# Supplementary material for: Pasture-finishing of cattle in Western U.S. rangelands improves markers of animal metabolic health and nutritional compounds in beef
Source: Sci Rep. 2024 Aug 30;14:20240. doi: 10.1038/s41598-024-71073-3 (PMC11364752; doi:10.1038/s41598-024-71073-3)
Supplement: Supplementary file 1 — Supplementary Table 1. [file 41598_2024_71073_MOESM1_ESM.xlsx]

## Sheet: Data Key & Explanation
	Chemical Annotation Descriptions
BIOCHEMICAL NAME	The name of the identified biochemical
Biochemical Name	Indicates a compound that has been confirmed based on an authentic chemical standard and we are highly confident in its identity. (Metabolomics Standards Initiative Tier 1 identification)
Biochemical Name*	Indicates a compound that has not been confirmed based on a standard, but we are confident in its identity. (Not Tier 1)
Biochemical Name**	Indicates a compound for which a standard is not available, but we are reasonably confident in its identity or the information provided. (Not Tier 1)
Biochemical Name (#) or [#]	Indicates a compound that is a structural isomer of another compound in the Metabolon spectral library. For example, a steroid that may be sulfated at one of several positions that are indistinguishable by the mass spectrometry data or a diacylglycerol for which more than one stereospecific molecule exists.
SUPER PATHWAY	The general biochemical class assigned to the identified biochemical (e.g. lipid, amino acid, carbohydrate, etc.) intended for sorting compounds by broad biochemical classes
SUB PATHWAY	A more specific biochemical class assigned to the identified biochemical (e.g. TCA cycle, monoacylglycerols, etc.) intended for grouping/sorting compounds by biochemical pathway/class
PLATFORM	The Metabolon untargeted metabolomics platform consists of four different methods (i.e. Pos Late, Pos Early, Polar, and Neg). This column indicates which method was used to report the values associated with the detected biochemical.
COMP ID	An internally-generated Metabolon compound identifier
KEGG	An alphanumeric compound identifier and link to compound information in the Kyoto Encyclopedia of Genes and Genomes (KEGG)
HMDB	An alphanumeric compound identifier and link to compound information maintained by the Human Metabolome Database (HMDB)
PUBCHEM	A unique numerical identifier assigned by the National Center for Biotechnology Information (NCBI) and searchable in the PubChem database
CHEM ID	Unique identifier for each biochemical. CHEM IDs are listed in the top row of the data tabs of the accompanying client data table (CDT) file.
CAS	A unique numerical identifier assigned by the Chemical Abstracts Service (CAS) to every chemical substance described in the open scientific literature
	Statistical Analysis/Descriptors
P-VALUE	p-values for each comparison is derived from the Natural Log-Transformed Data using the corresponding statistical analysis (for eg. t-Test, ANOVA, etc.)
Q-VALUE	Q-values for each comparison is derived from the Natural Log-Transformed Data using False Discovery Rate (FDR) method.
Mean Values	Represents the mean scaled intensity for a metabolite in a particular experimental group.
% FILL	Represents the total percent of samples in a experimental group a metabolite was detected.
P-VALUE	p-values for each comparison is derived from the Natural Log-Transformed Data using the corresponding statistical analysis (for eg. t-Test, ANOVA, etc.)
Q-VALUE	Q-values for each comparison is derived from the Natural Log-Transformed Data using False Discovery Rate (FDR) method.
Mean Values	Represents the mean scaled intensity for a metabolite in a particular experimental group.
% FILL	Represents the total percent of samples in a experimental group a metabolite was detected.

## Sheet: Full-Data Set
Supplemental Table 1
Heat map of statistically significant biochemicals profiled in this study. Red and green shaded cells indicate p≤0.05 (red indicates that the mean values are higher in grain-fed beef ; green values indicate that mean values are higher in grass-fed beef). Light red and light green shaded cells indicate 0.05<p<0.10 (light red indicates that the mean values trend higher for grain-fed; light green va…				Fold Difference		Statistical Values			Mean Values			% Filled Values
				t-Test		Welch's t-Test
				Bf_Pasture		Bf_Pasture			BF_GRAIN	BF_PASTURE		BF_GRAIN	BF_PASTURE		Super Pathway	Sub Pathway	Chemical ID	CAS
						Bf_Grain
Super Pathway	Sub Pathway	Biochemical Name	HMDB	Bf_Grain	X	p-value	q-value	X			X			X
Amino Acid	Glycine, Serine and Threonine Metabolism	glycine	HMDB0000123	1.31		2.228e-06	2.1041e-06		0.8697	1.14		100	100		Amino Acid	Glycine, Serine and Threonine Metabolism	340	56-40-6
		N-acetylglycine	HMDB0000532	1.52		0.045	0.013		0.9851	1.4964		100	100		Amino Acid	Glycine, Serine and Threonine Metabolism	100001006	543-24-8
		sarcosine	HMDB0000271	1.06		0.4524	0.0964		0.9256	0.9775		67	94		Amino Acid	Glycine, Serine and Threonine Metabolism	1023	107-97-1
		dimethylglycine	HMDB0000092	0.99		0.5709	0.1179		1.0617	1.0469		100	100		Amino Acid	Glycine, Serine and Threonine Metabolism	806	1118-68-9
		betaine	HMDB0000043	0.99		0.9452	0.1785		1.0693	1.0626		100	100		Amino Acid	Glycine, Serine and Threonine Metabolism	799	107-43-7
		serine	HMDB0000187	1.42		5.6954e-06	4.7167e-06		0.8192	1.1615		100	100		Amino Acid	Glycine, Serine and Threonine Metabolism	503	56-45-1
		N-acetylserine	HMDB0002931	1.09		0.1635	0.0417		0.9406	1.0213		100	100		Amino Acid	Glycine, Serine and Threonine Metabolism	100001851	97-14-3
		threonine	HMDB0000167	1.26		0.0003	0.0002		0.8561	1.0804		100	100		Amino Acid	Glycine, Serine and Threonine Metabolism	564	72-19-5
		N-acetylthreonine	HMDB0062557	1.1		0.0332	0.0101		0.9291	1.0231		100	100		Amino Acid	Glycine, Serine and Threonine Metabolism	100001274	17093-74-2
	Alanine and Aspartate Metabolism	alanine	HMDB0000161	1.3		1.1076e-06	1.1249e-06		0.8734	1.1362		100	100		Amino Acid	Alanine and Aspartate Metabolism	811	56-41-7
		N-acetylalanine	HMDB0000766	1.17		0.0164	0.0056		0.8996	1.0495		100	100		Amino Acid	Alanine and Aspartate Metabolism	1110	97-69-8
		N-methylalanine	HMDB0094692	0.88		0.5562	0.1156		1.1336	0.997		100	100		Amino Acid	Alanine and Aspartate Metabolism	100001823	600-21-5
		N,N-dimethylalanine		0.83		0.3871	0.0851		1.1922	0.9938		100	89		Amino Acid	Alanine and Aspartate Metabolism	100020371	2812-31-9
		aspartate	HMDB0000191	2.31		2.1556e-07	2.7961e-07		0.6259	1.4434		100	100		Amino Acid	Alanine and Aspartate Metabolism	234	56-84-8
		N-acetylaspartate (NAA)	HMDB0000812	1.65		4.707e-05	3.0713e-05		0.8294	1.3664		100	100		Amino Acid	Alanine and Aspartate Metabolism	100000787	997-55-7;997-55-7
		asparagine	HMDB0000168	1.09		0.1184	0.0309		0.9852	1.0763		100	100		Amino Acid	Alanine and Aspartate Metabolism	917	70-47-3
		N-acetylasparagine	HMDB0006028	1.66		3.5792e-06	3.1839e-06		0.7549	1.2538		100	100		Amino Acid	Alanine and Aspartate Metabolism	100001257	4033-40-3
		hydroxyasparagine**	HMDB32332	0.79		0.0038	0.0015		1.1589	0.917		100	100		Amino Acid	Alanine and Aspartate Metabolism	100020205
	Glutamate Metabolism	glutamate	HMDB0000148	1.6		1.4394e-09	3.6039e-09		0.8031	1.2829		100	100		Amino Acid	Glutamate Metabolism	561	56-86-0
		glutamine	HMDB0000641	1.21		0.0043	0.0017		0.8952	1.0842		100	100		Amino Acid	Glutamate Metabolism	563	56-85-9
		N-acetylglutamate	HMDB0001138	1.53		0.0007	0.0003		0.8963	1.3682		100	100		Amino Acid	Glutamate Metabolism	100000282	5817-08-03
		N-acetylglutamine	HMDB0006029	1.83		1.5276e-07	2.0817e-07		0.7012	1.2867		100	100		Amino Acid	Glutamate Metabolism	100001253	2490-97-3
		4-hydroxyglutamate	HMDB0001344	1.46		0.0002	9.2018e-05		0.8003	1.172		100	100		Amino Acid	Glutamate Metabolism	100002544	2485-33-8
		glutamate, gamma-methyl ester	HMDB0061715	2.95		4.9459e-06	4.1927e-06		0.7454	2.2006		100	100		Amino Acid	Glutamate Metabolism	100001103	1499-55-4;1499-55-4
		N-acetyl-aspartyl-glutamate (NAAG)	HMDB0001067	1.11		0.2317	0.0557		0.9395	1.0399		100	100		Amino Acid	Glutamate Metabolism	100001612	3106-85-2
		beta-citrylglutamate		1.57		0.0014	0.0006		0.8893	1.3952		100	100		Amino Acid	Glutamate Metabolism	100003271	73590-26-8
		carboxyethyl-GABA	HMDB0002201	3.08		6.9247e-05	4.2845e-05		0.4655	1.4337		33	89		Amino Acid	Glutamate Metabolism	100003260	4386-03-02
		N-methyl-GABA		1.37		0.272	0.0639		0.937	1.2811		100	100		Amino Acid	Glutamate Metabolism	100003152	1119-48-8
		succinylglutamine		1.41		0.0037	0.0015		0.8984	1.2673		100	100		Amino Acid	Glutamate Metabolism	100010853
	Histidine Metabolism	histidine	HMDB0000177	1.01		0.7653	0.1485		0.9634	0.9721		100	100		Amino Acid	Histidine Metabolism	355	5934-29-2
		1-methylhistidine	HMDB0000001	1.13		0.2265	0.0549		1.0018	1.1296		100	100		Amino Acid	Histidine Metabolism	100001051	332-80-9
		3-methylhistidine	HMDB0000479	1.16		0.0336	0.0102		0.9282	1.0735		100	100		Amino Acid	Histidine Metabolism	100000042	368-16-1
		imidazole propionate	HMDB0002271	0.36		5.2429e-07	5.819e-07		1.8326	0.6644		100	94		Amino Acid	Histidine Metabolism	100003434	1074-59-5
		formiminoglutamate	HMDB0000854	0.76		0.0209	0.0069		1.1644	0.8837		100	94		Amino Acid	Histidine Metabolism	100002500	816-90-0
		imidazole lactate	HMDB0002320	1.14		0.5718	0.1179		1.355	1.5417		100	100		Amino Acid	Histidine Metabolism	100000263	14403-45-3
		carnosine	HMDB0000033	1		0.9465	0.1785		0.9996	0.9968		100	100		Amino Acid	Histidine Metabolism	249	305-84-0
		homocarnosine	HMDB0000745	0.72		0.0928	0.025		1.3338	0.9633		100	100		Amino Acid	Histidine Metabolism	41	3650-73-5
		N-acetylcarnosine	HMDB0012881	1.06		0.2788	0.0653		0.9572	1.0175		100	100		Amino Acid	Histidine Metabolism	100004046	56353-15-2
		anserine	HMDB0000194	0.81		1.0251e-05	7.8834e-06		1.12	0.9088		100	100		Amino Acid	Histidine Metabolism	100000044	10030-52-1
		histamine	HMDB0000870	1.32		0.0021	0.0009		0.8942	1.1767		100	100		Amino Acid	Histidine Metabolism	354	51-45-6
		1-methylhistamine	HMDB0000898	2.06		4.2036e-07	4.8145e-07		0.6723	1.3843		100	100		Amino Acid	Histidine Metabolism	100001204	501-75-7
		1-methyl-4-imidazoleacetate	HMDB0002820	3.55		3.5e-14	3.12e-13		0.4872	1.728		100	100		Amino Acid	Histidine Metabolism	100001208	2625-49-2
		1-methyl-5-imidazoleacetate	HMDB04988	1.34		0.2596	0.0614		1.0917	1.4582		100	100		Amino Acid	Histidine Metabolism	100002910	4200-48-0
		1-methyl-5-imidazolelactate		0.79		0.0024	0.001		1.1846	0.9401		100	100		Amino Acid	Histidine Metabolism	100021478	2022510-60-5
		4-imidazoleacetate	HMDB0002024	5.45		5e-15	5.6e-14		0.3605	1.9632		100	100		Amino Acid	Histidine Metabolism	100001207	645-65-8
	Lysine Metabolism	lysine	HMDB0003405	1.12		0.0137	0.0048		0.9159	1.0298		100	100		Amino Acid	Lysine Metabolism	407	56-87-1
		N6-acetyllysine	HMDB0000206	1.33		0.0048	0.0019		0.9241	1.2281		94	100		Amino Acid	Lysine Metabolism	100001734	692-04-6
		N6-methyllysine	HMDB0002038	1.38		0.0093	0.0034		0.8975	1.2417		100	100		Amino Acid	Lysine Metabolism	100003415	1188-07-4
		N6,N6,N6-trimethyllysine	HMDB0001325	1.47		7.2971e-08	1.0762e-07		0.808	1.1888		100	100		Amino Acid	Lysine Metabolism	189	23284-33-5
		hydroxy-N6,N6,N6-trimethyllysine*		1.88		0.0006	0.0003		0.7662	1.4406		100	100		Amino Acid	Lysine Metabolism	100021123
		5-hydroxylysine	HMDB0000450	1.31		0.0021	0.0009		0.8436	1.103		100	100		Amino Acid	Lysine Metabolism	100000054	13204-98-3
		5-(galactosylhydroxy)-L-lysine		1.01		0.829	0.1591		1.0104	1.0187		100	100		Amino Acid	Lysine Metabolism	100002462	32448-36-5
		pyrraline	HMDB0033143	0.53		0.0004	0.0002		1.0116	0.5403		72	0		Amino Acid	Lysine Metabolism	100001767	74509-14-1
		fructosyllysine	HMDB0034879	1.34		0.0376	0.0112		0.9496	1.2706		100	100		Amino Acid	Lysine Metabolism	100005373	21291-40-7
		saccharopine	HMDB0000279	0.82		0.8509	0.1624		1.2226	0.9994		100	100		Amino Acid	Lysine Metabolism	392	997-68-2
		2-aminoadipate	HMDB0000510	1.65		0.0003	0.0002		0.896	1.4803		100	100		Amino Acid	Lysine Metabolism	381	542-32-5;1118-90-7
		glutarylcarnitine (C5-DC)	HMDB0013130	1.08		0.3555	0.0802		0.9878	1.0691		100	100		Amino Acid	Lysine Metabolism	100001593	102636-82-8
		3-hydroxyglutarate	HMDB0000428	1.08		0.3484	0.079		0.9657	1.0423		100	100		Amino Acid	Lysine Metabolism	100001146	638-18-6
		pipecolate	HMDB0000070	1.52		0.2604	0.0615		0.9072	1.3745		100	100		Amino Acid	Lysine Metabolism	1025	4043-87-2
		6-oxopiperidine-2-carboxylate	HMDB0061705	1.67		0.0002	9.1441e-05		0.7453	1.2414		94	100		Amino Acid	Lysine Metabolism	100004499	34622-39-4
		cadaverine	HMDB0002322	12.27		0.0016	0.0007		0.2777	3.4076		0	72		Amino Acid	Lysine Metabolism	100000110	462-94-2;1476-39-7
		5-aminovalerate	HMDB0003355	0.83		0.1993	0.0496		1.2077	0.9973		100	100		Amino Acid	Lysine Metabolism	100000454	660-88-8
		N,N,N-trimethyl-5-aminovalerate		0.52		9.11e-13	4.668e-12		1.3624	0.7081		100	100		Amino Acid	Lysine Metabolism	100015962
	Phenylalanine Metabolism	phenylalanine	HMDB0000159	1.06		0.1179	0.0308		0.9398	0.999		100	100		Amino Acid	Phenylalanine Metabolism	460	63-91-2
		N-acetylphenylalanine	HMDB0000512	1.35		0.0033	0.0014		0.9023	1.2151		100	100		Amino Acid	Phenylalanine Metabolism	100001256	2018-61-3
		phenylpyruvate	HMDB0000205	0.34		5.901e-06	4.8497e-06		1.8872	0.6506		100	100		Amino Acid	Phenylalanine Metabolism	241	156-06-9
		phenyllactate (PLA)	HMDB0000779 HMDB0000563	0.48		0.0023	0.001		1.9647	0.9371		100	100		Amino Acid	Phenylalanine Metabolism	100000774	828-01-3
		phenethylamine	HMDB0012275	1.39		0.108	0.0286		0.8584	1.1953		94	89		Amino Acid	Phenylalanine Metabolism	1207	64-04-0
		4-hydroxyphenylacetate	HMDB0000020	1.16		0.8108	0.1564		0.8765	1.0124		100	89		Amino Acid	Phenylalanine Metabolism	144	156-38-7
	Tyrosine Metabolism	tyrosine	HMDB0000158	0.91		0.3053	0.0707		1.0485	0.9541		100	100		Amino Acid	Tyrosine Metabolism	815	60-18-4
		tyramine	HMDB0000306	62.55		4.5605e-10	1.2921e-09		0.4668	29.1973		100	100		Amino Acid	Tyrosine Metabolism	1133	60-19-5
		4-hydroxyphenylpyruvate	HMDB0000707	0.52		5.5047e-05	3.4861e-05		1.4473	0.7478		100	100		Amino Acid	Tyrosine Metabolism	1141	156-39-8
		4-hydroxyphenylacetoylcarnitine		0.79		0.3045	0.0707		1.1597	0.9158		100	100		Amino Acid	Tyrosine Metabolism	100006619
		3-(4-hydroxyphenyl)lactate	HMDB0000755	0.65		0.0035	0.0014		1.4213	0.9238		100	100		Amino Acid	Tyrosine Metabolism	240	6482-98-0
		3-methoxytyrosine	HMDB0001434	0.58		0.0022	0.0009		1.4232	0.8263		100	94		Amino Acid	Tyrosine Metabolism	1342	300-48-1
		o-Tyrosine	HMDB0006050	1.13		0.3805	0.0843		0.7944	0.895		78	83		Amino Acid	Tyrosine Metabolism	100004290	2370-61-8
		O-methyltyrosine	HMDB0014903	0.96		0.9607	0.1802		0.9143	0.8737		94	78		Amino Acid	Tyrosine Metabolism	100002078	1080-06-4
		p-cresol glucuronide*	HMDB0011686	3.46		3.266e-06	2.9548e-06		0.4582	1.586		83	100		Amino Acid	Tyrosine Metabolism	100006191	17680-99-8
		N-formylphenylalanine	HMDB0240317	1.18		0.0413	0.0121		0.925	1.096		100	100		Amino Acid	Tyrosine Metabolism	100006056	13200-85-6
	Tryptophan Metabolism	tryptophan	HMDB0000929	1		0.8189	0.1574		0.9799	0.9778		100	100		Amino Acid	Tryptophan Metabolism	565	73-22-3
		C-glycosyltryptophan	HMDB0240296	1.16		0.0201	0.0067		0.881	1.0214		100	100		Amino Acid	Tryptophan Metabolism	100006379	180509-18-6
		oxindolylalanine		1.14		0.1156	0.0304		0.9601	1.0899		100	100		Amino Acid	Tryptophan Metabolism	100022120
		tryptophan betaine	HMDB0061115	2.64		0.0069	0.0026		0.299	0.7883		6	61		Amino Acid	Tryptophan Metabolism	100001743	20671-76-5
		kynurenine	HMDB0000684	1.73		2.1786e-08	3.5613e-08		0.7542	1.3058		100	100		Amino Acid	Tryptophan Metabolism	100000265	2922-83-0
		kynurenate	HMDB0000715	1.43		0.0007	0.0003		0.739	1.0565		44	83		Amino Acid	Tryptophan Metabolism	98	492-27-3
		serotonin	HMDB0000259	1.56		0.0427	0.0125		0.7369	1.1502		72	78		Amino Acid	Tryptophan Metabolism	504	153-98-0
		indolelactate	HMDB0000671	0.7		0.028	0.0088		1.3458	0.9361		100	100		Amino Acid	Tryptophan Metabolism	100000463	832-97-3
		3-indoxyl sulfate	HMDB0000682	2.38		5.6723e-10	1.5267e-09		0.6055	1.4397		83	100		Amino Acid	Tryptophan Metabolism	100000467	2642-37-7
	Leucine, Isoleucine and Valine Metabolism	leucine	HMDB0000687	1.03		0.3223	0.0738		0.9719	1.0059		100	100		Amino Acid	Leucine, Isoleucine and Valine Metabolism	397	61-90-5
		N-acetylleucine	HMDB0011756	1.25		0.1156	0.0304		0.9888	1.2386		100	100		Amino Acid	Leucine, Isoleucine and Valine Metabolism	1082	1188-21-2
		4-methyl-2-oxopentanoate	HMDB0000695	0.71		0.0214	0.007		0.9927	0.7014		67	56		Amino Acid	Leucine, Isoleucine and Valine Metabolism	100000551	816-66-0
		alpha-hydroxyisocaproate	HMDB0000665 HMDB0000624 HMDB00746	1.09		0.284	0.0663		0.9703	1.0576		100	100		Amino Acid	Leucine, Isoleucine and Valine Metabolism	100000706	10303-64-7
		isovalerylglycine	HMDB00678	1.79		0.0053	0.0021		0.7493	1.3415		100	94		Amino Acid	Leucine, Isoleucine and Valine Metabolism	100001452	16284-60-9
		beta-hydroxyisovalerate	HMDB0000754	1.06		0.2971	0.0691		0.9858	1.0421		100	100		Amino Acid	Leucine, Isoleucine and Valine Metabolism	1442	625-08-1
		beta-hydroxyisovaleroylcarnitine		1.87		1.7648e-06	1.7117e-06		0.6738	1.2598		100	100		Amino Acid	Leucine, Isoleucine and Valine Metabolism	100001594	99159-87-2
		3-methylglutaconate	HMDB0000522	1.22		0.0523	0.0148		0.9264	1.1297		94	100		Amino Acid	Leucine, Isoleucine and Valine Metabolism	100002458	5746-90-7
		isoleucine	HMDB0000172	1.03		0.3932	0.0862		0.9784	1.0048		100	100		Amino Acid	Leucine, Isoleucine and Valine Metabolism	376	73-32-5
		3-methyl-2-oxovalerate	HMDB0000491	0.93		0.6939	0.1388		0.858	0.7982		33	61		Amino Acid	Leucine, Isoleucine and Valine Metabolism	100000036	1460-34-0;51829-07-3
		2-hydroxy-3-methylvalerate	HMDB0000317	0.63		0.0138	0.0048		1.1331	0.7159		83	67		Amino Acid	Leucine, Isoleucine and Valine Metabolism	100001541	488-15-3
		2-methylbutyrylcarnitine (C5)	HMDB0000378	1.66		1.1534e-07	1.6127e-07		0.8413	1.3996		100	100		Amino Acid	Leucine, Isoleucine and Valine Metabolism	100001509	31023-25-3
		2-methylbutyrylglycine	HMDB0000339	1.05		0.2781	0.0652		1.1043	1.1566		100	100		Amino Acid	Leucine, Isoleucine and Valine Metabolism	100001155	52320-67-9
		tiglylcarnitine (C5:1-DC)	HMDB0002366	1.51		3.405e-05	2.3201e-05		0.8024	1.2145		100	100		Amino Acid	Leucine, Isoleucine and Valine Metabolism	100001597	64191-86-2
		3-hydroxy-2-ethylpropionate	HMDB0000396	0.53		0.0109	0.0039		1.7036	0.8961		100	100		Amino Acid	Leucine, Isoleucine and Valine Metabolism	100001170	4374-62-3
		ethylmalonate	HMDB0000622	0.91		0.7147	0.1417		1.1101	1.0132		100	100		Amino Acid	Leucine, Isoleucine and Valine Metabolism	2054	601-75-2
		methylsuccinate	HMDB0001844	1.5		0.0003	0.0001		0.9162	1.377		100	100		Amino Acid	Leucine, Isoleucine and Valine Metabolism	2051	498-21-5
		methylsuccinoylcarnitine		0.8		0.014	0.0048		1.1367	0.9088		100	100		Amino Acid	Leucine, Isoleucine and Valine Metabolism	100009275
		valine	HMDB0000883	1.06		0.2243	0.0545		0.9729	1.0284		100	100		Amino Acid	Leucine, Isoleucine and Valine Metabolism	566	72-18-4
		N-acetylvaline	HMDB0011757	0.73		0.3635	0.0817		1.2679	0.9291		100	100		Amino Acid	Leucine, Isoleucine and Valine Metabolism	1084	96-81-1
		alpha-hydroxyisovalerate	HMDB0000407	0.97		0.9811	0.1828		1.0414	1.0144		100	100		Amino Acid	Leucine, Isoleucine and Valine Metabolism	100001300	600-37-3
		isobutyrylcarnitine (C4)	HMDB0000736	1.26		0.0294	0.0091		0.9185	1.1574		100	100		Amino Acid	Leucine, Isoleucine and Valine Metabolism	100001055	25518-49-4
		isobutyrylglycine	HMDB0000730	0.99		0.5217	0.1098		0.8795	0.875		67	44		Amino Acid	Leucine, Isoleucine and Valine Metabolism	100001590	15926-18-8
		3-hydroxyisobutyrate	HMDB0000023 HMDB0000336	1.26		0.0242	0.0078		0.8737	1.1037		100	100		Amino Acid	Leucine, Isoleucine and Valine Metabolism	111	2068-83-9
		2,3-dihydroxy-2-methylbutyrate	HMDB0029576	0.51		6.7199e-06	5.4396e-06		1.617	0.832		100	100		Amino Acid	Leucine, Isoleucine and Valine Metabolism	100010869	14868-24-7
	Methionine, Cysteine, SAM and Taurine Metabolism	methionine	HMDB0000696	0.95		0.8725	0.1662		1.0287	0.9793		100	100		Amino Acid	Methionine, Cysteine, SAM and Taurine Metabolism	415	63-68-3
		N-acetylmethionine	HMDB0011745	1.08		0.2036	0.0504		0.9296	1.0028		100	100		Amino Acid	Methionine, Cysteine, SAM and Taurine Metabolism	1083	65-82-7
		N-formylmethionine	HMDB0001015	1.14		0.0606	0.0168		0.94	1.0702		100	100		Amino Acid	Methionine, Cysteine, SAM and Taurine Metabolism	194	4289-98-9
		S-methylmethionine	HMDB0038670	2.5		1.2212e-08	2.2283e-08		0.6255	1.5634		100	100		Amino Acid	Methionine, Cysteine, SAM and Taurine Metabolism	100002183	3493-12-07
		methionine sulfone	HMDB0062174	4.42		2e-15	2.7e-14		0.473	2.0885		100	100		Amino Acid	Methionine, Cysteine, SAM and Taurine Metabolism	100004635	820-10-0
		methionine sulfoxide	HMDB0002005	1.48		0.0001	6.6575e-05		0.8039	1.1858		100	100		Amino Acid	Methionine, Cysteine, SAM and Taurine Metabolism	100000039	3226-65-1
		N-acetylmethionine sulfoxide		1.59		8.6829e-08	1.2633e-07		0.772	1.2312		100	100		Amino Acid	Methionine, Cysteine, SAM and Taurine Metabolism	100005463	108646-71-5
		S-adenosylmethionine (SAM)	HMDB0001185	0.77		0.1341	0.0347		1.1311	0.8673		94	100		Amino Acid	Methionine, Cysteine, SAM and Taurine Metabolism	1263	24346-00-7;86867-01-8;86867-0108
		S-adenosylhomocysteine (SAH)	HMDB0000939	0.64		0.0079	0.0029		1.2803	0.8197		100	100		Amino Acid	Methionine, Cysteine, SAM and Taurine Metabolism	197	979-92-0
		5-methylthioribose**	HMDB0001087	1.35		0.0282	0.0088		0.8425	1.1386		83	100		Amino Acid	Methionine, Cysteine, SAM and Taurine Metabolism	100002103	23656-67-9
		2,3-dihydroxy-5-methylthio-4-pentenoate (DMTPA)*	HMDB0240388	1.05		0.4645	0.0988		1.043	1.0923		100	100		Amino Acid	Methionine, Cysteine, SAM and Taurine Metabolism	100020893
		homocysteine	HMDB0000742	0.58		3.4269e-05	2.3204e-05		1.291	0.751		100	100		Amino Acid	Methionine, Cysteine, SAM and Taurine Metabolism	311	454-29-5
		cysteine	HMDB0000574	0.94		0.3575	0.0805		1.0525	0.9855		100	100		Amino Acid	Methionine, Cysteine, SAM and Taurine Metabolism	800	52-90-4;56-89-3
		S-methylcysteine	HMDB0002108	0.63		3.4743e-10	1.039e-09		1.2122	0.7607		100	100		Amino Acid	Methionine, Cysteine, SAM and Taurine Metabolism	100002749	1187-84-4
		S-methylcysteine sulfoxide	HMDB0029432	0.51		2.9179e-08	4.5528e-08		1.4536	0.7379		100	100		Amino Acid	Methionine, Cysteine, SAM and Taurine Metabolism	100002927	6853-87-8
		cysteine sulfinic acid	HMDB0000996	0.86		0.0731	0.0198		1.0999	0.9445		100	100		Amino Acid	Methionine, Cysteine, SAM and Taurine Metabolism	100002113	207121-48-0
		hypotaurine	HMDB0000965	1.07		0.522	0.1098		1.0086	1.0815		100	100		Amino Acid	Methionine, Cysteine, SAM and Taurine Metabolism	358	300-84-5
		taurine	HMDB0000251	1.09		0.0665	0.0182		0.9673	1.0533		100	100		Amino Acid	Methionine, Cysteine, SAM and Taurine Metabolism	512	107-35-7
		N-acetyltaurine	HMDB0240253	1.48		0.0011	0.0005		0.8663	1.2809		100	100		Amino Acid	Methionine, Cysteine, SAM and Taurine Metabolism	100005466
	Urea cycle; Arginine and Proline Metabolism	arginine	HMDB0000517	1.01		0.8092	0.1564		0.9867	0.9957		100	100		Amino Acid	Urea cycle; Arginine and Proline Metabolism	231	1119-34-2
		argininosuccinate	HMDB0000052	2.41		3.1414e-07	3.7298e-07		0.8094	1.9523		100	100		Amino Acid	Urea cycle; Arginine and Proline Metabolism	232	156637-58-0
		urea	HMDB0000294	1.28		0.0249	0.0079		0.8658	1.1101		100	100		Amino Acid	Urea cycle; Arginine and Proline Metabolism	533	57-13-6
		methylurea		0.95		0.701	0.1398		0.9043	0.8571		67	67		Amino Acid	Urea cycle; Arginine and Proline Metabolism	100001401	598-50-5
		ornithine	HMDB0000214	2.02		1.4889e-08	2.6277e-08		0.6999	1.4137		100	100		Amino Acid	Urea cycle; Arginine and Proline Metabolism	444	3184-13-2
		3-amino-2-piperidone	HMDB0000323	2.11		2.3247e-09	5.214e-09		0.624	1.3168		100	100		Amino Acid	Urea cycle; Arginine and Proline Metabolism	100020361	1892-22-4
		2-oxoarginine*	HMDB0004225	2.14		1.1873e-05	8.8766e-06		0.7421	1.5868		100	100		Amino Acid	Urea cycle; Arginine and Proline Metabolism	100002784	3715-10-04
		citrulline	HMDB0000904	2.91		5.3389e-07	5.8651e-07		0.7579	2.2074		100	100		Amino Acid	Urea cycle; Arginine and Proline Metabolism	391	372-75-8
		homoarginine	HMDB0000670	2.61		1.4806e-10	5.1419e-10		0.6748	1.7628		100	100		Amino Acid	Urea cycle; Arginine and Proline Metabolism	100000961	156-86-5
		homocitrulline	HMDB0000679	1.06		0.4147	0.0897		1.0003	1.0576		100	100		Amino Acid	Urea cycle; Arginine and Proline Metabolism	100000963	1190-49-4
		proline	HMDB0000162 HMDB0003411	1.17		0.0027	0.0011		0.9086	1.063		100	100		Amino Acid	Urea cycle; Arginine and Proline Metabolism	480	147-85-3
		dimethylarginine (SDMA + ADMA)	HMDB0003334 HMDB0001539	1.84		2.0368e-09	4.8895e-09		0.7073	1.3033		100	100		Amino Acid	Urea cycle; Arginine and Proline Metabolism	100001810	102783-24-4
		N-acetylarginine	HMDB0004620	1.62		4.35e-13	3.126e-12		0.776	1.2538		100	100		Amino Acid	Urea cycle; Arginine and Proline Metabolism	100001266	155-84-0
		carboxymethylarginine	HMDB39111	1.03		0.626	0.1272		0.9768	1.0064		100	94		Amino Acid	Urea cycle; Arginine and Proline Metabolism	100021052	18416-86-9
		N-(ADP-ribosyl)-arginine (1)*	HMDB0001260	0.83		0.197	0.0492		1.1046	0.9221		78	72		Amino Acid	Urea cycle; Arginine and Proline Metabolism	100020896
		N-delta-acetylornithine	HMDB0003357	1.84		9.78e-07	1.0124e-06		0.701	1.2868		100	100		Amino Acid	Urea cycle; Arginine and Proline Metabolism	100004523
		trans-4-hydroxyproline	HMDB0000725	1.52		1.4331e-05	1.0355e-05		0.8423	1.2793		100	100		Amino Acid	Urea cycle; Arginine and Proline Metabolism	1001	51-35-4
		pro-hydroxy-pro	HMDB0006695	1.5		0.0003	0.0001		0.8509	1.2781		100	100		Amino Acid	Urea cycle; Arginine and Proline Metabolism	100001167	18684-24-7
		N,N,N-trimethyl-alanylproline betaine (TMAP)	HMDB0240365	0.95		0.7065	0.1406		1.0543	1.0048		100	100		Amino Acid	Urea cycle; Arginine and Proline Metabolism	100020217
		argininate*	HMDB0003148	2.07		3.6662e-09	7.7393e-09		0.7009	1.4537		100	100		Amino Acid	Urea cycle; Arginine and Proline Metabolism	100002769	157-07-3
	Creatine Metabolism	guanidinoacetate	HMDB0000128	1.99		8.69e-13	4.668e-12		0.6241	1.2406		100	100		Amino Acid	Creatine Metabolism	344	352-97-6
		creatine	HMDB0000064	1.02		0.373	0.083		0.9881	1.0066		100	100		Amino Acid	Creatine Metabolism	1221	57-00-1
		creatinine	HMDB0000562	1.02		0.5718	0.1179		0.9776	0.9942		100	100		Amino Acid	Creatine Metabolism	275	60-27-5
	Polyamine Metabolism	putrescine	HMDB0001414	1.41		0.005	0.0019		0.9076	1.2839		100	100		Amino Acid	Polyamine Metabolism	49	110-60-1
		N-acetylputrescine	HMDB0002064	1.71		3.1266e-07	3.7298e-07		0.7722	1.3179		94	100		Amino Acid	Polyamine Metabolism	192	18233-70-0
		spermidine	HMDB0001257	1.16		0.0596	0.0165		1.0001	1.157		100	100		Amino Acid	Polyamine Metabolism	50	124-20-9
		(N(1) + N(8))-acetylspermidine	HMDB0001276 HMDB0002189	2		7.8497e-09	1.4826e-08		0.6905	1.382		100	100		Amino Acid	Polyamine Metabolism	100016038
		spermine	HMDB0001256	0.43		0.0069	0.0026		2.1322	0.9267		100	100		Amino Acid	Polyamine Metabolism	507	71-44-3
		5-methylthioadenosine (MTA)	HMDB0001173	0.8		0.5303	0.1113		1.1338	0.9126		89	100		Amino Acid	Polyamine Metabolism	212	2457-80-9
		4-acetamidobutanoate	HMDB0003681	1.82		0.0001	7.7226e-05		0.7336	1.3324		89	100		Amino Acid	Polyamine Metabolism	1113	3025-96-5
	Guanidino and Acetamido Metabolism	1-methylguanidine	HMDB0001522	1.6		1.7886e-11	7.4062e-11		0.796	1.2734		100	100		Amino Acid	Guanidino and Acetamido Metabolism	100000715	22661-87-6
		4-guanidinobutanoate	HMDB0003464	1.18		0.0552	0.0155		0.8762	1.0342		100	100		Amino Acid	Guanidino and Acetamido Metabolism	100000096	463-003;463-00-3
	Glutathione Metabolism	glutathione, reduced (GSH)	HMDB0000125	0.57		4.8867e-05	3.1693e-05		1.284	0.7315		100	100		Amino Acid	Glutathione Metabolism	496	70-18-8
		glutathione, oxidized (GSSG)	HMDB0003337	1.27		0.0004	0.0002		0.9212	1.174		100	100		Amino Acid	Glutathione Metabolism	448	103239-24-3
		cysteine-glutathione disulfide	HMDB0000656	1.49		0.0064	0.0024		0.9244	1.3816		100	100		Amino Acid	Glutathione Metabolism	100001437	13081-14-6
		S-lactoylglutathione	HMDB0001066	2.41		0.0001	7.9278e-05		0.6558	1.5792		83	89		Amino Acid	Glutathione Metabolism	1343	54398-03-7
		cysteinylglycine	HMDB0000078	1.43		3.6433e-06	3.1889e-06		0.7953	1.136		100	100		Amino Acid	Glutathione Metabolism	278	19246-18-5
		5-oxoproline	HMDB0000267	1.5		1.224e-05	9.0256e-06		0.8011	1.2029		100	100		Amino Acid	Glutathione Metabolism	1021	98-79-3
		2-hydroxybutyrate/2-hydroxyisobutyrate	HMDB0000729 HMDB00008	1.38		0.0004	0.0002		0.9182	1.2711		100	100		Amino Acid	Glutathione Metabolism	100008928
		ophthalmate	HMDB0005765	3.5		2.2987e-08	3.6937e-08		0.5992	2.0975		100	100		Amino Acid	Glutathione Metabolism	100001311	495-27-2
		S-(1,2-dicarboxyethyl)glutathione		0.4		1.7818e-07	2.3682e-07		1.5644	0.6187		100	100		Amino Acid	Glutathione Metabolism	100020967	1115-52-2
		4-hydroxy-nonenal-glutathione	HMDB0240578	0.39		0.0001	8.1875e-05		1.9836	0.7689		100	83		Amino Acid	Glutathione Metabolism	100006240	99927-70-5
	Gamma-glutamyl Amino Acid	gamma-glutamylglutamate	HMDB0011737	3.68		4.888e-12	2.1048e-11		0.4674	1.7178		83	100		Peptide	Gamma-glutamyl Amino Acid	331	1116-22-9
		gamma-glutamylglutamine	HMDB0011738	2.2		1.4129e-06	1.4084e-06		0.6154	1.351		100	100		Peptide	Gamma-glutamyl Amino Acid	1140	10148-81-9
		gamma-glutamylglycine	HMDB0011667	2.58		1e-15	1.2e-14		0.6151	1.59		100	100		Peptide	Gamma-glutamyl Amino Acid	100001294	1948-29-4
		gamma-glutamylhistidine	HMDB0029151	2.12		1.381e-08	2.478e-08		0.7966	1.688		100	100		Peptide	Gamma-glutamyl Amino Acid	1235	37460-15-4
		gamma-glutamylisoleucine*	HMDB0011170	1.61		1.0239e-07	1.4505e-07		0.6704	1.0784		11	100		Peptide	Gamma-glutamyl Amino Acid	100001485
		gamma-glutamylleucine	HMDB0011171	1.56		1.3857e-07	1.9126e-07		0.7352	1.1464		100	100		Peptide	Gamma-glutamyl Amino Acid	1268	2566-39-4
		gamma-glutamyl-alpha-lysine		2.18		1.6279e-07	2.1908e-07		0.6487	1.4164		94	100		Peptide	Gamma-glutamyl Amino Acid	100010901
		gamma-glutamyl-epsilon-lysine	HMDB0003869	2		7.9411e-07	8.4647e-07		0.7743	1.5487		94	100		Peptide	Gamma-glutamyl Amino Acid	100001262	17105-15-6
		gamma-glutamylmethionine	HMDB0029155	2.51		9.7151e-09	1.8033e-08		0.63	1.5788		100	100		Peptide	Gamma-glutamyl Amino Acid	100001313	17663-87-5
		gamma-glutamylthreonine	HMDB0029159	1.59		3.2891e-05	2.2554e-05		0.8395	1.332		100	100		Peptide	Gamma-glutamyl Amino Acid	100001314	5652-48-2
		gamma-glutamylvaline	HMDB0011172	2.42		2.266e-07	2.9042e-07		0.5741	1.3908		83	100		Peptide	Gamma-glutamyl Amino Acid	100001126	2746-34-1
	Dipeptide Derivative	isoleucylhydroxyproline*	HMDB0028908	1.19		0.0568	0.0159		0.9552	1.1388		100	100		Peptide	Dipeptide Derivative	100021262
		leucylhydroxyproline*	HMDB0028930	1.98		2.6249e-07	3.286e-07		0.6891	1.3676		94	100		Peptide	Dipeptide Derivative	100021261
	Dipeptide	alanylleucine	HMDB0028691	0.89		0.8159	0.1571		1.1493	1.0191		100	100		Peptide	Dipeptide	100001890	1638-60-4
		glycylisoleucine	HMDB0028844	0.76		0.0006	0.0003		1.1882	0.8986		100	100		Peptide	Dipeptide	100001790	19461-38-2
		glycylleucine	HMDB0000759	0.97		0.7521	0.1467		1.0373	1.0072		100	100		Peptide	Dipeptide	100001258	869-19-2
		glycylvaline	HMDB0028854	0.67		3.0203e-05	2.1114e-05		1.2966	0.8706		100	100		Peptide	Dipeptide	100000487	1963-21-9
		isoleucylglycine	HMDB0028907	0.55		0.0002	9.2497e-05		1.4783	0.8145		100	100		Peptide	Dipeptide	100003169	868-28-0
		leucylglycine	HMDB0028929	0.38		0.0003	0.0001		2.0985	0.7933		100	100		Peptide	Dipeptide	100003185	686-50-0
		phenylalanylalanine	HMDB0028988	0.7		0.3219	0.0738		1.4179	0.9979		100	100		Peptide	Dipeptide	100003589	3918-87-4
		phenylalanylglycine	HMDB0028995	0.63		0.019	0.0064		1.4793	0.9312		100	100		Peptide	Dipeptide	100003588	721-90-4
		prolylglycine	HMDB0011178	1.66		3.608e-06	3.1839e-06		0.8259	1.3691		100	100		Peptide	Dipeptide	100003674	2578-57-6
		threonylphenylalanine	HMDB0029068	0.66		0.347	0.0788		1.4636	0.9676		100	100		Peptide	Dipeptide	100001125	16875-27-7
		tryptophylglycine	HMDB0029083	0.96		0.6727	0.1354		1.023	0.9829		94	100		Peptide	Dipeptide	100003609	7360-09-0
		tyrosylglycine	HMDB0029105	1.18		0.0246	0.0079		0.8884	1.045		100	100		Peptide	Dipeptide	100003598	673-05-5
		valylglutamine	HMDB0029125	0.81		0.0526	0.0148		1.2395	1.0011		100	100		Peptide	Dipeptide	100003640	42854-54-6
		valylglycine	HMDB0029127	0.72		0.024	0.0078		1.2854	0.9307		100	100		Peptide	Dipeptide	100003641	686-43-1
		valylleucine	HMDB0029131	0.73		0.4076	0.0885		1.3629	0.9883		100	100		Peptide	Dipeptide	100003210	22906-55-4
		leucylglutamine*	HMDB0028927	0.69		0.1244	0.0324		1.3535	0.9284		100	100		Peptide	Dipeptide	100003183
	Acetylated Peptides	phenylacetylcarnitine		2.61		2.3637e-06	2.2129e-06		0.5799	1.5141		100	100		Peptide	Acetylated Peptides	100006108	287108-21-8
		phenylacetylglutamine	HMDB0006344	0.89		0.7329	0.144		1.1278	1.0027		89	100		Peptide	Acetylated Peptides	100001417	28047-15-6
		phenylacetylglycine	HMDB0000821	1.83		1.7076e-06	1.6713e-06		0.7209	1.322		100	100		Peptide	Acetylated Peptides	100001275	500-98-1
	Modified Peptides	N,N-dimethyl-pro-pro		2.5		3.034e-12	1.3608e-11		0.5943	1.485		100	100		Peptide	Modified Peptides	100022041
	Glycolysis, Gluconeogenesis, and Pyruvate Metabolism	1,5-anhydroglucitol (1,5-AG)	HMDB0002712	0.65		0.0013	0.0006		1.1734	0.764		100	94		Carbohydrate	Glycolysis, Gluconeogenesis, and Pyruvate Metabolism	100000580	154-58-5
		glucose	HMDB0000122	1.12		0.097	0.0259		0.9412	1.0512		100	100		Carbohydrate	Glycolysis, Gluconeogenesis, and Pyruvate Metabolism	572	50-99-7
		glucose 6-phosphate	HMDB0001401	1		0.5868	0.1208		0.9953	0.9944		100	100		Carbohydrate	Glycolysis, Gluconeogenesis, and Pyruvate Metabolism	291	103192-55-8
		fructose 1,6-diphosphate/glucose 1,6-diphosphate/myo-inositol diphosphates	HMDB0003514 HMDB0001058	1.25		0.1863	0.0471		0.9556	1.1909		94	94		Carbohydrate	Glycolysis, Gluconeogenesis, and Pyruvate Metabolism	100002180
		dihydroxyacetone phosphate (DHAP)	HMDB0001473	1.28		0.0481	0.0138		0.859	1.0954		100	100		Carbohydrate	Glycolysis, Gluconeogenesis, and Pyruvate Metabolism	309	102783-56-2
		3-phosphoglycerate	HMDB0000807	2.89		4.1547e-05	2.7611e-05		0.6191	1.7892		83	94		Carbohydrate	Glycolysis, Gluconeogenesis, and Pyruvate Metabolism	132	80731-10-8
		pyruvate	HMDB0000243	0.81		0.0007	0.0003		1.1365	0.9162		100	100		Carbohydrate	Glycolysis, Gluconeogenesis, and Pyruvate Metabolism	823	127-17-3
		lactate	HMDB0000190	1.05		0.1797	0.0455		0.9638	1.0137		100	100		Carbohydrate	Glycolysis, Gluconeogenesis, and Pyruvate Metabolism	482	79-33-4
		glycerate	HMDB0006372 HMDB0000139	1.47		0.0025	0.001		0.8237	1.2069		100	100		Carbohydrate	Glycolysis, Gluconeogenesis, and Pyruvate Metabolism	1052	600-19-1
	Pentose Phosphate Pathway	6-phosphogluconate	HMDB0001316	0.96		0.5919	0.1216		1.0498	1.0042		100	100		Carbohydrate	Pentose Phosphate Pathway	100000341	921-62-0;53411-70-4
		ribose 5-phosphate	HMDB0001548	0.86		0.957	0.1799		1.1964	1.031		94	100		Carbohydrate	Pentose Phosphate Pathway	19	18265-46-8;108321-05-7
		ribose 1-phosphate	HMDB0001489	0.76		0.0453	0.0131		1.1803	0.8981		100	100		Carbohydrate	Pentose Phosphate Pathway	219	50-99-7;58459-37-3
		sedoheptulose-7-phosphate	HMDB0001068	0.78		0.0035	0.0014		1.1698	0.9102		100	100		Carbohydrate	Pentose Phosphate Pathway	100001628	2646-35-7
	Pentose Metabolism	ribose	HMDB0000283	0.55		2.8738e-07	3.5158e-07		1.596	0.8783		100	100		Carbohydrate	Pentose Metabolism	914	50-69-1
		ribitol	HMDB0002917 HMDB0000508 HMDB0001851 HMDB0000568	2.07		2.1435e-10	7.2116e-10		0.6312	1.3065		100	100		Carbohydrate	Pentose Metabolism	100000406	488-81-3
		ribonate	HMDB0000867	1.54		5.0056e-05	3.227e-05		0.7432	1.141		100	100		Carbohydrate	Pentose Metabolism	100001007	5336-08-03
		ribulose/xylulose	HMDB0000621 HMDB0000751 HMDB0001644 HMDB0003371	1.3		0.2383	0.057		0.736	0.955		89	89		Carbohydrate	Pentose Metabolism	100006122
		arabinose	HMDB0029942	2.28		7.4339e-07	8.0033e-07		0.6581	1.4979		94	100		Carbohydrate	Pentose Metabolism	828	28697-53-2
		arabitol/xylitol	HMDB0002917 HMDB0001851 HMDB0000568	0.91		0.5505	0.1146		1.1061	1.0117		100	100		Carbohydrate	Pentose Metabolism	100006430
		arabonate/xylonate	HMDB0000539	1		0.9816	0.1828		1.1967	1.1963		100	94		Carbohydrate	Pentose Metabolism	100006115
		sedoheptulose	HMDB0003219	1.54		5.4108e-06	4.551e-06		0.8041	1.238		100	100		Carbohydrate	Pentose Metabolism	100002619	3019-74-7
		lyxonate	HMDB0060255	0.93		0.2284	0.0552		1.345	1.2521		100	100		Carbohydrate	Pentose Metabolism	100019968
	Glycogen Metabolism	maltotriose	HMDB0001262	1.61		0.0507	0.0144		0.7431	1.1969		33	72		Carbohydrate	Glycogen Metabolism	100000276	1109-28-0
		maltose	HMDB0000163	1.49		0.0202	0.0067		1.0022	1.4918		100	100		Carbohydrate	Glycogen Metabolism	913	6363-53-7
	Disaccharides and Oligosaccharides	sucrose	HMDB0000258	0.57		0.3828	0.0846		1.6133	0.9241		78	78		Carbohydrate	Disaccharides and Oligosaccharides	935	57-50-1
	Fructose, Mannose and Galactose Metabolism	fructose	HMDB0000660	1.38		0.0047	0.0019		0.8552	1.1835		100	100		Carbohydrate	Fructose, Mannose and Galactose Metabolism	878	57-48-7
		mannitol/sorbitol	HMDB0000247 HMDB0000765	1.45		0.0006	0.0003		0.9035	1.3089		100	100		Carbohydrate	Fructose, Mannose and Galactose Metabolism	100001740
		mannose	HMDB0000169	1		0.368	0.0822		1.0791	1.0753		100	100		Carbohydrate	Fructose, Mannose and Galactose Metabolism	803	3458-28-4
		2-ketogulonate	HMDB0011732	2.77		0.0009	0.0004		0.4508	1.248		11	72		Carbohydrate	Fructose, Mannose and Galactose Metabolism	100000092	342385-52-8
	Nucleotide Sugar	UDP-N-acetylglucosamine/galactosamine	HMDB0000304 HMDB0000290	0.5		0.0001	6.5721e-05		1.1972	0.5964		94	72		Carbohydrate	Nucleotide Sugar	100002957
	Aminosugar Metabolism	glucosamine-6-phosphate	HMDB0001254	1.04		0.3641	0.0817		0.9723	1.0159		100	100		Carbohydrate	Aminosugar Metabolism	290	3616-42-0
		glucuronate	HMDB0000127	1.36		3.4326e-07	4.0168e-07		0.8265	1.1237		100	100		Carbohydrate	Aminosugar Metabolism	100000257	207300-70-7
		N-acetylglucosamine 6-phosphate	HMDB0002817	0.9		0.0946	0.0254		1.0637	0.9553		100	100		Carbohydrate	Aminosugar Metabolism	1213	102029-88-9
		N-acetyl-glucosamine 1-phosphate	HMDB0001367	0.74		0.0383	0.0114		1.184	0.8782		94	94		Carbohydrate	Aminosugar Metabolism	1212	31281-59-1
		N-acetylneuraminate	HMDB0000230	1.26		0.0004	0.0002		0.8923	1.1287		100	100		Carbohydrate	Aminosugar Metabolism	1162	131-48-6
		N-acetylglucosaminylasparagine	HMDB0000489	0.73		0.0014	0.0006		1.0587	0.775		89	78		Carbohydrate	Aminosugar Metabolism	1215	2776-93-4
		erythronate*	HMDB0000613	1.4		6.5168e-06	5.3151e-06		0.8149	1.1373		100	100		Carbohydrate	Aminosugar Metabolism	100001320	88759-55-1
		N-glycolylneuraminate	HMDB0000833	1.55		4.6489e-06	3.9722e-06		0.8265	1.279		100	100		Carbohydrate	Aminosugar Metabolism	100001491	1113-83-3
	Advanced Glycation End-product	N6-carboxymethyllysine	HMDB0240347	1.46		1.4555e-06	1.4377e-06		0.7938	1.1561		100	100		Carbohydrate	Advanced Glycation End-product	100001768	5746-04-03
Energy	TCA Cycle	citrate	HMDB0000094	1.65		8.5548e-05	5.2034e-05		0.7405	1.2182		100	100		Energy	TCA Cycle	1124	77-92-9
		aconitate [cis or trans]	HMDB0000958 HMDB000072	2.42		4.3553e-07	4.9358e-07		0.6475	1.5668		100	100		Energy	TCA Cycle	100001359
		alpha-ketoglutarate	HMDB0000208	0.98		0.8504	0.1624		1.11	1.0908		100	100		Energy	TCA Cycle	93	305-72-6;328-50-7;22202-68-2
		succinylcarnitine (C4-DC)	HMDB0061717	1.23		0.0878	0.0237		1.0314	1.2636		100	100		Energy	TCA Cycle	100001948	256928-74-2
		succinate	HMDB0000254	1.34		0.005	0.0019		0.8527	1.1467		100	100		Energy	TCA Cycle	252	110-15-6
		fumarate	HMDB0000134	0.5		4.1476e-06	3.5723e-06		1.6826	0.8441		100	100		Energy	TCA Cycle	330	100-17-8
		malate	HMDB0000744 HMDB0031518 HMDB0000156	1.38		0.0041	0.0016		0.8541	1.1786		100	100		Energy	TCA Cycle	409	6915-15-7
		2-methylcitrate	HMDB0000379	0.7		0.8842	0.1682		1.6031	1.1269		94	100		Energy	TCA Cycle	90	6061-96-7
		citraconate/glutaconate	HMDB0000620 HMDB0000634	1.19		0.2553	0.0607		0.9843	1.1753		100	100		Energy	TCA Cycle	100006438
	Oxidative Phosphorylation	acetylphosphate	HMDB0001494	1.07		0.3369	0.077		0.9581	1.0224		100	100		Energy	Oxidative Phosphorylation	1211	94249-01-1
		phosphate	HMDB0001429	1.03		0.2071	0.051		0.979	1.0074		100	100		Energy	Oxidative Phosphorylation	461	7664-38-2
Lipid	Fatty Acid Synthesis	malonylcarnitine	HMDB0002095	0.82		0.0135	0.0047		1.1422	0.9354		100	100		Lipid	Fatty Acid Synthesis	100001526	853728-01-5
		malonate	HMDB0000691	1		0.7859	0.1522		1.0281	1.0242		100	100		Lipid	Fatty Acid Synthesis	818	141-82-2;26522-22-85-0
	Medium Chain Fatty Acid	caproate (6:0)	HMDB0000535	1.11		0.6813	0.1368		0.9768	1.088		72	78		Lipid	Medium Chain Fatty Acid	926	142-62-1
		heptanoate (7:0)	HMDB0000666	1.46		0.2206	0.0539		0.8459	1.2391		78	89		Lipid	Medium Chain Fatty Acid	925	111-14-8
		caprylate (8:0)	HMDB0000482	1.05		0.1885	0.0475		0.9976	1.0517		100	100		Lipid	Medium Chain Fatty Acid	932	124-07-2
		caprate (10:0)	HMDB0000511	1.43		0.0007	0.0003		0.8986	1.2838		100	100		Lipid	Medium Chain Fatty Acid	888	334-48-5
		laurate (12:0)	HMDB0000638	1.72		8.8042e-06	6.8685e-06		0.7974	1.3754		100	100		Lipid	Medium Chain Fatty Acid	181	143-07-7
	Long Chain Saturated Fatty Acid	myristate (14:0)	HMDB0000806	2.31		0.0001	8.1974e-05		0.7904	1.8253		100	100		Lipid	Long Chain Saturated Fatty Acid	519	544-63-8
		pentadecanoate (15:0)	HMDB0000826	3.53		7.0382e-09	1.3531e-08		0.5896	2.0834		100	100		Lipid	Long Chain Saturated Fatty Acid	980	1002-84-2;10002-84-2
		palmitate (16:0)	HMDB0000220	1.53		0.0005	0.0002		0.7856	1.204		100	100		Lipid	Long Chain Saturated Fatty Acid	424	57-10-3
		margarate (17:0)	HMDB0002259	2.22		1.1598e-05	8.7315e-06		0.8278	1.8414		100	100		Lipid	Long Chain Saturated Fatty Acid	891	506-12-7
		stearate (18:0)	HMDB0000827	1.57		0.0002	0.0001		0.8753	1.3774		100	100		Lipid	Long Chain Saturated Fatty Acid	439	57-11-4
		nonadecanoate (19:0)	HMDB0000772	3.91		8e-14	6.3e-13		0.5665	2.2171		100	100		Lipid	Long Chain Saturated Fatty Acid	892	646-30-0
		arachidate (20:0)	HMDB0002212	2.01		2.1832e-08	3.5613e-08		0.7689	1.5476		100	100		Lipid	Long Chain Saturated Fatty Acid	893	506-30-9
		behenate (22:0)*	HMDB0000944	2.32		8.2518e-06	6.5323e-06		0.7683	1.7824		100	100		Lipid	Long Chain Saturated Fatty Acid	314	112-85-6
	Long Chain Monounsaturated Fatty Acid	myristoleate (14:1n5)	HMDB0002000	2.24		0.0027	0.0011		0.7538	1.6897		100	100		Lipid	Long Chain Monounsaturated Fatty Acid	100001198	544-64-9
		palmitoleate (16:1n7)	HMDB0003229	3.07		2.2128e-05	1.5777e-05		0.7528	2.3081		100	100		Lipid	Long Chain Monounsaturated Fatty Acid	452	373-49-9
		10-heptadecenoate (17:1n7)	HMDB0060038	3.07		8.3153e-06	6.5345e-06		0.9235	2.8373		100	100		Lipid	Long Chain Monounsaturated Fatty Acid	100001278	29743-97-3
		oleate/vaccenate (18:1)	HMDB0000207 HMDB0000573 HMDB0003231 HMDB0240219	1.77		0.0002	0.0001		0.8535	1.5127		100	100		Lipid	Long Chain Monounsaturated Fatty Acid	100008930
		10-nonadecenoate (19:1n9)	HMDB0013622	4.09		2.7599e-09	5.9427e-09		0.5608	2.2937		100	100		Lipid	Long Chain Monounsaturated Fatty Acid	100001277	73033-09-7
		eicosenoate (20:1)	HMDB0002231 HMDB0062436	1.91		0.0006	0.0003		0.9702	1.8531		100	100		Lipid	Long Chain Monounsaturated Fatty Acid	100001335
		erucate (22:1n9)	HMDB0002068	2.33		5.1764e-07	5.8051e-07		0.61	1.4233		100	100		Lipid	Long Chain Monounsaturated Fatty Acid	1087	112-86-7
	Long Chain Polyunsaturated Fatty Acid (n3 and n6)	tetradecadienoate (14:2)*	HMDB0000560	2.13		0.0003	0.0001		0.7683	1.6381		100	100		Lipid	Long Chain Polyunsaturated Fatty Acid (n3 and n6)	100020343	39039-37-7
		heptadecatrienoate (17:3)*		6.37		1.6e-14	1.58e-13		0.2479	1.5785		61	100		Lipid	Long Chain Polyunsaturated Fatty Acid (n3 and n6)	100020715
		eicosapentaenoate (EPA; 20:5n3)	HMDB0001999	10.15		4.3174e-11	1.7215e-10		0.2663	2.7025		100	100		Lipid	Long Chain Polyunsaturated Fatty Acid (n3 and n6)	2050	10-2005-9;10417-94-4
		docosahexaenoate (DHA; 22:6n3)	HMDB0002183	3.13		3.4241e-06	3.0719e-06		0.6533	2.0467		100	100		Lipid	Long Chain Polyunsaturated Fatty Acid (n3 and n6)	100000665	6217-54-5
		hexadecadienoate (16:2n6)	HMDB0000477	3.68		1.6642e-08	2.8898e-08		0.5528	2.0344		100	100		Lipid	Long Chain Polyunsaturated Fatty Acid (n3 and n6)	100009394	28290-73-5
		linoleate (18:2n6)	HMDB0000673 HMDB0006270	1.35		0.0548	0.0154		0.9174	1.2388		100	100		Lipid	Long Chain Polyunsaturated Fatty Acid (n3 and n6)	180	60-33-3
		linolenate [alpha or gamma; (18:3n3 or 6)]	HMDB0001388 HMDB0003073	10.71		6e-15	6e-14		0.3446	3.6891		100	100		Lipid	Long Chain Polyunsaturated Fatty Acid (n3 and n6)	100001337
		dihomo-linoleate (20:2n6)	HMDB0005060	1.46		0.0242	0.0078		0.8742	1.2795		100	100		Lipid	Long Chain Polyunsaturated Fatty Acid (n3 and n6)	1231	2091-39-6
		dihomo-linolenate (20:3n3 or n6)	HMDB0002925	1.15		0.1933	0.0485		1.0554	1.2178		100	100		Lipid	Long Chain Polyunsaturated Fatty Acid (n3 and n6)	100001739	17046-59-2
		arachidonate (20:4n6)	HMDB0001043	1.44		0.0193	0.0065		0.9467	1.3605		100	100		Lipid	Long Chain Polyunsaturated Fatty Acid (n3 and n6)	229	506-32-1
		adrenate (22:4n6)	HMDB0002226	0.66		0.0261	0.0083		1.2812	0.8408		100	100		Lipid	Long Chain Polyunsaturated Fatty Acid (n3 and n6)	100001193	2091-25-0
		docosadienoate (22:2n6)	HMDB0061714	1.55		0.0069	0.0026		0.8675	1.3466		100	100		Lipid	Long Chain Polyunsaturated Fatty Acid (n3 and n6)	100001182	7370-49-2
	Fatty Acid, Branched	(12 or 13)-methylmyristate (a15:0 or i15:0)	HMDB0061707	9.45		8.31e-13	4.668e-12		0.3928	3.7139		100	100		Lipid	Fatty Acid, Branched	100002344	2485-71-4
		(14 or 15)-methylpalmitate (a17:0 or i17:0)	HMDB0061859	4.15		7.2026e-11	2.7694e-10		0.5577	2.3132		100	100		Lipid	Fatty Acid, Branched	100002945
		(16 or 17)-methylstearate (a19:0 or i19:0)	HMDB0037397	2.45		1.0271e-06	1.0531e-06		0.695	1.7046		100	100		Lipid	Fatty Acid, Branched	100002356	2724-59-6
	Fatty Acid, Dicarboxylate	glutarate (C5-DC)	HMDB0000661	0.95		0.6098	0.1246		1.068	1.0115		100	100		Lipid	Fatty Acid, Dicarboxylate	339	110-94-1
		2-hydroxyglutarate	HMDB0059655	1.78		5.1458e-05	3.2976e-05		0.7157	1.276		100	100		Lipid	Fatty Acid, Dicarboxylate	100002070	40951-21-1
		2-hydroxyadipate	HMDB0000321	0.77		0.009	0.0033		1.261	0.9679		100	100		Lipid	Fatty Acid, Dicarboxylate	100001153	18294-85-4
		3-hydroxyadipate	HMDB0000345	1.77		0.0003	0.0001		0.7595	1.3421		56	94		Lipid	Fatty Acid, Dicarboxylate	100004396
		maleate	HMDB0000176	0.44		3.1527e-07	3.7298e-07		1.8347	0.8131		100	100		Lipid	Fatty Acid, Dicarboxylate	100000707	110-16-7
		suberate (C8-DC)	HMDB0000893	0.9		0.6485	0.1312		1.2778	1.1449		100	100		Lipid	Fatty Acid, Dicarboxylate	100000016	505-48-6
		azelate (C9-DC)	HMDB0000784	1.12		0.2491	0.0593		1.2264	1.3795		100	100		Lipid	Fatty Acid, Dicarboxylate	2029	123-99-9
		sebacate (C10-DC)	HMDB0000792	1.13		0.1692	0.0431		0.9071	1.0287		100	100		Lipid	Fatty Acid, Dicarboxylate	100001211	111-20-6
		undecanedioate (C11-DC)	HMDB0000888	1.27		0.0131	0.0046		0.839	1.0672		100	100		Lipid	Fatty Acid, Dicarboxylate	100001617	1852-04-6
		octadecenedioate (C18:1-DC)		1.85		0.0002	0.0001		0.8448	1.5589		100	100		Lipid	Fatty Acid, Dicarboxylate	100019978
		2-hydroxysebacate	HMDB0000424	1.03		0.7173	0.1418		0.6758	0.699		33	39		Lipid	Fatty Acid, Dicarboxylate	100020378	103963-71-9
	Fatty Acid, Amino	2-aminoheptanoate	HMDB0094649	0.71		0.3718	0.0829		1.1731	0.8387		94	89		Lipid	Fatty Acid, Amino	100004542	1115-90-8
	Fatty Acid Metabolism (also BCAA Metabolism)	butyrylcarnitine (C4)	HMDB0002013	1.05		0.2292	0.0553		0.9745	1.028		100	100		Lipid	Fatty Acid Metabolism (also BCAA Metabolism)	100001054	25576-40-3
		butyrylglycine	HMDB0000808	0.59		0.0071	0.0026		1.1024	0.6552		83	44		Lipid	Fatty Acid Metabolism (also BCAA Metabolism)	100001151	20208-73-5
		propionylcarnitine (C3)	HMDB0000824	1.45		3.5536e-08	5.4654e-08		0.8178	1.1894		100	100		Lipid	Fatty Acid Metabolism (also BCAA Metabolism)	100001162	17298-37-2
		propionylglycine	HMDB0000783	1.51		0.012	0.0042		0.6807	1.0262		67	100		Lipid	Fatty Acid Metabolism (also BCAA Metabolism)	100001150	21709-90-0
		methylmalonate (MMA)	HMDB0000202	0.97		0.9154	0.1738		1.0493	1.0191		100	100		Lipid	Fatty Acid Metabolism (also BCAA Metabolism)	418	516-05-2
		2-methylmalonylcarnitine (C4-DC)	HMDB0013133	1.1		0.1727	0.0438		0.9694	1.0633		100	100		Lipid	Fatty Acid Metabolism (also BCAA Metabolism)	100001596	149181-64-6
	Fatty Acid Metabolism (Acyl Glycine)	3-hydroxybutyroylglycine**		1.25		0.0007	0.0003		0.8924	1.1177		100	100		Lipid	Fatty Acid Metabolism (Acyl Glycine)	100020211
	Fatty Acid Metabolism (Acyl Carnitine, Short Chain)	acetylcarnitine (C2)	HMDB0000201	1.09		0.0297	0.0092		0.937	1.0177		100	100		Lipid	Fatty Acid Metabolism (Acyl Carnitine, Short Chain)	100000802	5080-50-2
		valerylcarnitine (C5)	HMDB0013128	1.29		0.0064	0.0024		0.8945	1.153		100	100		Lipid	Fatty Acid Metabolism (Acyl Carnitine, Short Chain)	100001394	40225-14-7
		isocaproylcarnitine		1.23		0.0628	0.0173		0.9917	1.2187		94	100		Lipid	Fatty Acid Metabolism (Acyl Carnitine, Short Chain)	100016063
	Fatty Acid Metabolism (Acyl Carnitine, Medium Chain)	hexanoylcarnitine (C6)	HMDB0000756	0.73		0.0083	0.003		1.2641	0.9268		100	100		Lipid	Fatty Acid Metabolism (Acyl Carnitine, Medium Chain)	100000781	6920-35-0
		octanoylcarnitine (C8)	HMDB0000791	0.71		0.0493	0.0141		1.4595	1.0363		100	100		Lipid	Fatty Acid Metabolism (Acyl Carnitine, Medium Chain)	100001247	3671-77-0
		cis-3,4-methyleneheptanoylcarnitine		2.14		3.9309e-06	3.4129e-06		0.7077	1.5134		100	100		Lipid	Fatty Acid Metabolism (Acyl Carnitine, Medium Chain)	100021728
		nonanoylcarnitine (C9)	HMDB0013288	1.44		0.0096	0.0034		0.7992	1.1472		78	94		Lipid	Fatty Acid Metabolism (Acyl Carnitine, Medium Chain)	100006620
		decanoylcarnitine (C10)	HMDB0000651	1.48		0.0049	0.0019		0.7802	1.1569		100	100		Lipid	Fatty Acid Metabolism (Acyl Carnitine, Medium Chain)	100001251	1492-27-9
		laurylcarnitine (C12)	HMDB000225	1.49		0.0072	0.0027		0.8416	1.2567		100	100		Lipid	Fatty Acid Metabolism (Acyl Carnitine, Medium Chain)	100001392	25518-54-1
	Fatty Acid Metabolism (Acyl Carnitine, Long Chain Saturated)	myristoylcarnitine (C14)	HMDB0005066	1.1		0.4444	0.0953		0.9988	1.1036		100	100		Lipid	Fatty Acid Metabolism (Acyl Carnitine, Long Chain Saturated)	100001270	18822-89-4
		palmitoylcarnitine (C16)	HMDB0000222	0.84		0.451	0.0963		1.3451	1.1275		100	100		Lipid	Fatty Acid Metabolism (Acyl Carnitine, Long Chain Saturated)	100000776	6865-14-1
		margaroylcarnitine (C17)*	HMDB0006210	1.48		0.0113	0.004		0.823	1.2161		100	100		Lipid	Fatty Acid Metabolism (Acyl Carnitine, Long Chain Saturated)	100004054	106182-29-0
		stearoylcarnitine (C18)	HMDB0000848	1.05		0.6048	0.124		1.1086	1.1597		100	100		Lipid	Fatty Acid Metabolism (Acyl Carnitine, Long Chain Saturated)	100001391	18822-91-8
		arachidoylcarnitine (C20)*	HMDB0006460	0.76		0.5085	0.1075		1.2269	0.9331		100	100		Lipid	Fatty Acid Metabolism (Acyl Carnitine, Long Chain Saturated)	100015833
		behenoylcarnitine (C22)*	HMDB0062468	0.51		0.1635	0.0417		1.6945	0.8662		100	100		Lipid	Fatty Acid Metabolism (Acyl Carnitine, Long Chain Saturated)	100015832
		lignoceroylcarnitine (C24)*	HMDB0240665	1.62		0.002	0.0009		0.6724	1.0871		67	100		Lipid	Fatty Acid Metabolism (Acyl Carnitine, Long Chain Saturated)	100015834
		cerotoylcarnitine (C26)*	HMDB0006347	9.07		6.97e-13	4.413e-12		0.1198	1.0862		17	100		Lipid	Fatty Acid Metabolism (Acyl Carnitine, Long Chain Saturated)	100015835
	Fatty Acid Metabolism (Acyl Carnitine, Monounsaturated)	butenoylcarnitine (C4:1)		0.2		2.8289e-08	4.4788e-08		1.7938	0.3631		100	61		Lipid	Fatty Acid Metabolism (Acyl Carnitine, Monounsaturated)	100016058
		3-decenoylcarnitine		0.18		2.8645e-07	3.5158e-07		1.6539	0.2952		100	33		Lipid	Fatty Acid Metabolism (Acyl Carnitine, Monounsaturated)	100021136
		undecenoylcarnitine (C11:1)		4.05		4.0372e-09	8.3585e-09		0.4544	1.8423		89	100		Lipid	Fatty Acid Metabolism (Acyl Carnitine, Monounsaturated)	100021131
		5-dodecenoylcarnitine (C12:1)	HMDB13326	5.61		1.405e-12	6.876e-12		0.4241	2.3801		100	100		Lipid	Fatty Acid Metabolism (Acyl Carnitine, Monounsaturated)	100016069
		myristoleoylcarnitine (C14:1)*	HMDB0240588	6.05		2.998e-10	9.2217e-10		0.5249	3.1747		100	100		Lipid	Fatty Acid Metabolism (Acyl Carnitine, Monounsaturated)	100006051	889848-55-9
		palmitoleoylcarnitine (C16:1)*	HMDB0013207	1.77		0.0012	0.0006		0.7495	1.3295		100	100		Lipid	Fatty Acid Metabolism (Acyl Carnitine, Monounsaturated)	100009406
		oleoylcarnitine (C18:1)	HMDB0005065	0.79		0.6624	0.1337		1.4068	1.1093		100	100		Lipid	Fatty Acid Metabolism (Acyl Carnitine, Monounsaturated)	100001501	38677-66-6
		eicosenoylcarnitine (C20:1)*		0.56		0.104	0.0276		1.6909	0.9466		100	100		Lipid	Fatty Acid Metabolism (Acyl Carnitine, Monounsaturated)	100015838
		erucoylcarnitine (C22:1)*		0.47		0.0269	0.0085		1.8081	0.8523		100	100		Lipid	Fatty Acid Metabolism (Acyl Carnitine, Monounsaturated)	100015841
		nervonoylcarnitine (C24:1)*	HMDB0006509	0.4		0.0232	0.0075		2.0785	0.8411		100	100		Lipid	Fatty Acid Metabolism (Acyl Carnitine, Monounsaturated)	100015846
	Fatty Acid Metabolism (Acyl Carnitine, Polyunsaturated)	linoleoylcarnitine (C18:2)*	HMDB0006469	0.54		0.0017	0.0008		1.6172	0.8766		100	100		Lipid	Fatty Acid Metabolism (Acyl Carnitine, Polyunsaturated)	100003151	36816-10-1
		linolenoylcarnitine (C18:3)*		4.83		2.0437e-09	4.8895e-09		0.3963	1.9129		100	100		Lipid	Fatty Acid Metabolism (Acyl Carnitine, Polyunsaturated)	100015831
		dihomo-linoleoylcarnitine (C20:2)*		0.74		0.4871	0.1032		1.6726	1.2445		100	100		Lipid	Fatty Acid Metabolism (Acyl Carnitine, Polyunsaturated)	100015839
		arachidonoylcarnitine (C20:4)	HMDB0006455	0.91		0.7081	0.1407		1.098	1.0018		100	100		Lipid	Fatty Acid Metabolism (Acyl Carnitine, Polyunsaturated)	100015837
		dihomo-linolenoylcarnitine (C20:3n3 or 6)*		1.5		0.0096	0.0034		0.8779	1.3159		100	100		Lipid	Fatty Acid Metabolism (Acyl Carnitine, Polyunsaturated)	100015840
		docosadienoylcarnitine (C22:2)*		0.65		0.3805	0.0843		1.3627	0.8889		100	100		Lipid	Fatty Acid Metabolism (Acyl Carnitine, Polyunsaturated)	100015848
		docosatrienoylcarnitine (C22:3)*		1.85		0.0104	0.0037		0.7134	1.3168		61	83		Lipid	Fatty Acid Metabolism (Acyl Carnitine, Polyunsaturated)	100015849
		adrenoylcarnitine (C22:4)*		1.52		0.0057	0.0022		0.8965	1.3669		100	100		Lipid	Fatty Acid Metabolism (Acyl Carnitine, Polyunsaturated)	100015850
		docosapentaenoylcarnitine (C22:5n3)*		3.13		1.0772e-05	8.2248e-06		0.4724	1.4788		89	100		Lipid	Fatty Acid Metabolism (Acyl Carnitine, Polyunsaturated)	100015851
		tetracosadienoylcarnitine (C24:2)*		0.48		0.0291	0.0091		1.2462	0.598		83	67		Lipid	Fatty Acid Metabolism (Acyl Carnitine, Polyunsaturated)	100015847
	Fatty Acid Metabolism (Acyl Carnitine, Dicarboxylate)	adipoylcarnitine (C6-DC)	HMDB0061677	1.42		0.0031	0.0013		0.851	1.2087		100	100		Lipid	Fatty Acid Metabolism (Acyl Carnitine, Dicarboxylate)	100006614
	Fatty Acid Metabolism (Acyl Carnitine, Hydroxy)	(R)-3-hydroxybutyrylcarnitine	HMDB0013127	1.01		0.9781	0.1828		1.0289	1.0398		100	100		Lipid	Fatty Acid Metabolism (Acyl Carnitine, Hydroxy)	100003926
		(S)-3-hydroxybutyrylcarnitine	HMDB0013127	1.51		0.0405	0.0119		0.9463	1.4281		100	100		Lipid	Fatty Acid Metabolism (Acyl Carnitine, Hydroxy)	100009271
		3-hydroxyhexanoylcarnitine (1)		0.82		0.3861	0.085		1.2017	0.9872		100	100		Lipid	Fatty Acid Metabolism (Acyl Carnitine, Hydroxy)	100020825
		3-hydroxyhexanoylcarnitine (2)		1.01		0.6995	0.1397		0.9735	0.9833		100	100		Lipid	Fatty Acid Metabolism (Acyl Carnitine, Hydroxy)	100020826
		3-hydroxyoctanoylcarnitine (1)		0.87		0.6464	0.1311		1.5939	1.3792		94	94		Lipid	Fatty Acid Metabolism (Acyl Carnitine, Hydroxy)	100021990
		3-hydroxyoctanoylcarnitine (2)		0.76		0.1387	0.0358		1.3968	1.0673		100	100		Lipid	Fatty Acid Metabolism (Acyl Carnitine, Hydroxy)	100021991
		3-hydroxydecanoylcarnitine	HMDB0061636	0.63		0.0655	0.018		1.6334	1.0209		94	100		Lipid	Fatty Acid Metabolism (Acyl Carnitine, Hydroxy)	100021141
		3-hydroxypalmitoylcarnitine	HMDB0013336	0.62		0.0412	0.0121		1.5473	0.9548		100	100		Lipid	Fatty Acid Metabolism (Acyl Carnitine, Hydroxy)	100019800
		3-hydroxyoleoylcarnitine		0.53		0.0227	0.0074		1.8057	0.9608		100	100		Lipid	Fatty Acid Metabolism (Acyl Carnitine, Hydroxy)	100019801
	Carnitine Metabolism	deoxycarnitine	HMDB0001161	1.18		0.0003	0.0001		0.935	1.1048		100	100		Lipid	Carnitine Metabolism	100001662	6249-56-5
		carnitine	HMDB0000062	1.22		6.2453e-07	6.7916e-07		0.8878	1.0802		100	100		Lipid	Carnitine Metabolism	100000007	461-05-2
	Ketone Bodies	3-hydroxybutyrate (BHBA)	HMDB0000011 HMDB0000357 HMDB0000442	0.93		0.4162	0.0898		1.0388	0.9657		100	100		Lipid	Ketone Bodies	254	625-72-9
	Fatty Acid, Monohydroxy	4-hydroxybutyrate (GHB)	HMDB0000710	1.62		7.849e-05	4.8013e-05		0.909	1.4689		100	100		Lipid	Fatty Acid, Monohydroxy	100001507	502-85-2
		2-hydroxyheptanoate*		0.94		0.7558	0.1469		1.1854	1.1112		100	100		Lipid	Fatty Acid, Monohydroxy	100019960
		2-hydroxyoctanoate	HMDB0002264	0.86		0.0652	0.018		1.1042	0.9517		100	100		Lipid	Fatty Acid, Monohydroxy	100000743	617-73-2
		2-hydroxydecanoate	HMDB0094656	0.91		0.1968	0.0492		1.1287	1.0231		100	100		Lipid	Fatty Acid, Monohydroxy	100004089	5393-81-7
		2-hydroxypalmitate	HMDB0031057	1.18		0.0331	0.0101		1.2726	1.5002		100	100		Lipid	Fatty Acid, Monohydroxy	100001579	764-67-0
		3-hydroxyhexanoate	HMDB0061652 HMDB0010718	0.66		0.0012	0.0005		1.3063	0.8656		100	100		Lipid	Fatty Acid, Monohydroxy	100006367	10191-24-9
		3-hydroxyoctanoate	HMDB0001954	0.66		0.0022	0.0009		1.3295	0.8833		100	100		Lipid	Fatty Acid, Monohydroxy	100000773	88930-08-9
		8-hydroxyoctanoate	HMDB0061914	1.62		0.0456	0.0131		0.7345	1.1933		61	83		Lipid	Fatty Acid, Monohydroxy	100000956	764-89-6
		13-HODE + 9-HODE	HMDB0004667 HMDB0004670	2.22		6.5143e-05	4.0775e-05		0.7277	1.6157		100	100		Lipid	Fatty Acid, Monohydroxy	100002196
	Fatty Acid, Dihydroxy	2S,3R-dihydroxybutyrate	HMDB0002453	0.78		0.3216	0.0738		1.2215	0.9551		100	100		Lipid	Fatty Acid, Dihydroxy	100002284	5057-93-2
		2R,3R-dihydroxybutyrate	HMDB0000498	1.09		0.4504	0.0963		0.9901	1.0777		100	100		Lipid	Fatty Acid, Dihydroxy	100002367	759-06-8
		2,4-dihydroxybutyrate	HMDB0000360	1.35		0.0003	0.0001		0.8229	1.1132		100	100		Lipid	Fatty Acid, Dihydroxy	100002285	1518-62-3
	Eicosanoid	5-HETE	HMDB0011134	1.6		0.0019	0.0008		0.9134	1.4656		94	100		Lipid	Eicosanoid	100002137	73307-52-5
		12-HETE	HMDB0006111	1.83		0.0001	6.1665e-05		0.8713	1.5927		100	100		Lipid	Eicosanoid	100002167	71030-37-0;73837-14-6
		15-HETE	HMDB0003876	1.56		0.0006	0.0003		1.0019	1.5625		100	100		Lipid	Eicosanoid	100000565	54845-95-3
	Endocannabinoid	oleoyl ethanolamide	HMDB0002088	0.46		2.407e-06	2.2249e-06		1.8528	0.8468		100	100		Lipid	Endocannabinoid	1137	11-58-0;111-58-0
		palmitoyl ethanolamide	HMDB0002100	1.32		0.0201	0.0067		0.9385	1.2419		100	100		Lipid	Endocannabinoid	1489	544-31-0
		stearoyl ethanolamide	HMDB0013078	0.76		0.0038	0.0016		1.3044	0.99		100	100		Lipid	Endocannabinoid	100002254	111-57-9
		N-oleoyltaurine		1.6		0.0581	0.0162		0.7039	1.1231		67	83		Lipid	Endocannabinoid	100003119	52514-04-2
		N-palmitoyltaurine		0.83		0.7207	0.1421		1.2624	1.0449		72	89		Lipid	Endocannabinoid	100003239	83982-06-3
		linoleoyl ethanolamide	HMDB0012252	0.41		2.2845e-05	1.6181e-05		1.5924	0.6575		100	72		Lipid	Endocannabinoid	100006726	68171-52-8
	Inositol Metabolism	myo-inositol	HMDB0000211	1.85		6.0627e-10	1.592e-09		0.7095	1.3122		100	100		Lipid	Inositol Metabolism	363	87-89-8
		inositol 1-phosphate (I1P)	HMDB0000213	1.37		0.0186	0.0063		0.9329	1.2807		100	100		Lipid	Inositol Metabolism	370	573-35-3;106032-59-1
		phosphoethanolamine	HMDB0000224	0.97		0.5609	0.1163		1.0069	0.9815		100	100		Lipid	Phospholipid Metabolism	1026	1071-23-4
		cytidine-5'-diphosphoethanolamine	HMDB0001564	0.68		0.0047	0.0019		0.9503	0.6481		78	39		Lipid	Phospholipid Metabolism	100001407	72842-05-8
		glycerophosphoethanolamine	HMDB0000114	1.51		1.2498e-09	3.2036e-09		0.8109	1.2233		100	100		Lipid	Phospholipid Metabolism	100001620	33049-08-0
		glycerophosphoserine*		1.27		0.0021	0.0009		0.8925	1.1328		100	100		Lipid	Phospholipid Metabolism	100015666
		glycerophosphoinositol*		1.26		0.0021	0.0009		0.9218	1.1615		100	100		Lipid	Phospholipid Metabolism	100001621	16824-65-0
		trimethylamine N-oxide	HMDB0000925	1.29		0.2028	0.0503		1.0256	1.3231		78	100		Lipid	Phospholipid Metabolism	100003397	1184-78-7
	Phosphatidylserine (PS)	1-stearoyl-2-oleoyl-GPS (18:0/18:1)	HMDB0010163	1.22		0.0717	0.0195		0.9811	1.1925		100	100		Lipid	Phosphatidylserine (PS)	100000639
		1-stearoyl-2-dihomo-linolenoyl-GPS (18:0/20:3n3 or 6)*	HMDB12382	0.84		0.0761	0.0206		1.1339	0.9545		100	100		Lipid	Phosphatidylserine (PS)	100010964
		1-stearoyl-2-arachidonoyl-GPS (18:0/20:4)	HMDB0012383	0.98		0.9576	0.1799		1.0212	1.0012		100	100		Lipid	Phosphatidylserine (PS)	100001872
		1-stearoyl-2-docosapentaenoyl-GPS (18:0/22:5n3)*	HMDB0010166	3.69		4.3052e-08	6.4374e-08		0.453	1.6711		100	100		Lipid	Phosphatidylserine (PS)	100010956
	Lysophospholipid	1-linolenoyl-GPG (18:3)*		7.59		2.1201e-07	2.7835e-07		0.1543	1.1711		0	100		Lipid	Lysophospholipid	100020690
		1-stearoyl-GPS (18:0)*	HMDB0061698	2.61		2.474e-10	8.0713e-10		0.6874	1.7966		100	100		Lipid	Lysophospholipid	100004327
		1-oleoyl-GPS (18:1)	HMDB0061694	3.07		6.3783e-05	4.0157e-05		0.7696	2.361		100	100		Lipid	Lysophospholipid	100000630	326589-90-6
		2-oleoyl-GPS (18:1)*		1.03		0.93	0.176		1.0196	1.0543		89	83		Lipid	Lysophospholipid	100002312
		1-palmitoyl-GPG (16:0)*	HMDB0240601	1.34		0.028	0.0088		0.9706	1.3053		100	100		Lipid	Lysophospholipid	100005717
		1-stearoyl-GPG (18:0)		1.36		0.0148	0.0051		0.9138	1.2419		100	100		Lipid	Lysophospholipid	100001462
		1-oleoyl-GPG (18:1)*	HMDB0240602	1.65		0.031	0.0096		0.8628	1.4271		100	100		Lipid	Lysophospholipid	100005716
		2-oleoyl-GPG (18:1)*		0.79		0.5094	0.1075		1.3748	1.0848		89	94		Lipid	Lysophospholipid	100005719
		1-linoleoyl-GPG (18:2)*	HMDB0240600	2.95		3.6851e-05	2.4796e-05		0.7796	2.2998		100	100		Lipid	Lysophospholipid	100009227
	Glycerolipid Metabolism	glycerol	HMDB0000131	1.22		0.0522	0.0148		0.9452	1.1549		100	100		Lipid	Glycerolipid Metabolism	1254	56-81-5
		glycerol 3-phosphate	HMDB0000126	1.79		0.0188	0.0063		0.8112	1.4529		100	100		Lipid	Glycerolipid Metabolism	100000258	29849-82-9
		glycerophosphoglycerol	HMDB0240316	1.14		0.0391	0.0116		0.9176	1.0432		100	100		Lipid	Glycerolipid Metabolism	100001619
	Sphingolipid Synthesis	sphinganine	HMDB0000269	0.91		0.2217	0.054		1.1067	1.011		100	100		Lipid	Sphingolipid Synthesis	313	3102-56-5
		sphingadienine		1.11		0.2581	0.0612		1.004	1.1193		100	100		Lipid	Sphingolipid Synthesis	100015643	25696-03-1
	Sphingosines	sphingosine	HMDB0000252	1.1		0.3386	0.0772		1.0015	1.0972		100	100		Lipid	Sphingosines	297	123-78-4
	Mevalonate Metabolism	3-hydroxy-3-methylglutarate	HMDB0000355	0.98		0.9295	0.176		1.0019	0.9866		100	100		Lipid	Mevalonate Metabolism	112	503-49-1
	Sterol	cholesterol	HMDB0000067	1.4		0.0104	0.0037		0.8741	1.2201		100	100		Lipid	Sterol	266	57-88-5
		cholesterol sulfate	HMDB00653	0.95		0.6906	0.1384		1.0117	0.9632		94	100		Lipid	Sterol	100001606	2864-50-8
		7-ketocholesterol	HMDB0000501	0.74		0.7482	0.1462		1.5062	1.1108		100	100		Lipid	Sterol	100001100	566-28-9
		4-cholesten-3-one	HMDB0000921	1.44		0.0004	0.0002		0.8918	1.2867		100	100		Lipid	Sterol	100002227	601-57-0
	Primary Bile Acid Metabolism	cholate	HMDB0000619	0.85		0.6069	0.1242		1.3705	1.1689		100	100		Lipid	Primary Bile Acid Metabolism	136	81-25-4
		glycocholate	HMDB0000138	1.61		0.0526	0.0148		0.8709	1.3989		100	100		Lipid	Primary Bile Acid Metabolism	342	475-31-0;863-57-0
		taurocholate	HMDB0000036	0.77		0.2659	0.0626		1.43	1.1065		100	94		Lipid	Primary Bile Acid Metabolism	1648	145-42-6
		glycochenodeoxycholate	HMDB0000637	1.49		0.0949	0.0254		0.7719	1.1471		83	89		Lipid	Primary Bile Acid Metabolism	1628	16564-43-5
	Secondary Bile Acid Metabolism	glycodeoxycholate	HMDB00631	1.28		0.3998	0.0873		0.873	1.1196		83	100		Lipid	Secondary Bile Acid Metabolism	100000436	360-65-6
		taurodeoxycholate	HMDB0000896	0.92		0.7457	0.146		1.0854	0.9944		72	78		Lipid	Secondary Bile Acid Metabolism	1668	207737-97-1
Nucleotide	Purine Metabolism, (Hypo)Xanthine/Inosine containing	AICA ribonucleotide	HMDB0001517	0.8		0.2386	0.057		1.2101	0.9653		100	100		Nucleotide	Purine Metabolism, (Hypo)Xanthine/Inosine containing	216	3031-94-5
		inosine 5'-monophosphate (IMP)	HMDB0000175	0.35		0.0001	6.1025e-05		1.4852	0.5132		100	100		Nucleotide	Purine Metabolism, (Hypo)Xanthine/Inosine containing	362	4691-65-0
		inosine	HMDB0000195	0.97		0.7549	0.1469		1.0102	0.9834		100	100		Nucleotide	Purine Metabolism, (Hypo)Xanthine/Inosine containing	361	58-63-9
		hypoxanthine	HMDB0000157	1.11		0.0092	0.0034		0.9089	1.0105		100	100		Nucleotide	Purine Metabolism, (Hypo)Xanthine/Inosine containing	171	68-94-0
		xanthine	HMDB0000292	1.08		0.057	0.0159		0.9623	1.0353		100	100		Nucleotide	Purine Metabolism, (Hypo)Xanthine/Inosine containing	1004	69-89-6
		xanthosine	HMDB0000299	1.17		0.0227	0.0074		0.9705	1.1356		100	100		Nucleotide	Purine Metabolism, (Hypo)Xanthine/Inosine containing	100000299	146-80-5
		N1-methylinosine	HMDB0002721	1.07		0.4401	0.0946		0.9674	1.0334		100	100		Nucleotide	Purine Metabolism, (Hypo)Xanthine/Inosine containing	100001409	20245-33-4
		2'-deoxyinosine	HMDB0000071	2.13		4.1397e-10	1.2045e-09		0.6733	1.4361		100	100		Nucleotide	Purine Metabolism, (Hypo)Xanthine/Inosine containing	100000135	890-38-0
		urate	HMDB0000289	2.6		5.2269e-09	1.0421e-08		0.5553	1.4448		100	100		Nucleotide	Purine Metabolism, (Hypo)Xanthine/Inosine containing	1134	69-93-2;120K5305
		uric acid ribonucleoside*	HMDB0029920	1.18		0.1555	0.0399		0.9555	1.1294		100	100		Nucleotide	Purine Metabolism, (Hypo)Xanthine/Inosine containing	100002682	2124-54-1
		allantoin	HMDB0000462	1.17		0.0087	0.0032		0.9259	1.0807		100	100		Nucleotide	Purine Metabolism, (Hypo)Xanthine/Inosine containing	1002	97-59-6
		allantoic acid	HMDB0001209	1.23		0.0004	0.0002		0.9073	1.1196		100	100		Nucleotide	Purine Metabolism, (Hypo)Xanthine/Inosine containing	218	99-16-1
	Purine Metabolism, Adenine containing	adenosine 5'-diphosphate (ADP)	HMDB0001341	0.87		0.6172	0.1256		1.085	0.944		100	100		Nucleotide	Purine Metabolism, Adenine containing	208	20398-34-9
		adenosine 5'-monophosphate (AMP)	HMDB0000045	0.43		0.1001	0.0267		2.6378	1.1443		100	100		Nucleotide	Purine Metabolism, Adenine containing	209	149022-20-8
		adenosine 3'-monophosphate (3'-AMP)	HMDB0003540	1.39		0.2299	0.0554		1.0106	1.407		100	100		Nucleotide	Purine Metabolism, Adenine containing	100001449	84-21-9
		adenosine 2'-monophosphate (2'-AMP)	HMDB0011617	1.43		0.0006	0.0003		0.7891	1.1279		100	100		Nucleotide	Purine Metabolism, Adenine containing	100001694	130-49-4
		adenosine	HMDB0000050	1.53		0.002	0.0009		0.8436	1.2888		100	100		Nucleotide	Purine Metabolism, Adenine containing	798	58-61-7
		adenine	HMDB0000034	1.59		0.0064	0.0024		0.8572	1.3614		100	100		Nucleotide	Purine Metabolism, Adenine containing	880	73-24-5
		N1-methyladenosine	HMDB0003331	1.17		0.006	0.0023		0.8898	1.0375		100	100		Nucleotide	Purine Metabolism, Adenine containing	1242	15763-06-1
		N6-succinyladenosine	HMDB0000912	2.01		1.3379e-05	9.7322e-06		0.5466	1.1001		17	89		Nucleotide	Purine Metabolism, Adenine containing	100001664	4542-23-8
	Purine Metabolism, Guanine containing	guanosine 5'-monophosphate (5'-GMP)	HMDB0001397	0.53		7.1825e-05	4.4187e-05		1.2541	0.6699		94	72		Nucleotide	Purine Metabolism, Guanine containing	347	5550-12-09
		guanosine	HMDB0000133	0.82		0.0263	0.0084		1.1639	0.9563		100	100		Nucleotide	Purine Metabolism, Guanine containing	1099	118-00-3
		guanine	HMDB0000132	0.78		0.3671	0.0822		1.2038	0.9439		100	100		Nucleotide	Purine Metabolism, Guanine containing	172	73-40-5
		7-methylguanine	HMDB0000897	1.34		0.0003	0.0001		0.8399	1.1295		100	100		Nucleotide	Purine Metabolism, Guanine containing	100001456	578-76-7
		N2,N2-dimethylguanosine	HMDB0004824	1.76		0.0003	0.0002		0.6298	1.1079		61	89		Nucleotide	Purine Metabolism, Guanine containing	100001412	2140-67-2
		2'-deoxyguanosine 5'-monophosphate (dGMP)	HMDB0001044	0.82		0.1012	0.0269		1.106	0.9035		94	89		Nucleotide	Purine Metabolism, Guanine containing	100001546	902-04-5
	Pyrimidine Metabolism, Orotate containing	orotate	HMDB0000226	2.62		3.9192e-08	5.9428e-08		0.4498	1.1778		56	89		Nucleotide	Pyrimidine Metabolism, Orotate containing	445	50887-69-9
	Pyrimidine Metabolism, Uracil containing	uridine 5'-monophosphate (UMP)	HMDB0000288	0.63		0.0161	0.0055		1.2588	0.7973		94	67		Nucleotide	Pyrimidine Metabolism, Uracil containing	869	3387-36-8
		uridine	HMDB0000296	1.01		0.7179	0.1418		0.9794	0.9911		100	100		Nucleotide	Pyrimidine Metabolism, Uracil containing	535	58-96-8
		uracil	HMDB0000300	1.87		9.1754e-05	5.5186e-05		0.7803	1.4607		100	100		Nucleotide	Pyrimidine Metabolism, Uracil containing	825	66-22-8
		pseudouridine	HMDB0000767	1.13		0.0181	0.0061		0.9498	1.0758		100	100		Nucleotide	Pyrimidine Metabolism, Uracil containing	821	1445-07-4
		5,6-dihydrouridine	HMDB0000497	1.24		0.0048	0.0019		0.8865	1.1006		100	100		Nucleotide	Pyrimidine Metabolism, Uracil containing	100001425	5627-05-04
		5-methyluridine (ribothymidine)	HMDB0000884	2.44		5.6874e-09	1.1133e-08		0.5035	1.2285		33	94		Nucleotide	Pyrimidine Metabolism, Uracil containing	100001446	1463-10-1
		5,6-dihydrouracil	HMDB0000076	2.28		9.106e-05	5.5076e-05		0.6216	1.4154		78	100		Nucleotide	Pyrimidine Metabolism, Uracil containing	1125	504-07-4
		2'-deoxyuridine	HMDB0000012	2.1		1.8349e-08	3.1171e-08		0.7135	1.4992		100	100		Nucleotide	Pyrimidine Metabolism, Uracil containing	536	951-78-0
		3-ureidopropionate	HMDB0000026	0.89		0.7376	0.1446		1.0773	0.9568		100	100		Nucleotide	Pyrimidine Metabolism, Uracil containing	1053	462-88-4
		beta-alanine	HMDB0000056	1.07		0.4135	0.0896		1.0408	1.1166		100	100		Nucleotide	Pyrimidine Metabolism, Uracil containing	244	56-41-7;107-95-9
	Pyrimidine Metabolism, Cytidine containing	cytidine 5'-monophosphate (5'-CMP)	HMDB0000095	1.42		0.0041	0.0016		0.9135	1.3002		100	100		Nucleotide	Pyrimidine Metabolism, Cytidine containing	282	63-37-6
		cytidine	HMDB0000089	0.91		0.2373	0.0569		1.0809	0.9859		100	100		Nucleotide	Pyrimidine Metabolism, Cytidine containing	827	65-46-3
		N4-acetylcytidine	HMDB0005923	0.74		0.1891	0.0476		0.9748	0.723		67	72		Nucleotide	Pyrimidine Metabolism, Cytidine containing	100001413	3768-18-1
		2'-deoxycytidine 5'-monophosphate	HMDB0001202	2.7		2.418e-06	2.2249e-06		0.4646	1.2541		39	94		Nucleotide	Pyrimidine Metabolism, Cytidine containing	298	1032-65-1
		2'-O-methylcytidine		1.1		0.386	0.085		0.9247	1.021		67	89		Nucleotide	Pyrimidine Metabolism, Cytidine containing	100010895	2140-72-9
	Pyrimidine Metabolism, Thymine containing	thymidine	HMDB0000273	1.43		3.2052e-05	2.2263e-05		0.8652	1.2388		100	100		Nucleotide	Pyrimidine Metabolism, Thymine containing	872	50-89-5
		5,6-dihydrothymine	HMDB0000079	1.36		0.0328	0.0101		0.8158	1.1123		72	94		Nucleotide	Pyrimidine Metabolism, Thymine containing	158	696-04-8
		3-aminoisobutyrate	HMDB0002166	1.71		3.0193e-05	2.1114e-05		0.7315	1.2486		94	100		Nucleotide	Pyrimidine Metabolism, Thymine containing	1114	10569-72-9;214139-20-5
	Purine and Pyrimidine Metabolism	methylphosphate	HMDB61711	1.05		0.3992	0.0873		1.0548	1.1058		100	100		Nucleotide	Purine and Pyrimidine Metabolism	100001805	7023-27-0
	Dinucleotide	(3'-5')-adenylylcytidine		1.23		0.0389	0.0115		0.8328	1.0231		39	78		Nucleotide	Dinucleotide	100009062	4833-63-0
Cofactors and Vitamins	Choline metabolism	choline	HMDB0000097	1.24		0.0001	6.5721e-05		0.8647	1.0722		100	100		Cofactors and Vitamins	Phospholipid Metabolism	1256	67-48-1
		choline phosphate	HMDB0001565	0.95		0.3499	0.0791		1.0312	0.976		100	100		Cofactors and Vitamins	Phospholipid Metabolism	267	72556-74-2
		cytidine 5'-diphosphocholine	HMDB0001413	0.69		0.0012	0.0006		1.1698	0.8116		100	100		Cofactors and Vitamins	Phospholipid Metabolism	1220	33818-15-4
		glycerophosphorylcholine (GPC)	HMDB0000086	1.23		4.3263e-05	2.8575e-05		0.9062	1.1179		100	100		Cofactors and Vitamins	Phospholipid Metabolism	100000269	28319-77-9
	Nicotinate and Nicotinamide Metabolism	nicotinate	HMDB0001488	9.41		1.4353e-10	5.1419e-10		0.416	3.9162		100	100		Cofactors and Vitamins	Nicotinate and Nicotinamide Metabolism	567	59-67-6
		nicotinamide	HMDB0001406	0.63		2.7319e-10	8.6504e-10		1.2878	0.815		100	100		Cofactors and Vitamins	Nicotinate and Nicotinamide Metabolism	432	98-92-0
		nicotinamide ribonucleotide (NMN)	HMDB0000229	0.85		0.0301	0.0093		1.1261	0.9561		100	100		Cofactors and Vitamins	Nicotinate and Nicotinamide Metabolism	1312	1094-61-7
		nicotinamide riboside	HMDB0000855	0.42		6.8434e-06	5.4982e-06		1.7586	0.736		100	100		Cofactors and Vitamins	Nicotinate and Nicotinamide Metabolism	100001310	1341-23-7
		nicotinamide adenine dinucleotide (NAD+)		0.72		0.4653	0.0988		1.5085	1.0822		100	100		Cofactors and Vitamins	Nicotinate and Nicotinamide Metabolism	1310	53-84-9
		nicotinamide adenine dinucleotide reduced (NADH)	HMDB0001487	1.2		0.4074	0.0885		0.8383	1.0091		100	100		Cofactors and Vitamins	Nicotinate and Nicotinamide Metabolism	428	58-68-4;606-68-8
		nicotinamide N-oxide	HMDB0002730	0.82		0.118	0.0308		1.0703	0.8776		100	100		Cofactors and Vitamins	Nicotinate and Nicotinamide Metabolism	100002763	1986-81-8
		trigonelline (N'-methylnicotinate)	HMDB0000875	1.7		0.5473	0.1142		1.483	2.5243		100	100		Cofactors and Vitamins	Nicotinate and Nicotinamide Metabolism	100001092	535-83-1
		adenosine 5'-diphosphoribose (ADP-ribose)	HMDB0001178	1.21		0.2152	0.0528		0.9236	1.12		100	100		Cofactors and Vitamins	Nicotinate and Nicotinamide Metabolism	215	68414-18-6
		NADHX*	HMDB0059644	1.6		0.0041	0.0016		0.8131	1.2982		94	100		Cofactors and Vitamins	Nicotinate and Nicotinamide Metabolism	100021770
	Riboflavin Metabolism	flavin adenine dinucleotide (FAD)	HMDB0001248	0.95		0.6634	0.1337		0.9847	0.9401		78	78		Cofactors and Vitamins	Riboflavin Metabolism	327	146-14-5;84366-81-4
		flavin mononucleotide (FMN)	HMDB0001520	1.25		0.1314	0.0341		0.9017	1.1284		100	100		Cofactors and Vitamins	Riboflavin Metabolism	100000251	130-40-5
	Pantothenate and CoA Metabolism	pantothenate	HMDB0000210	0.76		0.0002	0.0001		1.1787	0.8995		100	100		Cofactors and Vitamins	Pantothenate and CoA Metabolism	1024	137-08-6
	Ascorbate and Aldarate Metabolism	dehydroascorbate	HMDB0001264	1.63		0.0045	0.0018		0.7341	1.1994		100	94		Cofactors and Vitamins	Ascorbate and Aldarate Metabolism	301	490-83-5
		2-O-methylascorbic acid	HMDB0240294	1.31		0.0004	0.0002		0.8501	1.1123		100	100		Cofactors and Vitamins	Ascorbate and Aldarate Metabolism	100003258	17860-87-6
		threonate	HMDB0000943 HMDB0062620	1.1		0.3073	0.071		0.9969	1.0954		100	100		Cofactors and Vitamins	Ascorbate and Aldarate Metabolism	100001022	70753-61-6
		oxalate (ethanedioate)	HMDB0002329	1.14		0.0117	0.0041		0.9658	1.1034		100	100		Cofactors and Vitamins	Ascorbate and Aldarate Metabolism	100000841	144-62-7
		gulonate*	HMDB0003290	1.39		1.1513e-05	8.7285e-06		0.8609	1.1939		100	100		Cofactors and Vitamins	Ascorbate and Aldarate Metabolism	100001586	20246-53-1
	Tocopherol Metabolism	alpha-tocopherol	HMDB0001893	3.05		3.2731e-05	2.2554e-05		0.5739	1.7531		100	100		Cofactors and Vitamins	Tocopherol Metabolism	1105	59-02-9;10191-41-0
		gamma-tocopherol/beta-tocopherol	HMDB0006335 HMDB0001492	0.07		0	0		1.4601	0.1055		100	28		Cofactors and Vitamins	Tocopherol Metabolism	100008998
	Thiamine Metabolism	thiamin (Vitamin B1)	HMDB0000235	0.95		0.9817	0.1828		1.0579	1.0014		100	100		Cofactors and Vitamins	Thiamine Metabolism	873	59-43-8
		thiamin monophosphate	HMDB0002666	0.51		0.0002	9.2018e-05		1.1254	0.5756		83	50		Cofactors and Vitamins	Thiamine Metabolism	523	532-40-1
	Vitamin B6 Metabolism	pyridoxine (Vitamin B6)	HMDB0000239	0.76		0.0465	0.0133		1.3293	1.0066		100	100		Cofactors and Vitamins	Vitamin B6 Metabolism	936	58-56-0
		pyridoxamine	HMDB0001431	0.97		0.7317	0.144		0.9985	0.9693		100	100		Cofactors and Vitamins	Vitamin B6 Metabolism	568	58052-48-5
		pyridoxamine phosphate	HMDB0001555	0.56		1.089e-10	4.0427e-10		1.5514	0.8764		100	100		Cofactors and Vitamins	Vitamin B6 Metabolism	493	529-96-4
		pyridoxal	HMDB0001545	0.94		0.8495	0.1624		1.1283	1.0568		100	100		Cofactors and Vitamins	Vitamin B6 Metabolism	491	65-22-5
		pyridoxate	HMDB0000017	0.71		0.0698	0.0191		1.2816	0.9137		100	100		Cofactors and Vitamins	Vitamin B6 Metabolism	100001121	82-82-6
Xenobiotics/phytochemicals	Phenolic metabolism	hippurate	HMDB0000714	1.89		0.0001	7.5208e-05		0.7654	1.446		100	100		Phytochemicals	Phenolic Metabolism	100000014	495-69-2
		3-hydroxyhippurate	HMDB0006116	1.48		0.0269	0.0085		0.6579	0.9747		17	72		Phytochemicals	Phenolic Metabolism	100002122	1637-75-8
		benzoate	HMDB0001870	1.12		0.2203	0.0539		0.971	1.0894		100	100		Phytochemicals	Phenolic Metabolism	100000008	65-85-0
		catechol sulfate	HMDB0059724	2.65		1.2966e-05	9.496e-06		0.6708	1.7743		100	100		Phytochemicals	Phenolic Metabolism	100001605	4918-96-1
		guaiacol sulfate	HMDB0060013	1.61		1.2137e-05	9.0117e-06		0.666	1.0752		0	94		Phytochemicals	Phenolic Metabolism	100004208
		4-methylcatechol sulfate	HMDB0240459	0.2		5.3609e-05	3.4151e-05		3.6005	0.7124		100	100		Phytochemicals	Phenolic Metabolism	100004111
		4-ethylphenylsulfate	HMDB0062551	7.07		0	0		0.1722	1.217		28	100		Phytochemicals	Phenolic Metabolism	100001756	123-07-9
		p-cresol sulfate	HMDB0011635	2.17		1.4971e-05	1.0745e-05		0.5417	1.1771		100	100		Phytochemicals	Phenolic Metabolism	100001315	3233-57-7
		piperidine	HMDB0034301	0.38		0.0006	0.0003		2.0423	0.7717		100	100		Phytochemicals	Phenolic Metabolism	100002398	110-89-4
		dimethyl sulfone	HMDB0004983	1.35		0.0313	0.0096		0.8411	1.1396		100	100		Phytochemicals	Phenolic Metabolism	100004284	67-71-0
		2,3-dihydroxyisovalerate	HMDB0012141	2.16		2.5681e-06	2.343e-06		0.4908	1.0614		0	94		Phytochemicals	Phenolic Metabolism	100002417	1756-18-9
		phenol sulfate	HMDB0060015	5.77		6.89e-13	4.413e-12		0.2929	1.6903		94	100		Phytochemicals	Phenolic Metabolism	100001510	937-34-8
		3-formylindole	HMDB29737	0.57		0.0002	9.509e-05		1.4827	0.8432		100	100		Phytochemicals	Phenolic Metabolism	100020219	487-89-8
		gluconate	HMDB0000625	2.24		2.3397e-07	2.9634e-07		0.647	1.4469		100	100		Phytochemicals	Phenolic Metabolism	338	527-07-1
		cinnamoylglycine	HMDB0011621	1.38		0.0438	0.0128		0.7906	1.0933		61	83		Phytochemicals	Phenolic Metabolism	100002253	16534-24-0
		ergothioneine	HMDB0003045	1.5		0.209	0.0514		0.8678	1.3015		100	100		Phytochemicals	Phenolic Metabolism	100002154	58511-63-0
		erythritol	HMDB0002994	1.96		9.4384e-07	9.9393e-07		0.5419	1.0631		17	94		Phytochemicals	Phenolic Metabolism	100000846	149-32-6
		quinate	HMDB0003072	0.76		0.5452	0.114		0.8441	0.6411		44	28		Phytochemicals	Phenolic Metabolism	100000442	77-95-2
		histidine betaine (2)*	HMDB0029422	2.01		0.0181	0.0061		0.6533	1.3127		78	89		Phytochemicals	Phenolic Metabolism	100004059	534-30-5
		homostachydrine*	HMDB0033433	4.3		3.8593e-07	4.4677e-07		0.5584	2.4028		100	100		Phytochemicals	Phenolic Metabolism	100001550	1195-94-4
		mannonate*		1.45		0.0037	0.0015		0.8809	1.28		100	100		Phytochemicals	Phenolic Metabolism	100003695	642-99-9
		stachydrine	HMDB0004827	2.2		0.0047	0.0019		1.1207	2.467		100	100		Phytochemicals	Phenolic Metabolism	100001296	4136-37-2
		methyl glucopyranoside (alpha + beta)	HMDB0029965	1.05		0.3185	0.0734		1.0115	1.0604		100	100		Phytochemicals	Phenolic Metabolism	100005864
		2-ketogluconate	HMDB0011732	12.34		2.0092e-06	1.9142e-06		0.1064	1.3127		0	89		Phytochemicals	Phenolic Metabolism	100005943	1040352-40-6
		N-methylpipecolate		4.91		9.5091e-07	9.9393e-07		0.5613	2.7576		89	100		Phytochemicals	Phenolic Metabolism	100005383	41447-17-0
		salicylate	HMDB0001895	1.29		0.0731	0.0198		0.8828	1.1403		94	100		Phytochemicals	Phenolic Metabolism	501	69-72-7
		2,6-dihydroxybenzoic acid	HMDB0013676	1.69		0.1172	0.0308		0.4867	0.8226		6	50		Phytochemicals	Phenolic Metabolism	100020837	303-07-1
		thioproline	HMDB0062164	0.93		0.4051	0.0883		1.0827	1.003		100	100		Phytochemicals	Phenolic Metabolism	100009232	34592-47-4
		sulfate*	HMDB01448	0.36		2.2603e-09	5.1775e-09		1.5417	0.5622		100	100		Phytochemicals	Phenolic Metabolism	100002528	14808-79-8
		O-sulfo-L-tyrosine	HMDB0155722	1.61		1.1392e-06	1.1462e-06		0.7491	1.2073		100	100		Phytochemicals	Phenolic Metabolism	100005384
		glycerol 2-phosphate	HMDB0002520	2.67		2.1344e-09	4.9955e-09		0.4875	1.2995		89	100		Phytochemicals	Phenolic Metabolism	100001029	819-83-0
		benzoylcarnitine*		9.33		7.4e-13	4.426e-12		0.2959	2.7609		100	100		Phytochemicals	Phenolic Metabolism	100004555	105450-08-6
	Xenobiotics	2,4-di-tert-butylphenol		0.75		0.2866	0.0668		1.1828	0.8844		100	100		Xenobiotics	Xenobiotics	100021918	96-76-4
		2,8-quinolinediol	HMDB0240311	0.36		5.5491e-06	4.6312e-06		1.049	0.3814		100	0		Xenobiotics	Xenobiotics	100004206	15450-76-7
		2,8-quinolinediol sulfate	HMDB0240658	0.3		6.6835e-05	4.1593e-05		1.4059	0.418		94	0		Xenobiotics	Xenobiotics	100004321
Partially Characterized Molecules	Partially Characterized Molecules	glutamine_degradant*		1.02		0.4216	0.0908		1.0398	1.0615		100	100		Partially Characterized Molecules	Partially Characterized Molecules	100001540	2353-44-8
Unknowns	Unknowns	X-11612		2.22		9.283e-06	7.19e-06		0.755	1.6791		100	100		N/A	N/A
		X-11787		1.31		0.0355	0.0107		0.9711	1.2696		100	100		N/A	N/A
		X-11795		0.27		0.0164	0.0056		3.8913	1.0601		100	94		N/A	N/A
		X-11979		1.29		0.0377	0.0112		0.939	1.2079		100	100		N/A	N/A
		X-12015		0.25		1.853e-08	3.1171e-08		1.3781	0.3482		100	67		N/A	N/A
		X-12100		1.36		0.0001	6.737e-05		0.8615	1.1678		100	100		N/A	N/A
		X-12101		1.24		0.0446	0.0129		0.9324	1.1602		100	100		N/A	N/A
		X-12798		0.21		3.7575e-05	2.5126e-05		3.6655	0.7765		100	100		N/A	N/A
		X-15161		1.53		0.0225	0.0074		0.9122	1.3952		100	100		N/A	N/A
		X-15461		1.32		4.6428e-05	3.0478e-05		0.8484	1.1233		100	100		N/A	N/A
		X-17010		0.77		0.2055	0.0507		1.2411	0.9599		100	100		N/A	N/A
		X-17323		2.63		8.8548e-08	1.2711e-07		0.5798	1.5248		100	100		N/A	N/A
		X-18059		5.27		0.033	0.0101		0.9626	5.0726		94	89		N/A	N/A
		X-21796		1.16		0.0365	0.011		0.9141	1.0647		100	100		N/A	N/A
		X-22158		5.51		8.2e-14	6.3e-13		0.4945	2.7249		100	100		N/A	N/A
		X-22162		1.82		7.5993e-06	6.0603e-06		0.6976	1.2693		94	100		N/A	N/A
		X-22776		1.26		0.01	0.0036		0.9216	1.1611		100	100		N/A	N/A
		X-23587		0.47		0.0433	0.0126		1.9578	0.9226		94	94		N/A	N/A
		X-23593		1.46		0.0003	0.0001		0.879	1.2801		100	100		N/A	N/A
		X-23639		0.86		0.6124	0.1249		1.1821	1.0139		100	100		N/A	N/A
		X-23672		2.73		5.0207e-10	1.386e-09		0.6497	1.7726		100	100		N/A	N/A
		X-23782		39.62		0	0		0.0492	1.9495		94	100		N/A	N/A
		X-23974		24.51		0	0		0.0566	1.387		50	100		N/A	N/A	0
		X-24027		0.9		0.0371	0.0111		1.0227	0.9254		100	100		N/A	N/A
		X-24425		2.31		2.6219e-09	5.7607e-09		0.7222	1.6684		100	100		N/A	N/A
		X-24728		0.5		1.9631e-06	1.887e-06		1.5769	0.7849		100	100		N/A	N/A
		X-24812		22.08		0	7e-15		0.1932	4.2651		100	100		N/A	N/A
		X-25004		0.8		0.1452	0.0374		1.2007	0.9664		100	100		N/A	N/A
		X-25055		0.73		0.0036	0.0015		1.2979	0.942		100	100		N/A	N/A	0
		X-25102		0.82		0.1995	0.0496		1.1936	0.9735		100	100		N/A	N/A
		X-25109		1.73		4.2244e-09	8.581e-09		0.7629	1.3165		100	100		N/A	N/A
		X-25111		1.43		0.0001	6.128e-05		0.8612	1.2318		100	100		N/A	N/A
		X-25810		1.14		0.0366	0.011		0.9536	1.0844		100	100		N/A	N/A
		X-25921		0.83		0.5317	0.1114		1.2029	0.9942		100	100		N/A	N/A	0
		X-25936		1.23		0.0093	0.0034		0.8984	1.1057		100	100		N/A	N/A
		X-25940		0.74		0.022	0.0072		1.2815	0.9544		100	100		N/A	N/A	0
		X-25950		8.95		0	0		0.3208	2.8722		100	100		N/A	N/A	0
		X-25953		0.81		0.1519	0.039		1.2625	1.0186		100	100		N/A	N/A	0
		X-25984		2.33		0.0001	7.7281e-05		0.7512	1.7478		100	100		N/A	N/A
		X-26035		1.05		0.345	0.0785		1.0081	1.0544		100	100		N/A	N/A	0
		X-26127		0.52		2.426e-12	1.1357e-11		1.5087	0.7882		100	100		N/A	N/A
