# Supplementary material for: Pasture-finishing of cattle in Western U.S. rangelands improves markers of animal metabolic health and nutritional compounds in beef
Source: Sci Rep. 2024 Aug 30;14:20240. doi: 10.1038/s41598-024-71073-3 (PMC11364752; doi:10.1038/s41598-024-71073-3)
Supplement: Supplementary file 2 — Supplementary Table 2. [file 41598_2024_71073_MOESM2_ESM.xlsx]

## Sheet: Data Key & Explanation
Supplemental Table 2	Data Key & Explanation
HeatMap Description	This is the statistical heat map data table associated with the statsitical anlaysis of the data.
	Chemical Annotation Descriptions
PATHWAY SORTORDER	An internally-generated number intended for sorting compounds by biochemical SUPER PATHWAY and SUB PATHWAY
BIOCHEMICAL NAME	The name of the identified biochemical
Biochemical Name	Indicates a compound that has been confirmed based on an authentic chemical standard and we are highly confident in its identity. (Metabolomics Standards Initiative Tier 1 identification)
Biochemical Name*	Indicates a compound that has not been confirmed based on a standard, but we are confident in its identity. (Not Tier 1)
Biochemical Name**	Indicates a compound for which a standard is not available, but we are reasonably confident in its identity or the information provided. (Not Tier 1)
Biochemical Name (#) or [#]	Indicates a compound that is a structural isomer of another compound in the Metabolon spectral library. For example, a steroid that may be sulfated at one of several positions that are indistinguishable by the mass spectrometry data or a diacylglycerol for which more than one stereospecific molecule exists.
SUPER PATHWAY	The general biochemical class assigned to the identified biochemical (e.g. lipid, amino acid, carbohydrate, etc.) intended for sorting compounds by broad biochemical classes
SUB PATHWAY	A more specific biochemical class assigned to the identified biochemical (e.g. TCA cycle, monoacylglycerols, etc.) intended for grouping/sorting compounds by biochemical pathway/class
PLATFORM	The Metabolon untargeted metabolomics platform consists of four different methods (i.e. Pos Late, Pos Early, Polar, and Neg). This column indicates which method was used to report the values associated with the detected biochemical.
COMP ID	An internally-generated Metabolon compound identifier
KEGG	An alphanumeric compound identifier and link to compound information in the Kyoto Encyclopedia of Genes and Genomes (KEGG)
HMDB	An alphanumeric compound identifier and link to compound information maintained by the Human Metabolome Database (HMDB)
PUBCHEM	A unique numerical identifier assigned by the National Center for Biotechnology Information (NCBI) and searchable in the PubChem database
CHEM ID	Unique identifier for each biochemical. CHEM IDs are listed in the top row of the data tabs of the accompanying client data table (CDT) file.
CAS	A unique numerical identifier assigned by the Chemical Abstracts Service (CAS) to every chemical substance described in the open scientific literature
	Statistical Analysis/Descriptors
FOLD CHANGE	Indicates the ratio of the mean scaled intesity for a metabolite between two experimental groups.
0.55	Green: indicates significant difference (p≤0.05) between the groups shown, metabolite ratio of < 1.00
0.76	Light Green: narrowly missed statistical cutoff for significance 0.05<p<0.10, metabolite ratio of < 1.00
1.71	Red: indicates significant difference (p≤0.05) between the groups shown; metabolite ratio of ≥ 1.00
1.32	Light Red: narrowly missed statistical cutoff for significance 0.05<p<0.10, metabolite ratio of ≥ 1.00
1.2	Non-colored text and cell: mean values are not significantly different for that comparison
	Blue: indicates significant (p≤0.05) ANOVA effect.
	Light Blue: indicates 0.05<p<0.10 ANOVA effect
P-VALUE	p-values for each comparison is derived from the Natural Log-Transformed Data using the corresponding statistical analysis (for eg. t-Test, ANOVA, etc.)
Q-VALUE	Q-values for each comparison is derived from the Natural Log-Transformed Data using False Discovery Rate (FDR) method.
Mean Values	Represents the mean scaled intensity for a metabolite in a particular experimental group.
% FILL	Represents the total percent of samples in a experimental group a metabolite was detected.
© Metabolon, Inc. All rights reserved. The Metabolon name, logo and related trademarks and service marks, owned by Metabolon, Inc. are registered and/or used in the United States and many foreign countries. Any use, copying or reproduction of the trademarks, logos, information, images or designs contained in this document is strictly prohibited without the prior written permission of Metabolon, I…

## Sheet: Pathway - Heat Map
Supplemental Table 2
	Heat map of statistically significant biochemicals profiled in this study. Red and green shaded cells indicate p≤0.05 (red indicates that the mean values are higher in grain-fed beef ; green values indicate that mean values are higher in grass-fed beef). Light red and light green shaded cells indicate 0.05<p<0.10 (light red indicates that the mean values trend higher for grain-fed; light green va…			Heat map of statistically significant biochemicals profiled in this study. Red and green shaded cells indicate p≤0.05 (red indicates that the mean values are higher in grain-fed beef ; green values indicate that mean values are higher in grass-fed beef). Light red and light green shaded cells indicate 0.05<p<0.10 (light red indicates that the mean values trend higher for grain-fed; light green va…			Heat map of statistically significant biochemicals profiled in this study. Red and green shaded cells indicate p≤0.05 (red indicates that the mean values are higher in grain-fed beef ; green values indicate that mean values are higher in grass-fed beef). Light red and light green shaded cells indicate 0.05<p<0.10 (light red indicates that the mean values trend higher for grain-fed; light green va…				Fold of Change		Statistical Values
											Welch's t-Test		Welch's t-Test			Mean Values			% Filled Values
											Bf_Pasture		Bf_Pasture			BF_GRAIN	BF_PASTURE		BF_GRAIN	BF_PASTURE		Super Pathway	Sub Pathway	Chemical ID	CAS
													Bf_Grain
	Pathway Sort Order	Super Pathway	Sub Pathway	Biochemical Name	Platform	Comp ID	KEGG	HMDB	PUBCHEM	X	Bf_Grain	X	p-value	q-value	X			X			X
	7702	Phospholipid SUM	Phosphatidylcholines	Total PC	DMS-MS	54661					0.88		0.2144	0.07		2861.76	2527.52		100	100		Phospholipid SUM	Phosphatidylcholines	100010824
	7703		Lysophosphatidylcholines	Total LPC	DMS-MS	54664					1.37		0.0061	0.0038		189.552	258.845		100	100		Phospholipid SUM	Lysophosphatidylcholines	100010827
	7704		Phosphatidylethanolamines	Total PE	DMS-MS	54662					0.9		0.3597	0.1054		2121.13	1904.84		100	100		Phospholipid SUM	Phosphatidylethanolamines	100010825
	7705		Lysophosphatidylethanolamines	Total LPE	DMS-MS	54665					1.19		0.154	0.0541		123.111	146.139		100	100		Phospholipid SUM	Lysophosphatidylethanolamines	100010828
	7706		Phosphatidylinositols	Total PI	DMS-MS	54663					0.87		0.3108	0.0955		64.324	56.2321		100	100		Phospholipid SUM	Phosphatidylinositols	100010826
	7707	Sphingolipid SUM	Ceramides	Total CER	DMS-MS	54667					1.44		0.0001	0.0001		39.8337	57.4338		100	100		Sphingolipid SUM	Ceramides	100010830
	7708		Dihydroceramides	Total DCER	DMS-MS	54670					0.96		0.9658	0.2307		23.9272	22.8573		100	100		Sphingolipid SUM	Dihydroceramides	100010833
	7709		Hexosylceramides	Total HCER	DMS-MS	54668					2.35		0.0082	0.0049		2.2454	5.276		100	100		Sphingolipid SUM	Hexosylceramides	100010831
	7710		Lactosylceramides	Total LCER	DMS-MS	54669					0.89		0.1609	0.0561		46.5428	41.4009		100	100		Sphingolipid SUM	Lactosylceramides	100010832
	7711		Sphingomyelins	Total SM	DMS-MS	54666					0.92		0.1573	0.0551		610.112	558.95		100	100		Sphingolipid SUM	Sphingomyelins	100010829
	7714	Neutral Complex Lipids SUM	Cholesteryl Esters	Total CE	DMS-MS	54657					1.11		0.1422	0.0507		75.491	83.7148		100	100		Neutral Complex Lipids SUM	Cholesteryl Esters	100010820
	7715		Diacylglycerols	Total DAG	DMS-MS	54659					1.24		0.0496	0.0221		746.984	927.128		100	100		Neutral Complex Lipids SUM	Diacylglycerols	100010822
	7717		Triacylglycerols	Total TAG	DMS-MS	54658					0.5		0.018	0.0093		149218	74423		100	100		Neutral Complex Lipids SUM	Triacylglycerols	100010821
	7718		Monoacylglycerols	Total MAG	DMS-MS	62056					1.63		0.0046	0.003		75.9504	124.049		94	100		Neutral Complex Lipids SUM	Monoacylglycerols	100020183
	7720	Phosphatidylcholine	PC Ester	PC(12:0/16:1)	DMS-MS	53820					1.06		0.1183	0.0435		0.4491	0.4763		6	22		Phosphatidylcholine	PC Ester	100009968
	7721			PC(12:0/18:1)	DMS-MS	54335					2.33		1.9209e-08	8.2388e-08		1.0997	2.5653		83	100		Phosphatidylcholine	PC Ester	100010483
	7722			PC(12:0/18:2)	DMS-MS	53290					1.48		8.6246e-05	0.0001		0.759	1.1236		67	100		Phosphatidylcholine	PC Ester	100009438
	7723			PC(12:0/18:3)	DMS-MS	53821					1					0.432	0.432		6	0		Phosphatidylcholine	PC Ester	100009969
	7728			PC(12:0/20:4)	DMS-MS	53488					1.11		0.0953	0.0368		0.6997	0.7764		6	33		Phosphatidylcholine	PC Ester	100009636
	7734			PC(14:0/14:0)	DMS-MS	53293		HMDB07866			1					0.3535	0.3535		6	0		Phosphatidylcholine	PC Ester	100009441
	7736			PC(14:0/16:1)	DMS-MS	54151		HMDB07870			1.35		0.0097	0.0056		1.0921	1.4711		94	100		Phosphatidylcholine	PC Ester	100010299
	7737			PC(14:0/18:1)	DMS-MS	53996		HMDB07873			1.35		0.0086	0.0051		13.9771	18.9092		100	100		Phosphatidylcholine	PC Ester	100010144
	7738			PC(14:0/18:2)	DMS-MS	54152		HMDB07874			0.76		0.1109	0.0415		19.3059	14.718		100	100		Phosphatidylcholine	PC Ester	100010300
	7739			PC(14:0/18:3)	DMS-MS	53294		HMDB07876			5.95		1e-15	1.11e-13		0.9326	5.5474		50	100		Phosphatidylcholine	PC Ester	100009442
	7742			PC(14:0/20:2)	DMS-MS	53652		HMDB07880			0.93		0.105	0.0399		0.4855	0.4538		28	6		Phosphatidylcholine	PC Ester	100009800
	7743			PC(14:0/20:3)	DMS-MS	53823		HMDB07882			1.1		0.3504	0.1034		2.5646	2.8185		100	100		Phosphatidylcholine	PC Ester	100009971
	7744			PC(14:0/20:4)	DMS-MS	54338		HMDB07883			1.16		0.2171	0.0706		5.8818	6.8372		100	100		Phosphatidylcholine	PC Ester	100010486
	7745			PC(14:0/20:5)	DMS-MS	54523		HMDB07885			2.1		7.5909e-07	1.8653e-06		1.6364	3.4335		17	94		Phosphatidylcholine	PC Ester	100010671
	7748			PC(14:0/22:4)	DMS-MS	54153		HMDB07889			0.8		0.0334	0.0158		1.1744	0.9362		39	11		Phosphatidylcholine	PC Ester	100010301
	7749			PC(14:0/22:5)	DMS-MS	53998		HMDB07891			2.22		1.4609e-07	4.6569e-07		1.6989	3.7731		67	100		Phosphatidylcholine	PC Ester	100010146
	7751			PC(15:0/14:1)	DMS-MS	54524		HMDB07933			1.36		0.0001	0.0001		1.3856	1.8793		0	72		Phosphatidylcholine	PC Ester	100010672
	7752			PC(15:0/16:1)	DMS-MS	54525		HMDB07936			2.63		4.9139e-11	5.5199e-10		1.223	3.2215		39	94		Phosphatidylcholine	PC Ester	100010673
	7753			PC(15:0/18:1)	DMS-MS	54526		HMDB07939			2.22		8.7903e-08	3.0949e-07		3.5569	7.9023		100	100		Phosphatidylcholine	PC Ester	100010674
	7754			PC(15:0/18:2)	DMS-MS	54154		HMDB07940			1.23		0.1582	0.0554		2.1995	2.7003		100	94		Phosphatidylcholine	PC Ester	100010302
	7755			PC(15:0/18:3)	DMS-MS	54155		HMDB07942			1.47		1.7308e-05	2.6006e-05		1.328	1.9586		0	83		Phosphatidylcholine	PC Ester	100010303
	7756			PC(15:0/20:3)	DMS-MS	54339		HMDB07948			1					1.2832	1.2832		0	6		Phosphatidylcholine	PC Ester	100010487
	7757			PC(15:0/20:4)	DMS-MS	53295		HMDB07949			1.51		0.0004	0.0004		0.9754	1.475		17	61		Phosphatidylcholine	PC Ester	100009443
	7758			PC(15:0/20:5)	DMS-MS	54156		HMDB07951			1.01		0.1154	0.0427		1.3753	1.3903		0	22		Phosphatidylcholine	PC Ester	100010304
	7760			PC(15:0/22:5)	DMS-MS	54000		HMDB07957			1.02		0.1007	0.0386		1.0836	1.1079		0	22		Phosphatidylcholine	PC Ester	100010148
	7762			PC(16:0/12:0)	DMS-MS	54527					2.55		1.7191e-09	1.0672e-08		0.4696	1.198		22	94		Phosphatidylcholine	PC Ester	100010675
	7763			PC(16:0/14:0)	DMS-MS	53490		HMDB07965			1.12		0.1789	0.0605		3.8843	4.3388		100	100		Phosphatidylcholine	PC Ester	100009638
	7764			PC(16:0/14:1)	DMS-MS	54340		HMDB07966			0.94		0.391	0.1128		0.5638	0.5311		22	17		Phosphatidylcholine	PC Ester	100010488
	7765			PC(16:0/16:0)	DMS-MS	53655		HMDB00564			0.98		0.8295	0.2035		25.0218	24.6022		100	100		Phosphatidylcholine	PC Ester	100009803
	7766			PC(16:0/16:1)	DMS-MS	53491		HMDB07969			1.24		0.0485	0.0217		59.0655	73.3734		100	100		Phosphatidylcholine	PC Ester	100009639
	7767			PC(16:0/18:0)	DMS-MS	54157		HMDB07970			1.06		0.5926	0.1585		25.0893	26.4747		100	100		Phosphatidylcholine	PC Ester	100010305
	7768			PC(16:0/18:1)	DMS-MS	53656	C13875	HMDB07972			1.03		0.618	0.1636		860.609	883.353		100	100		Phosphatidylcholine	PC Ester	100009804
	7769			PC(16:0/18:2)	DMS-MS	54341		HMDB07973			0.43		1.8861e-06	4.1973e-06		808.137	344.606		100	100		Phosphatidylcholine	PC Ester	100010489
	7770			PC(16:0/18:3)	DMS-MS	53825		HMDB07975			4.8		6.86e-13	1.6191e-11		27.7025	133.096		100	100		Phosphatidylcholine	PC Ester	100009973
	7771			PC(16:0/18:4)	DMS-MS	54001		HMDB07976			1.34		8.9844e-05	0.0001		1.0016	1.3372		0	83		Phosphatidylcholine	PC Ester	100010149
	7772			PC(16:0/20:1)	DMS-MS	53657		HMDB07978			0.86		0.1476	0.0522		1.7195	1.4725		100	94		Phosphatidylcholine	PC Ester	100009805
	7773			PC(16:0/20:2)	DMS-MS	54528		HMDB07979			0.79		0.029	0.014		5.8131	4.5983		100	100		Phosphatidylcholine	PC Ester	100010676
	7774			PC(16:0/20:3)	DMS-MS	53296		HMDB07981			0.83		0.0712	0.0292		50.8749	42.3999		100	100		Phosphatidylcholine	PC Ester	100009444
	7775			PC(16:0/20:4)	DMS-MS	54158		HMDB07982			0.84		0.1705	0.0582		128.682	108.559		100	100		Phosphatidylcholine	PC Ester	100010306
	7776			PC(16:0/20:5)	DMS-MS	54159		HMDB07984			5.7		8.1709e-10	5.8365e-09		8.4928	48.4121		100	100		Phosphatidylcholine	PC Ester	100010307
	7779			PC(16:0/22:4)	DMS-MS	54161		HMDB07988			0.54		5.3214e-06	1.0273e-05		13.7769	7.4062		100	100		Phosphatidylcholine	PC Ester	100010309
	7780			PC(16:0/22:5)	DMS-MS	54529		HMDB07990			2.4		2.4809e-06	5.3204e-06		20.994	50.4168		100	100		Phosphatidylcholine	PC Ester	100010677
	7781			PC(16:0/22:6)	DMS-MS	54003		HMDB07991			1.73		3.5184e-05	4.77e-05		3.0245	5.22		56	100		Phosphatidylcholine	PC Ester	100010151
	7782			PC(17:0/14:1)	DMS-MS	54342					1.3		0.0004	0.0003		1.2494	1.6252		6	61		Phosphatidylcholine	PC Ester	100010490
	7783			PC(17:0/16:1)	DMS-MS	53658					2.31		4.252e-08	1.6717e-07		2.8598	6.6043		94	100		Phosphatidylcholine	PC Ester	100009806
	7784			PC(17:0/18:1)	DMS-MS	54162					1.82		9.1972e-06	1.5608e-05		10.639	19.3275		100	100		Phosphatidylcholine	PC Ester	100010310
	7785			PC(17:0/18:2)	DMS-MS	54163					0.83		0.3595	0.1054		10.4861	8.7363		100	100		Phosphatidylcholine	PC Ester	100010311
	7786			PC(17:0/18:3)	DMS-MS	53297					4.77		6.6842e-11	7.1672e-10		1.4671	7.0028		33	100		Phosphatidylcholine	PC Ester	100009445
	7787			PC(17:0/20:3)	DMS-MS	54343					1.43		0.0003	0.0003		1.8011	2.5702		72	94		Phosphatidylcholine	PC Ester	100010491
	7788			PC(17:0/20:4)	DMS-MS	53826					1.58		0.0009	0.0007		3.3066	5.2202		100	100		Phosphatidylcholine	PC Ester	100009974
	7789			PC(17:0/20:5)	DMS-MS	53298					2.18		9.2848e-08	3.221e-07		1.0896	2.3729		0	94		Phosphatidylcholine	PC Ester	100009446
	7791			PC(17:0/22:5)	DMS-MS	54344					1.69		1.8938e-07	5.7274e-07		1.285	2.1703		6	94		Phosphatidylcholine	PC Ester	100010492
	7793			PC(18:0/12:0)	DMS-MS	53828					4.03		1.6803e-09	1.0672e-08		1.6921	6.8254		89	100		Phosphatidylcholine	PC Ester	100009976
	7794			PC(18:0/14:0)	DMS-MS	54004		HMDB08031			1.23		0.0832	0.033		0.8901	1.0911		100	94		Phosphatidylcholine	PC Ester	100010152
	7795			PC(18:0/14:1)	DMS-MS	53829		HMDB08032			1					0.3863	0.3863		6	0		Phosphatidylcholine	PC Ester	100009977
	7796			PC(18:0/16:1)	DMS-MS	53830		HMDB08035			1.24		0.0492	0.0219		10.5558	13.0461		100	100		Phosphatidylcholine	PC Ester	100009978
	7797			PC(18:0/18:0)	DMS-MS	53660		HMDB08036			1.16		0.1169	0.0431		3.5799	4.1644		100	100		Phosphatidylcholine	PC Ester	100009808
	7798			PC(18:0/18:1)	DMS-MS	54530		HMDB08038			1.13		0.1868	0.0627		109.141	123.848		100	100		Phosphatidylcholine	PC Ester	100010678
	7799			PC(18:0/18:2)	DMS-MS	54345		HMDB08039			0.52		1.6573e-05	2.5387e-05		113.727	59.2696		100	100		Phosphatidylcholine	PC Ester	100010493
	7800			PC(18:0/18:3)	DMS-MS	54164		HMDB08040			5.15		1.6e-14	7.32e-13		4.3214	22.2733		100	100		Phosphatidylcholine	PC Ester	100010312
	7802			PC(18:0/20:0)	DMS-MS	54166		HMDB08043			0.78		0.0133	0.0073		0.7657	0.5963		100	78		Phosphatidylcholine	PC Ester	100010314
	7803			PC(18:0/20:1)	DMS-MS	53299		HMDB08044			0.92		0.1473	0.0522		0.4723	0.4355		28	6		Phosphatidylcholine	PC Ester	100009447
	7804			PC(18:0/20:2)	DMS-MS	53300		HMDB08045			0.84		0.0201	0.0101		1.1693	0.9806		100	89		Phosphatidylcholine	PC Ester	100009448
	7805			PC(18:0/20:3)	DMS-MS	54531		HMDB08047			0.75		0.0193	0.0098		11.3147	8.4918		100	100		Phosphatidylcholine	PC Ester	100010679
	7806			PC(18:0/20:4)	DMS-MS	54167		HMDB08048			0.91		0.2142	0.07		24.8685	22.5967		100	100		Phosphatidylcholine	PC Ester	100010315
	7807			PC(18:0/20:5)	DMS-MS	54168		HMDB08050			5.15		2e-14	7.32e-13		1.9368	9.9795		50	100		Phosphatidylcholine	PC Ester	100010316
	7810			PC(18:0/22:4)	DMS-MS	53831		HMDB08054			0.63		2.2863e-05	3.2886e-05		2.4303	1.537		100	83		Phosphatidylcholine	PC Ester	100009979
	7811			PC(18:0/22:5)	DMS-MS	53662		HMDB08056			2.52		1.0035e-07	3.2656e-07		3.1128	7.8591		100	100		Phosphatidylcholine	PC Ester	100009810
	7812			PC(18:0/22:6)	DMS-MS	54170		HMDB08057			1.07		0.1875	0.0628		1.4035	1.5085		0	17		Phosphatidylcholine	PC Ester	100010318
	7813			PC(18:1/14:1)	DMS-MS	53301		HMDB08098			0.96		0.49	0.1368		0.4311	0.4141		11	6		Phosphatidylcholine	PC Ester	100009449
	7814			PC(18:1/16:1)	DMS-MS	54346		HMDB08101			1.34		0.0135	0.0074		75.2174	101.147		100	100		Phosphatidylcholine	PC Ester	100010494
	7815			PC(18:1/18:1)	DMS-MS	53832		HMDB00593			0.67		0.0006	0.0005		75.6831	50.9288		100	100		Phosphatidylcholine	PC Ester	100009980
	7816			PC(18:1/18:2)	DMS-MS	53833		HMDB08105			0.36		3.0234e-08	1.2512e-07		103.581	37.4067		100	100		Phosphatidylcholine	PC Ester	100009981
	7817			PC(18:1/18:3)	DMS-MS	54347		HMDB08107			3.15		4.127e-09	2.3745e-08		3.7423	11.7947		100	100		Phosphatidylcholine	PC Ester	100010495
	7819			PC(18:1/20:1)	DMS-MS	53493		HMDB08110			0.81		0.0117	0.0065		0.5501	0.4474		39	11		Phosphatidylcholine	PC Ester	100009641
	7820			PC(18:1/20:2)	DMS-MS	54171		HMDB08111			0.54		8.4638e-08	3.0251e-07		1.0348	0.5573		100	44		Phosphatidylcholine	PC Ester	100010319
	7821			PC(18:1/20:3)	DMS-MS	54532		HMDB08113			0.56		2.5431e-06	5.4046e-06		7.3365	4.1125		100	100		Phosphatidylcholine	PC Ester	100010680
	7822			PC(18:1/20:4)	DMS-MS	54172		HMDB08114			0.74		0.0033	0.0023		20.5216	15.2691		100	100		Phosphatidylcholine	PC Ester	100010320
	7823			PC(18:1/20:5)	DMS-MS	53494		HMDB08116			3.89		3.513e-11	4.3616e-10		1.6383	6.3721		67	100		Phosphatidylcholine	PC Ester	100009642
	7826			PC(18:1/22:4)	DMS-MS	53834		HMDB08120			0.5		8.3235e-10	5.8365e-09		2.1038	1.051		100	17		Phosphatidylcholine	PC Ester	100009982
	7827			PC(18:1/22:5)	DMS-MS	53663		HMDB08122			1.64		0.0003	0.0003		2.6478	4.3443		89	100		Phosphatidylcholine	PC Ester	100009811
	7828			PC(18:1/22:6)	DMS-MS	53496		HMDB08123			1.03		0.1652	0.0572		1.677	1.734		0	17		Phosphatidylcholine	PC Ester	100009644
	7829			PC(18:2/14:1)	DMS-MS	53303		HMDB08131			1.01		0.3313	0.0989		0.5787	0.5849		0	11		Phosphatidylcholine	PC Ester	100009451
	7830			PC(18:2/16:1)	DMS-MS	54173		HMDB08134			0.73		0.0448	0.0202		120.703	88.2397		100	100		Phosphatidylcholine	PC Ester	100010321
	7831			PC(18:2/18:2)	DMS-MS	53304		HMDB08138			0.4		5.4397e-06	1.0273e-05		15.5926	6.1689		100	100		Phosphatidylcholine	PC Ester	100009452
	7832			PC(18:2/18:3)	DMS-MS	53835		HMDB08141			3.65		2.957e-09	1.7439e-08		1.1226	4.0921		100	100		Phosphatidylcholine	PC Ester	100009983
	7834			PC(18:2/20:1)	DMS-MS	53305		HMDB08144			1					0.4719	0.4719		6	0		Phosphatidylcholine	PC Ester	100009453
	7835			PC(18:2/20:2)	DMS-MS	53836		HMDB08145			0.96		0.1376	0.0495		0.5623	0.5408		22	0		Phosphatidylcholine	PC Ester	100009984
	7836			PC(18:2/20:3)	DMS-MS	53497		HMDB08146			0.61		0.0009	0.0007		2.3778	1.4607		100	100		Phosphatidylcholine	PC Ester	100009645
	7837			PC(18:2/20:4)	DMS-MS	54533		HMDB08147			0.88		0.3526	0.1038		7.1491	6.2801		100	100		Phosphatidylcholine	PC Ester	100010681
	7838			PC(18:2/20:5)	DMS-MS	53665		HMDB08149			3.58		1.6316e-06	3.6657e-06		0.6366	2.28		78	100		Phosphatidylcholine	PC Ester	100009813
	7841			PC(18:2/22:4)	DMS-MS	54535		HMDB08153			0.45		5.2293e-06	1.0195e-05		1.1571	0.525		89	50		Phosphatidylcholine	PC Ester	100010683
	7842			PC(18:2/22:5)	DMS-MS	53498		HMDB08155			1.51		0.02	0.0101		1.2348	1.8701		94	100		Phosphatidylcholine	PC Ester	100009646
	7843			PC(18:2/22:6)	DMS-MS	54349		HMDB08156			1.54		0.0061	0.0038		0.573	0.8816		33	61		Phosphatidylcholine	PC Ester	100010497
	7844			PC(20:0/14:1)	DMS-MS	54350		HMDB08263			0.87		0.0167	0.0088		0.6238	0.5417		44	0		Phosphatidylcholine	PC Ester	100010498
	7845			PC(20:0/16:1)	DMS-MS	53837		HMDB08266			0.98		0.3456	0.1023		0.4935	0.484		11	11		Phosphatidylcholine	PC Ester	100009985
	7846			PC(20:0/18:1)	DMS-MS	53306		HMDB08269			1.2		0.0365	0.0171		1.6897	2.0295		100	100		Phosphatidylcholine	PC Ester	100009454
	7847			PC(20:0/18:2)	DMS-MS	53307		HMDB08270			1.1		0.2975	0.092		1.3936	1.5338		89	100		Phosphatidylcholine	PC Ester	100009455
	7848			PC(20:0/18:3)	DMS-MS	54536		HMDB08272			1.31		0.002	0.0014		0.5293	0.6923		0	56		Phosphatidylcholine	PC Ester	100010684
	7853			PC(20:0/20:4)	DMS-MS	53308		HMDB08279			1.31		0.0004	0.0003		0.8067	1.0589		6	78		Phosphatidylcholine	PC Ester	100009456
	7854			PC(20:0/20:5)	DMS-MS	54176		HMDB08281			1					1.2748	1.2748		0	6		Phosphatidylcholine	PC Ester	100010324
	7943	Lysophosphatidylcholine	LPC Ester	LPC(15:0)	DMS-MS	53286		HMDB10381			2.18		1.6927e-08	7.6357e-08		0.5064	1.1033		22	100		Lysophosphatidylcholine	LPC Ester	100009434
	7944			LPC(16:0)	DMS-MS	53287	C04102	HMDB10382			1.71		6.6381e-05	8.1135e-05		44.2989	75.938		100	100		Lysophosphatidylcholine	LPC Ester	100009435
	7945			LPC(16:1)	DMS-MS	53479		HMDB10383			1.92		5.3683e-06	1.0273e-05		3.0179	5.7893		100	100		Lysophosphatidylcholine	LPC Ester	100009627
	7946			LPC(17:0)	DMS-MS	54143					3.01		4.7615e-10	3.744e-09		1.9328	5.8125		100	100		Lysophosphatidylcholine	LPC Ester	100010291
	7947			LPC(18:0)	DMS-MS	54144		HMDB10384			1.85		5.4436e-06	1.0273e-05		12.7677	23.5588		100	100		Lysophosphatidylcholine	LPC Ester	100010292
	7948			LPC(18:1)	DMS-MS	54145					1.63		0.0003	0.0003		48.1678	78.6278		100	100		Lysophosphatidylcholine	LPC Ester	100010293
	7949			LPC(18:2)	DMS-MS	54331					0.62		0.0214	0.0107		53.8409	33.2641		100	100		Lysophosphatidylcholine	LPC Ester	100010479
	7950			LPC(18:3)	DMS-MS	54513		HMDB10388			5.9		0	3.8e-14		1.0444	6.1621		100	100		Lysophosphatidylcholine	LPC Ester	100010661
	7952			LPC(20:0)	DMS-MS	53480		HMDB10390			1.52		0.0124	0.0069		0.5995	0.9111		100	100		Lysophosphatidylcholine	LPC Ester	100009628
	7953			LPC(20:1)	DMS-MS	53813		HMDB10391			0.98		0.788	0.1969		0.3196	0.312		17	11		Lysophosphatidylcholine	LPC Ester	100009961
	7954			LPC(20:2)	DMS-MS	53990		HMDB10392			0.98		0.9786	0.2327		0.927	0.9055		100	100		Lysophosphatidylcholine	LPC Ester	100010138
	7955			LPC(20:3)	DMS-MS	54146		HMDB10394			0.97		0.7972	0.1986		7.9993	7.7649		100	100		Lysophosphatidylcholine	LPC Ester	100010294
	7956			LPC(20:4)	DMS-MS	53481		HMDB10395			0.98		0.4977	0.1384		11.296	11.0972		100	100		Lysophosphatidylcholine	LPC Ester	100009629
	7957			LPC(20:5)	DMS-MS	53644		HMDB10397			4.16		1.117e-12	2.3955e-11		0.4563	1.8984		28	100		Lysophosphatidylcholine	LPC Ester	100009792
	7961			LPC(22:4)	DMS-MS	53815		HMDB10401			0.69		0.0357	0.0168		1.306	0.8953		100	100		Lysophosphatidylcholine	LPC Ester	100009963
	7962			LPC(22:5)	DMS-MS	54333		HMDB10403			2.64		1.0106e-07	3.2656e-07		1.9093	5.0404		100	100		Lysophosphatidylcholine	LPC Ester	100010481
	7963			LPC(22:6)	DMS-MS	53645		HMDB10404			0.99		0.3313	0.0989		0.4579	0.4538		6	6		Lysophosphatidylcholine	LPC Ester	100009793
	7971	Phosphatidylethanolamine	PE Ester	PE(14:0/18:1)	DMS-MS	54538		HMDB08828			1.24		0.004	0.0026		0.2187	0.2714		78	100		Phosphatidylethanolamine	PE Ester	100010686
	7972			PE(14:0/18:2)	DMS-MS	54005		HMDB08829			1.19		0.0683	0.0285		0.2651	0.3158		67	89		Phosphatidylethanolamine	PE Ester	100010153
	7977			PE(14:0/20:3)	DMS-MS	54353		HMDB08837			1.1		0.074	0.0301		0.2221	0.2444		0	33		Phosphatidylethanolamine	PE Ester	100010501
	7978			PE(14:0/20:4)	DMS-MS	54180		HMDB08838			1.57		0.0002	0.0002		0.2708	0.4264		61	94		Phosphatidylethanolamine	PE Ester	100010328
	7982			PE(14:0/22:4)	DMS-MS	53310		HMDB08844			0.99		0.3313	0.0989		0.2432	0.2403		11	0		Phosphatidylethanolamine	PE Ester	100009458
	7983			PE(14:0/22:5)	DMS-MS	53311		HMDB08846			1.83		3.5274e-07	9.7895e-07		0.229	0.4188		11	94		Phosphatidylethanolamine	PE Ester	100009459
	7992			PE(15:0/18:1)	DMS-MS	53669		HMDB08894			1.44		2.8726e-06	5.9441e-06		0.3665	0.5266		17	89		Phosphatidylethanolamine	PE Ester	100009817
	7996			PE(15:0/20:2)	DMS-MS	53841		HMDB08901			1					0.3859	0.3859		0	6		Phosphatidylethanolamine	PE Ester	100009989
	8008			PE(16:0/16:0)	DMS-MS	54006		HMDB08923			1.28		0.0118	0.0066		0.1026	0.1312		83	100		Phosphatidylethanolamine	PE Ester	100010154
	8009			PE(16:0/16:1)	DMS-MS	53672		HMDB08924			1.05		0.3975	0.1143		0.3229	0.3388		89	100		Phosphatidylethanolamine	PE Ester	100009820
	8012			PE(16:0/18:1)	DMS-MS	54007	C13877	HMDB08927			0.97		0.6301	0.1661		5.6004	5.4415		100	100		Phosphatidylethanolamine	PE Ester	100010155
	8013			PE(16:0/18:2)	DMS-MS	53502		HMDB08928			0.8		0.0681	0.0285		7.8333	6.23		100	100		Phosphatidylethanolamine	PE Ester	100009650
	8014			PE(16:0/18:3)	DMS-MS	54183		HMDB08930			5.24		1.2e-14	7.32e-13		0.336	1.762		61	100		Phosphatidylethanolamine	PE Ester	100010331
	8016			PE(16:0/20:1)	DMS-MS	54185		HMDB08933			1.07		0.086	0.0339		0.1396	0.1488		0	22		Phosphatidylethanolamine	PE Ester	100010333
	8017			PE(16:0/20:2)	DMS-MS	53315		HMDB08934			0.84		0.0938	0.0364		0.1813	0.152		56	33		Phosphatidylethanolamine	PE Ester	100009463
	8018			PE(16:0/20:3)	DMS-MS	54543		HMDB08936			1.09		0.4707	0.132		1.9681	2.1394		100	100		Phosphatidylethanolamine	PE Ester	100010691
	8019			PE(16:0/20:4)	DMS-MS	54544		HMDB08937			1.23		0.0583	0.025		5.2242	6.4085		100	100		Phosphatidylethanolamine	PE Ester	100010692
	8020			PE(16:0/20:5)	DMS-MS	54008		HMDB08939			4.83		2.2e-14	7.32e-13		0.325	1.5694		50	100		Phosphatidylethanolamine	PE Ester	100010156
	8023			PE(16:0/22:4)	DMS-MS	54358		HMDB08943			0.42		1.6586e-09	1.0672e-08		1.3531	0.5631		100	100		Phosphatidylethanolamine	PE Ester	100010506
	8024			PE(16:0/22:5)	DMS-MS	54359		HMDB08945			2.29		2.3776e-08	1.0015e-07		1.5045	3.4517		100	100		Phosphatidylethanolamine	PE Ester	100010507
	8025			PE(16:0/22:6)	DMS-MS	53845		HMDB08946			1.26		0.0016	0.0012		0.226	0.2858		11	67		Phosphatidylethanolamine	PE Ester	100009993
	8031			PE(17:0/16:1)	DMS-MS	53846					1.04		0.1094	0.0411		0.3974	0.4131		6	17		Phosphatidylethanolamine	PE Ester	100009994
	8033			PE(17:0/18:1)	DMS-MS	53317					1.42		0.0003	0.0003		1.3582	1.9345		100	100		Phosphatidylethanolamine	PE Ester	100009465
	8034			PE(17:0/18:2)	DMS-MS	54009					0.75		0.1837	0.0619		2.0523	1.5371		100	100		Phosphatidylethanolamine	PE Ester	100010157
	8035			PE(17:0/18:3)	DMS-MS	53318					1.33		0.0004	0.0003		0.3548	0.4706		0	61		Phosphatidylethanolamine	PE Ester	100009466
	8037			PE(17:0/20:2)	DMS-MS	54545					0.75		0.12	0.044		1.3257	0.9949		100	100		Phosphatidylethanolamine	PE Ester	100010693
	8038			PE(17:0/20:3)	DMS-MS	53673					1.83		3.0991e-07	8.8081e-07		0.4597	0.8394		56	94		Phosphatidylethanolamine	PE Ester	100009821
	8039			PE(17:0/20:4)	DMS-MS	53503					1.48		0.0064	0.004		1.9527	2.8882		100	100		Phosphatidylethanolamine	PE Ester	100009651
	8040			PE(17:0/20:5)	DMS-MS	54361					1.46		5.9735e-06	1.0924e-05		0.4953	0.7249		0	89		Phosphatidylethanolamine	PE Ester	100010509
	8043			PE(17:0/22:4)	DMS-MS	54010					1.14		0.0902	0.0353		0.3979	0.4538		28	67		Phosphatidylethanolamine	PE Ester	100010158
	8044			PE(17:0/22:5)	DMS-MS	53505					1.21		1.9495e-05	2.8564e-05		0.5238	0.6345		0	89		Phosphatidylethanolamine	PE Ester	100009653
	8045			PE(17:0/22:6)	DMS-MS	54189					1					0.4523	0.4523		0	6		Phosphatidylethanolamine	PE Ester	100010337
	8046			PE(18:0/14:0)	DMS-MS	54546		HMDB08986			0.97		0.3313	0.0989		0.1163	0.1125		11	0		Phosphatidylethanolamine	PE Ester	100010694
	8048			PE(18:0/15:0)	DMS-MS	53506		HMDB08988			2.31		4.9873e-07	1.3161e-06		0.7777	1.7942		78	94		Phosphatidylethanolamine	PE Ester	100009654
	8049			PE(18:0/16:0)	DMS-MS	53507		HMDB08989			1.01		0.6731	0.1756		0.5036	0.5088		100	100		Phosphatidylethanolamine	PE Ester	100009655
	8050			PE(18:0/16:1)	DMS-MS	54191		HMDB08990			1.18		0.0769	0.031		1.2437	1.4691		100	100		Phosphatidylethanolamine	PE Ester	100010339
	8051			PE(18:0/17:0)	DMS-MS	53508					1.42		0.0111	0.0063		0.9991	1.4164		100	100		Phosphatidylethanolamine	PE Ester	100009656
	8052			PE(18:0/18:0)	DMS-MS	54547		HMDB08991			1.31		0.0057	0.0036		1.1714	1.533		100	100		Phosphatidylethanolamine	PE Ester	100010695
	8053			PE(18:0/18:1)	DMS-MS	54548		HMDB08993			1.02		0.6279	0.1657		61.856	62.9002		100	100		Phosphatidylethanolamine	PE Ester	100010696
	8054			PE(18:0/18:2)	DMS-MS	54011		HMDB08994			0.42		5.6585e-06	1.0462e-05		162.408	67.87		100	100		Phosphatidylethanolamine	PE Ester	100010159
	8055			PE(18:0/18:3)	DMS-MS	53847		HMDB08996			4.8		1.1802e-11	1.74e-10		4.3788	21.0265		100	100		Phosphatidylethanolamine	PE Ester	100009995
	8056			PE(18:0/18:4)	DMS-MS	54362		HMDB08997			1.17		0.0837	0.0331		0.145	0.1698		0	28		Phosphatidylethanolamine	PE Ester	100010510
	8057			PE(18:0/20:1)	DMS-MS	54363		HMDB08999			0.92		0.4238	0.121		0.3294	0.3035		94	100		Phosphatidylethanolamine	PE Ester	100010511
	8058			PE(18:0/20:2)	DMS-MS	54012		HMDB09000			0.68		0.0007	0.0006		1.4415	0.9794		100	100		Phosphatidylethanolamine	PE Ester	100010160
	8059			PE(18:0/20:3)	DMS-MS	54549		HMDB09002			0.77		0.0402	0.0184		31.7406	24.4137		100	100		Phosphatidylethanolamine	PE Ester	100010697
	8060			PE(18:0/20:4)	DMS-MS	54013		HMDB09003			0.76		0.0799	0.0319		234.864	177.785		100	100		Phosphatidylethanolamine	PE Ester	100010161
	8061			PE(18:0/20:5)	DMS-MS	54192		HMDB09005			4.1		1.7214e-07	5.4142e-07		6.5182	26.7133		100	100		Phosphatidylethanolamine	PE Ester	100010340
	8064			PE(18:0/22:4)	DMS-MS	53674		HMDB09009			0.43		1.7479e-08	7.6357e-08		7.2269	3.1141		100	100		Phosphatidylethanolamine	PE Ester	100009822
	8065			PE(18:0/22:5)	DMS-MS	53319		HMDB09011			1.99		5.5463e-05	6.9594e-05		10.7232	21.375		100	100		Phosphatidylethanolamine	PE Ester	100009467
	8066			PE(18:0/22:6)	DMS-MS	54193		HMDB09012			1.87		0.0005	0.0004		1.5801	2.9526		100	100		Phosphatidylethanolamine	PE Ester	100010341
	8067			PE(18:1/14:1)	DMS-MS	53320		HMDB09053			1.86		2.808e-05	3.8965e-05		1.7206	3.2006		100	100		Phosphatidylethanolamine	PE Ester	100009468
	8068			PE(18:1/16:1)	DMS-MS	54550		HMDB09056			1.65		1.8976e-05	2.7977e-05		8.9608	14.7484		100	100		Phosphatidylethanolamine	PE Ester	100010698
	8069			PE(18:1/18:1)	DMS-MS	53321		HMDB09059			0.81		0.0421	0.0192		11.8194	9.6157		100	100		Phosphatidylethanolamine	PE Ester	100009469
	8070			PE(18:1/18:2)	DMS-MS	54551		HMDB09060			0.46		7.823e-06	1.367e-05		50.5283	23.3817		100	100		Phosphatidylethanolamine	PE Ester	100010699
	8071			PE(18:1/18:3)	DMS-MS	54194		HMDB09062			5		2.3071e-11	3.0235e-10		1.4529	7.2634		100	100		Phosphatidylethanolamine	PE Ester	100010342
	8073			PE(18:1/20:1)	DMS-MS	53322		HMDB09065			0.88		0.3004	0.0928		0.3041	0.2664		100	89		Phosphatidylethanolamine	PE Ester	100009470
	8074			PE(18:1/20:2)	DMS-MS	54552		HMDB09066			0.75		0.0018	0.0013		0.4854	0.3631		94	94		Phosphatidylethanolamine	PE Ester	100010700
	8075			PE(18:1/20:3)	DMS-MS	54195		HMDB09068			0.77		0.0116	0.0065		7.6173	5.8454		100	100		Phosphatidylethanolamine	PE Ester	100010343
	8076			PE(18:1/20:4)	DMS-MS	54364		HMDB09069			0.76		0.0257	0.0126		26.3051	20.1115		100	100		Phosphatidylethanolamine	PE Ester	100010512
	8077			PE(18:1/20:5)	DMS-MS	53675		HMDB09071			4.52		6.3461e-09	3.3267e-08		0.9075	4.1036		89	100		Phosphatidylethanolamine	PE Ester	100009823
	8078			PE(18:1/22:0)	DMS-MS	55177					0.95		0.8753	0.2129		1.7257	1.6344		100	100		Phosphatidylethanolamine	PE Ester	100013437
	8081			PE(18:1/22:4)	DMS-MS	53323		HMDB09075			0.41		1.0486e-10	9.8945e-10		1.8391	0.7631		100	100		Phosphatidylethanolamine	PE Ester	100009471
	8082			PE(18:1/22:5)	DMS-MS	53324		HMDB09077			1.98		1.8969e-05	2.7977e-05		2.3867	4.7334		100	100		Phosphatidylethanolamine	PE Ester	100009472
	8083			PE(18:1/22:6)	DMS-MS	53509		HMDB09078			1.25		0.0144	0.0078		0.2953	0.3684		44	89		Phosphatidylethanolamine	PE Ester	100009657
	8084			PE(18:2/14:1)	DMS-MS	54016		HMDB09086			1.37		0.0174	0.0091		3.6768	5.0263		100	100		Phosphatidylethanolamine	PE Ester	100010164
	8085			PE(18:2/16:1)	DMS-MS	53510		HMDB09089			1.04		0.5971	0.159		28.1269	29.1748		100	100		Phosphatidylethanolamine	PE Ester	100009658
	8086			PE(18:2/18:2)	DMS-MS	53325		HMDB09093			0.54		0.0011	0.0009		2.9898	1.6218		100	100		Phosphatidylethanolamine	PE Ester	100009473
	8087			PE(18:2/18:3)	DMS-MS	54554		HMDB09095			2.93		8.4121e-10	5.8365e-09		0.295	0.8654		11	100		Phosphatidylethanolamine	PE Ester	100010702
	8089			PE(18:2/20:1)	DMS-MS	54196		HMDB09098			0.95		0.1682	0.0577		0.1656	0.1571		17	0		Phosphatidylethanolamine	PE Ester	100010344
	8090			PE(18:2/20:2)	DMS-MS	54197		HMDB09099			0.97		0.3313	0.0989		0.1953	0.1887		11	0		Phosphatidylethanolamine	PE Ester	100010345
	8091			PE(18:2/20:3)	DMS-MS	54017		HMDB09101			0.87		0.2351	0.0751		0.9514	0.8252		100	100		Phosphatidylethanolamine	PE Ester	100010165
	8092			PE(18:2/20:4)	DMS-MS	54555		HMDB09102			1.07		0.529	0.1449		2.5802	2.756		100	100		Phosphatidylethanolamine	PE Ester	100010703
	8093			PE(18:2/20:5)	DMS-MS	54198		HMDB09104			1.69		4.5735e-06	9.0662e-06		0.3399	0.5743		11	94		Phosphatidylethanolamine	PE Ester	100010346
	8096			PE(18:2/22:4)	DMS-MS	53327		HMDB09108			0.55		0.0004	0.0004		0.3515	0.1924		67	39		Phosphatidylethanolamine	PE Ester	100009475
	8097			PE(18:2/22:5)	DMS-MS	53848		HMDB09110			1.71		0.0004	0.0004		0.4589	0.7849		94	94		Phosphatidylethanolamine	PE Ester	100009996
	8101		PE Ether	PE(O-16:0/16:0)	DMS-MS	53849		HMDB11158			0.95		0.3778	0.1096		0.1381	0.131		28	22		Phosphatidylethanolamine	PE Ether	100009997
	8102			PE(O-16:0/16:1)	DMS-MS	54557					0.94		0.5838	0.1572		0.1781	0.1672		50	39		Phosphatidylethanolamine	PE Ether	100010705
	8103			PE(O-16:0/18:0)	DMS-MS	54558		HMDB11157			1.19		0.0657	0.0277		0.2324	0.2762		83	94		Phosphatidylethanolamine	PE Ether	100010706
	8104			PE(O-16:0/18:1)	DMS-MS	54366		HMDB11157			1.09		0.313	0.0959		2.7097	2.9574		100	100		Phosphatidylethanolamine	PE Ether	100010514
	8105			PE(O-16:0/18:2)	DMS-MS	53850					0.74		0.0776	0.0312		6.0202	4.4834		100	100		Phosphatidylethanolamine	PE Ether	100009998
	8106			PE(O-16:0/18:3)	DMS-MS	54018					4.97		1.6e-14	7.32e-13		0.3344	1.6611		50	100		Phosphatidylethanolamine	PE Ether	100010166
	8108			PE(O-16:0/20:1)	DMS-MS	54367					1.15		0.1656	0.0572		0.1091	0.1257		11	22		Phosphatidylethanolamine	PE Ether	100010515
	8109			PE(O-16:0/20:2)	DMS-MS	53511					0.97		0.6847	0.1777		0.177	0.1719		39	28		Phosphatidylethanolamine	PE Ether	100009659
	8110			PE(O-16:0/20:3)	DMS-MS	54200					1.04		0.6511	0.171		2.3274	2.4171		100	100		Phosphatidylethanolamine	PE Ether	100010348
	8111			PE(O-16:0/20:4)	DMS-MS	53329					1.05		0.5649	0.1525		7.2247	7.5669		100	100		Phosphatidylethanolamine	PE Ether	100009477
	8112			PE(O-16:0/20:5)	DMS-MS	53330					4.21		4.093e-12	7.4271e-11		0.4922	2.0701		100	100		Phosphatidylethanolamine	PE Ether	100009478
	8115			PE(O-16:0/22:4)	DMS-MS	53852					0.32		3.5508e-08	1.4442e-07		3.6945	1.1919		100	100		Phosphatidylethanolamine	PE Ether	100010000
	8116			PE(O-16:0/22:5)	DMS-MS	53331					1.81		1.7308e-05	2.6006e-05		3.8704	7.0021		100	100		Phosphatidylethanolamine	PE Ether	100009479
	8117			PE(O-16:0/22:6)	DMS-MS	53332					1.28		0.0012	0.001		0.2102	0.2689		11	67		Phosphatidylethanolamine	PE Ether	100009480
	8119			PE(O-18:0/16:0)	DMS-MS	53333					1.29		0.0174	0.0091		0.3497	0.4509		100	100		Phosphatidylethanolamine	PE Ether	100009481
	8120			PE(O-18:0/16:1)	DMS-MS	53334					1.26		0.0314	0.015		0.4022	0.5056		94	100		Phosphatidylethanolamine	PE Ether	100009482
	8121			PE(O-18:0/18:0)	DMS-MS	53853					1.26		0.0112	0.0064		0.3487	0.438		94	100		Phosphatidylethanolamine	PE Ether	100010001
	8122			PE(O-18:0/18:1)	DMS-MS	53513					1.03		0.5472	0.1491		8.186	8.3972		100	100		Phosphatidylethanolamine	PE Ether	100009661
	8123			PE(O-18:0/18:2)	DMS-MS	54368					0.58		0.0007	0.0006		22.2873	12.9264		100	100		Phosphatidylethanolamine	PE Ether	100010516
	8124			PE(O-18:0/18:3)	DMS-MS	54369					5.4		1.25e-13	3.676e-12		0.9529	5.1445		94	100		Phosphatidylethanolamine	PE Ether	100010517
	8125			PE(O-18:0/18:4)	DMS-MS	54202					1.22		0.013	0.0072		0.1658	0.2015		0	39		Phosphatidylethanolamine	PE Ether	100010350
	8126			PE(O-18:0/20:1)	DMS-MS	53514					1.21		0.0648	0.0275		0.1483	0.179		28	39		Phosphatidylethanolamine	PE Ether	100009662
	8127			PE(O-18:0/20:2)	DMS-MS	53515					0.81		0.0793	0.0318		0.3553	0.2895		89	100		Phosphatidylethanolamine	PE Ether	100009663
	8128			PE(O-18:0/20:3)	DMS-MS	53335					0.92		0.5591	0.1512		5.6774	5.1986		100	100		Phosphatidylethanolamine	PE Ether	100009483
	8129			PE(O-18:0/20:4)	DMS-MS	54203					1		0.8075	0.2008		18.2463	18.2881		100	100		Phosphatidylethanolamine	PE Ether	100010351
	8130			PE(O-18:0/20:5)	DMS-MS	54204					4.58		3.957e-11	4.6672e-10		1.1656	5.3402		94	100		Phosphatidylethanolamine	PE Ether	100010352
	8133			PE(O-18:0/22:4)	DMS-MS	54019					0.38		3.9453e-08	1.5774e-07		3.2545	1.2493		100	100		Phosphatidylethanolamine	PE Ether	100010167
	8134			PE(O-18:0/22:5)	DMS-MS	54370					1.99		5.6767e-06	1.0462e-05		4.1261	8.2283		100	100		Phosphatidylethanolamine	PE Ether	100010518
	8135			PE(O-18:0/22:6)	DMS-MS	54371					1.6		2.2351e-05	3.2346e-05		0.2677	0.4282		50	94		Phosphatidylethanolamine	PE Ether	100010519
	8137		PE Plasmalogen	PE(P-14:0/18:1)	DMS-MS	54372		HMDB11434			1.25		0.0346	0.0163		0.6702	0.8407		100	100		Phosphatidylethanolamine	PE Plasmalogen	100010520
	8140			PE(P-16:0/16:0)	DMS-MS	54373					0.99		0.8403	0.2058		0.8162	0.8088		100	100		Phosphatidylethanolamine	PE Plasmalogen	100010521
	8141			PE(P-16:0/16:1)	DMS-MS	54374		HMDB11339			1.08		0.208	0.0685		1.9886	2.1426		100	100		Phosphatidylethanolamine	PE Plasmalogen	100010522
	8142			PE(P-16:0/18:0)	DMS-MS	54375		HMDB11340			1.14		0.1018	0.0388		1.1466	1.302		100	100		Phosphatidylethanolamine	PE Plasmalogen	100010523
	8143			PE(P-16:0/18:1)	DMS-MS	53336		HMDB11342			1.2		0.0401	0.0184		36.0438	43.3427		100	100		Phosphatidylethanolamine	PE Plasmalogen	100009484
	8144			PE(P-16:0/18:2)	DMS-MS	54561		HMDB11343			0.75		0.0928	0.0361		120.651	90.9775		100	100		Phosphatidylethanolamine	PE Plasmalogen	100010709
	8145			PE(P-16:0/18:3)	DMS-MS	53854		HMDB11345			7.22		1.0133e-11	1.7075e-10		4.9109	35.4734		100	100		Phosphatidylethanolamine	PE Plasmalogen	100010002
	8146			PE(P-16:0/18:4)	DMS-MS	53519		HMDB11346			1.14		0.0181	0.0093		0.2263	0.257		0	44		Phosphatidylethanolamine	PE Plasmalogen	100009667
	8147			PE(P-16:0/20:1)	DMS-MS	53520		HMDB11348			1.39		0.2702	0.0841		0.5649	0.7864		100	100		Phosphatidylethanolamine	PE Plasmalogen	100009668
	8148			PE(P-16:0/20:2)	DMS-MS	54376		HMDB11349			0.94		0.6654	0.174		2.0791	1.9542		100	100		Phosphatidylethanolamine	PE Plasmalogen	100010524
	8149			PE(P-16:0/20:3)	DMS-MS	53855		HMDB11351			1.01		0.8156	0.2019		42.2184	42.8007		100	100		Phosphatidylethanolamine	PE Plasmalogen	100010003
	8150			PE(P-16:0/20:4)	DMS-MS	54020		HMDB11353			0.97		0.8101	0.2009		116.227	113.081		100	100		Phosphatidylethanolamine	PE Plasmalogen	100010168
	8151			PE(P-16:0/20:5)	DMS-MS	54562		HMDB11354			5.69		7.5304e-09	3.7796e-08		4.9659	28.2338		100	100		Phosphatidylethanolamine	PE Plasmalogen	100010710
	8152			PE(P-16:0/22:1)	DMS-MS	53856					1.21		0.0714	0.0292		0.1736	0.2103		6	33		Phosphatidylethanolamine	PE Plasmalogen	100010004
	8153			PE(P-16:0/22:2)	DMS-MS	54205		HMDB11357			1.1		0.1537	0.0541		0.2048	0.2254		11	28		Phosphatidylethanolamine	PE Plasmalogen	100010353
	8154			PE(P-16:0/22:4)	DMS-MS	54206		HMDB11358			0.35		1.1398e-08	5.4871e-08		25.5115	9.026		100	100		Phosphatidylethanolamine	PE Plasmalogen	100010354
	8155			PE(P-16:0/22:5)	DMS-MS	53521		HMDB11360			2.03		6.857e-07	1.7027e-06		26.0806	53.0227		100	100		Phosphatidylethanolamine	PE Plasmalogen	100009669
	8156			PE(P-16:0/22:6)	DMS-MS	53679					2.17		8.1978e-07	1.9733e-06		0.9089	1.9744		100	100		Phosphatidylethanolamine	PE Plasmalogen	100009827
	8157			PE(P-16:1/18:1)	DMS-MS	54207					0.77		0.0213	0.0107		1.7377	1.341		100	100		Phosphatidylethanolamine	PE Plasmalogen	100010355
	8159			PE(P-18:0/16:0)	DMS-MS	53337		HMDB11371			1.15		0.695	0.1792		1.4138	1.6218		100	100		Phosphatidylethanolamine	PE Plasmalogen	100009485
	8160			PE(P-18:0/16:1)	DMS-MS	53857		HMDB11372			1.12		0.1148	0.0426		2.9355	3.2895		100	100		Phosphatidylethanolamine	PE Plasmalogen	100010005
	8161			PE(P-18:0/18:0)	DMS-MS	53522					1.28		0.0207	0.0104		1.6467	2.1152		100	100		Phosphatidylethanolamine	PE Plasmalogen	100009670
	8162			PE(P-18:0/18:1)	DMS-MS	53338		HMDB11375			1.09		0.2276	0.0733		53.0411	57.8821		100	100		Phosphatidylethanolamine	PE Plasmalogen	100009486
	8163			PE(P-18:0/18:2)	DMS-MS	54377		HMDB11376			0.63		0.0022	0.0016		241.299	151.951		100	100		Phosphatidylethanolamine	PE Plasmalogen	100010525
	8164			PE(P-18:0/18:3)	DMS-MS	53523		HMDB11378			6.2		4.035e-12	7.4271e-11		9.7688	60.5212		100	100		Phosphatidylethanolamine	PE Plasmalogen	100009671
	8165			PE(P-18:0/18:4)	DMS-MS	54378		HMDB11379			1.85		3.3117e-07	9.3003e-07		0.2553	0.4712		0	94		Phosphatidylethanolamine	PE Plasmalogen	100010526
	8166			PE(P-18:0/20:1)	DMS-MS	53339		HMDB11381			1.5		0.1709	0.0582		0.4758	0.7123		100	100		Phosphatidylethanolamine	PE Plasmalogen	100009487
	8167			PE(P-18:0/20:2)	DMS-MS	53340		HMDB11382			0.79		0.111	0.0415		3.1426	2.4793		100	100		Phosphatidylethanolamine	PE Plasmalogen	100009488
	8168			PE(P-18:0/20:3)	DMS-MS	54564		HMDB11384			0.87		0.3095	0.0952		67.2137	58.5113		100	100		Phosphatidylethanolamine	PE Plasmalogen	100010712
	8169			PE(P-18:0/20:4)	DMS-MS	53524		HMDB11386			0.81		0.1335	0.0482		212.642	171.689		100	100		Phosphatidylethanolamine	PE Plasmalogen	100009672
	8170			PE(P-18:0/20:5)	DMS-MS	54208		HMDB11387			4.9		2.8503e-09	1.724e-08		10.6128	52.0301		100	100		Phosphatidylethanolamine	PE Plasmalogen	100010356
	8171			PE(P-18:0/22:1)	DMS-MS	53858					1.15		0.038	0.0176		0.1886	0.2163		0	33		Phosphatidylethanolamine	PE Plasmalogen	100010006
	8172			PE(P-18:0/22:2)	DMS-MS	53525		HMDB11390			1.11		0.1015	0.0388		0.1999	0.222		11	28		Phosphatidylethanolamine	PE Plasmalogen	100009673
	8173			PE(P-18:0/22:4)	DMS-MS	53680		HMDB11391			0.38		5.4937e-08	2.1245e-07		23.6929	8.9765		100	100		Phosphatidylethanolamine	PE Plasmalogen	100009828
	8174			PE(P-18:0/22:5)	DMS-MS	53681		HMDB11393			1.87		8.6058e-06	1.4711e-05		30.671	57.447		100	100		Phosphatidylethanolamine	PE Plasmalogen	100009829
	8175			PE(P-18:0/22:6)	DMS-MS	54209		HMDB11394			1.98		2.1354e-06	4.6641e-06		1.3994	2.7685		100	100		Phosphatidylethanolamine	PE Plasmalogen	100010357
	8177			PE(P-18:1/16:0)	DMS-MS	54565		HMDB11437			1.65		0.4352	0.1236		1.8508	3.046		100	100		Phosphatidylethanolamine	PE Plasmalogen	100010713
	8178			PE(P-18:1/16:1)	DMS-MS	53341		HMDB11438			0.72		0.0178	0.0092		1.1752	0.8447		100	100		Phosphatidylethanolamine	PE Plasmalogen	100009489
	8179			PE(P-18:1/18:0)	DMS-MS	54566		HMDB11439			0.95		0.3226	0.0977		0.5739	0.5467		100	100		Phosphatidylethanolamine	PE Plasmalogen	100010714
	8180			PE(P-18:1/18:1)	DMS-MS	54210		HMDB11441			0.82		0.0582	0.025		21.2394	17.3468		100	100		Phosphatidylethanolamine	PE Plasmalogen	100010358
	8181			PE(P-18:1/18:2)	DMS-MS	54211		HMDB11442			0.35		2.7853e-07	8.0129e-07		90.1203	31.9332		100	100		Phosphatidylethanolamine	PE Plasmalogen	100010359
	8182			PE(P-18:1/18:3)	DMS-MS	54379		HMDB11444			3.66		4.6685e-09	2.5611e-08		3.3646	12.3222		100	100		Phosphatidylethanolamine	PE Plasmalogen	100010527
	8184			PE(P-18:1/20:1)	DMS-MS	54212		HMDB11447			2.3		0.0799	0.0319		0.2374	0.5454		83	83		Phosphatidylethanolamine	PE Plasmalogen	100010360
	8185			PE(P-18:1/20:2)	DMS-MS	53342		HMDB11448			0.63		0.0034	0.0023		1.1841	0.7403		100	100		Phosphatidylethanolamine	PE Plasmalogen	100009490
	8186			PE(P-18:1/20:3)	DMS-MS	53682		HMDB11450			0.48		2.6989e-06	5.6845e-06		27.107	12.9188		100	100		Phosphatidylethanolamine	PE Plasmalogen	100009830
	8187			PE(P-18:1/20:4)	DMS-MS	53859		HMDB11451			0.44		6.5722e-06	1.1775e-05		86.9197	37.948		100	100		Phosphatidylethanolamine	PE Plasmalogen	100010007
	8188			PE(P-18:1/20:5)	DMS-MS	54380		HMDB11420			3.04		5.131e-07	1.3199e-06		3.5286	10.714		100	100		Phosphatidylethanolamine	PE Plasmalogen	100010528
	8189			PE(P-18:1/22:1)	DMS-MS	54213		HMDB11455			1.28		0.0931	0.0362		0.1507	0.1931		6	28		Phosphatidylethanolamine	PE Plasmalogen	100010361
	8190			PE(P-18:1/22:2)	DMS-MS	53683		HMDB11423			1.12		0.0693	0.0288		0.2419	0.2699		6	22		Phosphatidylethanolamine	PE Plasmalogen	100009831
	8191			PE(P-18:1/22:4)	DMS-MS	54567		HMDB11424			0.25		4.9634e-09	2.661e-08		10.3335	2.5643		100	100		Phosphatidylethanolamine	PE Plasmalogen	100010715
	8192			PE(P-18:1/22:5)	DMS-MS	53343		HMDB11459			1.14		0.154	0.0541		12.9142	14.6964		100	100		Phosphatidylethanolamine	PE Plasmalogen	100009491
	8193			PE(P-18:1/22:6)	DMS-MS	54022		HMDB11460			1.05		0.7222	0.1843		0.5911	0.6221		94	100		Phosphatidylethanolamine	PE Plasmalogen	100010170
	8194			PE(P-18:2/18:2)	DMS-MS	54214		HMDB09093			1.31		0.0584	0.025		2.971	3.8902		100	100		Phosphatidylethanolamine	PE Plasmalogen	100010362
	8195			PE(P-18:2/20:4)	DMS-MS	54215					0.82		0.6017	0.1598		2.5636	2.096		100	100		Phosphatidylethanolamine	PE Plasmalogen	100010363
	8199	Lysophosphatidylethanolamine	LPE Ester	LPE(14:1)	DMS-MS	53992		HMDB11471			1.91		6.199e-07	1.5724e-06		0.1201	0.2299		6	89		Lysophosphatidylethanolamine	LPE Ester	100010140
	8200			LPE(15:0)	DMS-MS	53646		HMDB11502			1.55		6.8485e-07	1.7027e-06		0.1547	0.2399		33	100		Lysophosphatidylethanolamine	LPE Ester	100009794
	8201			LPE(16:0)	DMS-MS	54516		HMDB11503			1.8		5.0495e-05	6.5323e-05		2.039	3.6729		100	100		Lysophosphatidylethanolamine	LPE Ester	100010664
	8202			LPE(16:1)	DMS-MS	54147		HMDB11474			1.37		0.0051	0.0033		1.2606	1.7216		100	100		Lysophosphatidylethanolamine	LPE Ester	100010295
	8203			LPE(17:0)	DMS-MS	53993					2.5		2.0112e-07	5.96e-07		0.6489	1.6237		100	100		Lysophosphatidylethanolamine	LPE Ester	100010141
	8204			LPE(18:0)	DMS-MS	53484		HMDB11130			1.67		0.0012	0.0009		46.4258	77.715		100	100		Lysophosphatidylethanolamine	LPE Ester	100009632
	8205			LPE(18:1)	DMS-MS	53288		HMDB11476			1.12		0.2094	0.0689		18.4636	20.5896		100	100		Lysophosphatidylethanolamine	LPE Ester	100009436
	8206			LPE(18:2)	DMS-MS	53817		HMDB11477			0.52		0.0002	0.0002		21.4845	11.2461		100	100		Lysophosphatidylethanolamine	LPE Ester	100009965
	8207			LPE(18:3)	DMS-MS	54517		HMDB11479			3.99		1.3409e-11	1.8606e-10		0.3636	1.4495		100	100		Lysophosphatidylethanolamine	LPE Ester	100010665
	8209			LPE(20:0)	DMS-MS	53289		HMDB11511			1.12		0.2344	0.075		0.1577	0.1768		39	67		Lysophosphatidylethanolamine	LPE Ester	100009437
	8210			LPE(20:1)	DMS-MS	53647		HMDB11482			1.09		0.438	0.1239		0.2333	0.2544		89	94		Lysophosphatidylethanolamine	LPE Ester	100009795
	8211			LPE(20:2)	DMS-MS	53818		HMDB11483			0.71		0.0088	0.0052		0.5793	0.4115		100	94		Lysophosphatidylethanolamine	LPE Ester	100009966
	8212			LPE(20:3)	DMS-MS	54334		HMDB11486			0.7		0.0031	0.0021		9.19	6.449		100	100		Lysophosphatidylethanolamine	LPE Ester	100010482
	8213			LPE(20:4)	DMS-MS	53485		HMDB11487			0.78		0.0699	0.0289		18.0939	14.1431		100	100		Lysophosphatidylethanolamine	LPE Ester	100009633
	8214			LPE(20:5)	DMS-MS	53994		HMDB11489			3.43		7.7002e-08	2.8382e-07		0.5078	1.7424		94	100		Lysophosphatidylethanolamine	LPE Ester	100010142
	8218			LPE(22:4)	DMS-MS	53487		HMDB11493			0.37		1.712e-08	7.6357e-08		1.304	0.4862		100	100		Lysophosphatidylethanolamine	LPE Ester	100009635
	8219			LPE(22:5)	DMS-MS	54519		HMDB11495			1.68		0.0002	0.0002		2.275	3.8233		100	100		Lysophosphatidylethanolamine	LPE Ester	100010667
	8220			LPE(22:6)	DMS-MS	53649		HMDB11496			2.02		6.5035e-06	1.1775e-05		0.118	0.2388		100	100		Lysophosphatidylethanolamine	LPE Ester	100009797
	8477	Phosphatidylinositol	PI Ester	PI(16:0/18:1)	DMS-MS	53344		HMDB09783			0.97		0.8489	0.2077		0.398	0.3867		100	100		Phosphatidylinositol	PI Ester	100009492
	8478			PI(16:0/18:2)	DMS-MS	54382		HMDB09784			1					0.2144	0.2144		6	0		Phosphatidylinositol	PI Ester	100010530
	8483			PI(16:0/20:3)	DMS-MS	53860		HMDB09788			0.96		0.3233	0.0977		0.228	0.2189		11	6		Phosphatidylinositol	PI Ester	100010008
	8484			PI(16:0/20:4)	DMS-MS	53861		HMDB09789			1		0.3313	0.0989		0.2498	0.2505		6	6		Phosphatidylinositol	PI Ester	100010009
	8488			PI(16:0/22:4)	DMS-MS	54383		HMDB09794			1					0.2058	0.2058		6	0		Phosphatidylinositol	PI Ester	100010531
	8489			PI(16:0/22:5)	DMS-MS	53527		HMDB09796			1.06		0.0927	0.0361		0.1631	0.173		0	28		Phosphatidylinositol	PI Ester	100009675
	8509			PI(18:0/16:0)	DMS-MS	53345	C13888	HMDB09805			2.8		4.4008e-09	2.4718e-08		0.5631	1.5761		100	100		Phosphatidylinositol	PI Ester	100009493
	8510			PI(18:0/16:1)	DMS-MS	54569		HMDB09806			1.03		0.6629	0.1736		0.1969	0.2025		72	89		Phosphatidylinositol	PI Ester	100010717
	8513			PI(18:0/18:1)	DMS-MS	53684					0.9		0.8188	0.2022		12.1678	10.9326		100	100		Phosphatidylinositol	PI Ester	100009832
	8514			PI(18:0/18:2)	DMS-MS	54218		HMDB09809			0.48		0.0002	0.0002		5.316	2.5672		100	100		Phosphatidylinositol	PI Ester	100010366
	8515			PI(18:0/18:3)	DMS-MS	54024		HMDB09811			2.09		5.0211e-07	1.3161e-06		0.3112	0.6519		44	94		Phosphatidylinositol	PI Ester	100010172
	8518			PI(18:0/20:2)	DMS-MS	53528		HMDB09812			0.68		0.0199	0.01		2.1024	1.4279		100	100		Phosphatidylinositol	PI Ester	100009676
	8519			PI(18:0/20:3)	DMS-MS	54025		HMDB09814			0.79		0.0742	0.0301		12.2573	9.6631		100	100		Phosphatidylinositol	PI Ester	100010173
	8520			PI(18:0/20:4)	DMS-MS	54026		HMDB09815			0.83		0.2386	0.0757		19.0878	15.7864		100	100		Phosphatidylinositol	PI Ester	100010174
	8521			PI(18:0/20:5)	DMS-MS	53529					3.03		1.7618e-07	5.4686e-07		0.485	1.4701		72	100		Phosphatidylinositol	PI Ester	100009677
	8523			PI(18:0/22:4)	DMS-MS	53685		HMDB09818			0.5		1.191e-05	1.9511e-05		4.3457	2.1622		100	100		Phosphatidylinositol	PI Ester	100009833
	8524			PI(18:0/22:5)	DMS-MS	54384		HMDB09820			2.97		1.0412e-06	2.408e-06		1.9176	5.6943		100	100		Phosphatidylinositol	PI Ester	100010532
	8525			PI(18:0/22:6)	DMS-MS	54219		HMDB09821			1.17		0.0068	0.0042		0.2081	0.2428		6	56		Phosphatidylinositol	PI Ester	100010367
	8527			PI(18:1/16:1)	DMS-MS	54220		HMDB09835			1.83		1.002e-08	4.9244e-08		0.2	0.3669		56	100		Phosphatidylinositol	PI Ester	100010368
	8528			PI(18:1/18:1)	DMS-MS	53346		HMDB09837			0.69		0.013	0.0072		2.8598	1.9693		100	100		Phosphatidylinositol	PI Ester	100009494
	8529			PI(18:1/18:2)	DMS-MS	53530		HMDB09838			0.54		0.0017	0.0013		0.538	0.2927		100	89		Phosphatidylinositol	PI Ester	100009678
	8534			PI(18:1/20:3)	DMS-MS	54027		HMDB09843			0.47		7.7463e-07	1.8838e-06		0.7333	0.3426		100	89		Phosphatidylinositol	PI Ester	100010175
	8535			PI(18:1/20:4)	DMS-MS	54221		HMDB09844			0.54		2.4649e-05	3.5239e-05		1.0644	0.5711		100	100		Phosphatidylinositol	PI Ester	100010369
	8903	Cholesterol Ester	CE Ester	CE(12:0)	DMS-MS	54493		HMDB02262			0.89		0.9824	0.2331		0.5128	0.4569		78	100		Cholesterol Ester	CE Ester	100010641
	8904			CE(14:0)	DMS-MS	53452		HMDB06725			1.04		0.1077	0.0407		2.1384	2.2291		100	100		Cholesterol Ester	CE Ester	100009600
	8905			CE(14:1)	DMS-MS	53453		HMDB10367			0.89		0.5571	0.151		1.351	1.2033		100	100		Cholesterol Ester	CE Ester	100009601
	8906			CE(15:0)	DMS-MS	53454		HMDB60057			1.42		0.0043	0.0028		1.667	2.3644		100	100		Cholesterol Ester	CE Ester	100009602
	8907			CE(16:0)	DMS-MS	54315	C11251	HMDB00885			1.15		0.0971	0.0374		9.9694	11.4425		100	100		Cholesterol Ester	CE Ester	100010463
	8908			CE(16:1)	DMS-MS	54316		HMDB00658			1.4		0.0109	0.0062		3.5171	4.926		100	100		Cholesterol Ester	CE Ester	100010464
	8909			CE(17:0)	DMS-MS	54122		HMDB60059			0.94		0.2863	0.0887		1.5867	1.4904		100	100		Cholesterol Ester	CE Ester	100010270
	8910			CE(18:0)	DMS-MS	54123		HMDB10368			1.34		0.018	0.0093		5.0545	6.7515		100	100		Cholesterol Ester	CE Ester	100010271
	8911			CE(18:1)	DMS-MS	54494		HMDB00918			1.17		0.0713	0.0292		23.085	26.9752		100	100		Cholesterol Ester	CE Ester	100010642
	8912			CE(18:2)	DMS-MS	53968	C15441	HMDB00610			0.75		0.0563	0.0244		17.2938	12.9995		100	100		Cholesterol Ester	CE Ester	100010116
	8913			CE(18:3)	DMS-MS	53969		HMDB10370			5.08		3.5515e-10	3.1029e-09		1.0329	5.2426		100	100		Cholesterol Ester	CE Ester	100010117
	8914			CE(18:4)	DMS-MS	53623					1.22		0.0241	0.0119		0.3568	0.4358		83	100		Cholesterol Ester	CE Ester	100009771
	8915			CE(20:0)	DMS-MS	54317		HMDB06740			0.58		0.6854	0.1777		0.7861	0.4545		94	94		Cholesterol Ester	CE Ester	100010465
	8916			CE(20:1)	DMS-MS	54318		HMDB05193			0.53		0.0876	0.0344		0.8738	0.463		100	100		Cholesterol Ester	CE Ester	100010466
	8917			CE(20:2)	DMS-MS	53624					0.63		0.4779	0.1336		0.494	0.3119		83	89		Cholesterol Ester	CE Ester	100009772
	8918			CE(20:3)	DMS-MS	54319		HMDB06736			0.76		0.687	0.1777		0.9788	0.7394		100	100		Cholesterol Ester	CE Ester	100010467
	8919			CE(20:4)	DMS-MS	54495		HMDB06726			1.19		0.0565	0.0244		1.4571	1.7312		83	100		Cholesterol Ester	CE Ester	100010643
	8920			CE(20:5)	DMS-MS	53795		HMDB06731			2.33		0.0009	0.0007		0.5242	1.2238		94	100		Cholesterol Ester	CE Ester	100009943
	8921			CE(22:0)	DMS-MS	53625		HMDB06727			3.18		0.0039	0.0026		0.0681	0.2167		44	94		Cholesterol Ester	CE Ester	100009773
	8922			CE(22:1)	DMS-MS	53796		HMDB10372			0.69		0.6858	0.1777		0.2834	0.1967		33	61		Cholesterol Ester	CE Ester	100009944
	8923			CE(22:2)	DMS-MS	53269		HMDB06737			1.12		0.5086	0.1406		0.1497	0.1672		33	50		Cholesterol Ester	CE Ester	100009417
	8924			CE(22:4)	DMS-MS	54124		HMDB06729			0.35		0.0032	0.0022		0.8868	0.3103		100	94		Cholesterol Ester	CE Ester	100010272
	8925			CE(22:5)	DMS-MS	53797		HMDB10375			1.21		0.0262	0.0127		0.7572	0.9145		100	100		Cholesterol Ester	CE Ester	100009945
	8926			CE(22:6)	DMS-MS	53970		HMDB06733			0.49		0.4271	0.1218		0.5454	0.2672		100	100		Cholesterol Ester	CE Ester	100010118
	8927			CE(24:0)	DMS-MS	54125		HMDB10376			0.67		0.8531	0.2085		0.4352	0.2895		33	56		Cholesterol Ester	CE Ester	100010273
	8928			CE(24:1)	DMS-MS	54126		HMDB06728			1.26		0.173	0.0587		0.1223	0.1546		22	44		Cholesterol Ester	CE Ester	100010274
	8929	Sphingolipids	Ceramide	CER(14:0)	DMS-MS	54496	C13916	HMDB11773			0.79		0.8785	0.2133		0.2294	0.1819		83	100		Sphingolipids	Ceramide	100010644
	8930			CER(16:0)	DMS-MS	53971		HMDB04949			1.83		0.0001	0.0001		5.2339	9.5669		100	100		Sphingolipids	Ceramide	100010119
	8931			CER(18:0)	DMS-MS	54320		HMDB04950			1.45		0.0013	0.001		15.7146	22.8245		100	100		Sphingolipids	Ceramide	100010468
	8933			CER(18:1)	DMS-MS	53626		HMDB04948			1.19		0.0966	0.0372		0.5375	0.6423		100	100		Sphingolipids	Ceramide	100009774
	8934			CER(20:0)	DMS-MS	54321		HMDB04951			1.15		0.4101	0.1174		0.5807	0.6651		100	100		Sphingolipids	Ceramide	100010469
	8935			CER(20:1)	DMS-MS	53972					0.61		0.0515	0.0228		0.4028	0.2437		100	100		Sphingolipids	Ceramide	100010120
	8936			CER(22:0)	DMS-MS	53627		HMDB04952			1.36		0.003	0.0021		4.4899	6.1227		100	100		Sphingolipids	Ceramide	100009775
	8937			CER(22:1)	DMS-MS	54127		HMDB11775			0.77		0.1793	0.0605		0.6072	0.4703		100	100		Sphingolipids	Ceramide	100010275
	8938			CER(24:0)	DMS-MS	54322		HMDB04956			1.44		5.8115e-05	7.2535e-05		7.5635	10.8797		100	100		Sphingolipids	Ceramide	100010470
	8939			CER(24:1)	DMS-MS	53628		HMDB04953			1.28		0.0138	0.0075		4.0357	5.1572		100	100		Sphingolipids	Ceramide	100009776
	8940			CER(26:0)	DMS-MS	54497		HMDB04955			1.43		0.0076	0.0046		0.2925	0.4184		89	100		Sphingolipids	Ceramide	100010645
	8941			CER(26:1)	DMS-MS	53798		HMDB04955			1.33		0.0535	0.0235		0.201	0.2676		72	94		Sphingolipids	Ceramide	100009946
	8947		Dihydroceramide	DCER(14:0)	DMS-MS	53803		HMDB11759			0.85		0.9678	0.2307		0.8819	0.7504		39	44		Sphingolipids	Dihydroceramide	100009951
	8948			DCER(16:0)	DMS-MS	54134		HMDB11760			1.41		0.0138	0.0075		1.5541	2.1965		89	100		Sphingolipids	Dihydroceramide	100010282
	8949			DCER(18:0)	DMS-MS	53464		HMDB11761			1.07		0.3557	0.1046		3.9321	4.2214		100	100		Sphingolipids	Dihydroceramide	100009612
	8950			DCER(18:1)	DMS-MS	53983		HMDB11763			0.9		0.9683	0.2307		1.2596	1.1372		67	83		Sphingolipids	Dihydroceramide	100010131
	8951			DCER(20:0)	DMS-MS	53280		HMDB11764			0.76		0.5589	0.1512		1.6053	1.2262		94	100		Sphingolipids	Dihydroceramide	100009428
	8952			DCER(20:1)	DMS-MS	53984					0.74		0.3799	0.1101		1.9903	1.4808		94	100		Sphingolipids	Dihydroceramide	100010132
	8953			DCER(22:0)	DMS-MS	53465		HMDB11765			0.93		0.9313	0.2235		2.3466	2.1741		100	100		Sphingolipids	Dihydroceramide	100009613
	8954			DCER(22:1)	DMS-MS	53804					0.91		0.8928	0.216		1.6439	1.4901		94	100		Sphingolipids	Dihydroceramide	100016011
	8955			DCER(22:2)	DMS-MS	57732		HMDB11766			0.77		0.3282	0.0989		2.5797	1.9845		100	100		Sphingolipids	Dihydroceramide	100009952
	8956			DCER(24:0)	DMS-MS	54328		HMDB11768			0.94		0.8264	0.2035		3.2536	3.0613		100	100		Sphingolipids	Dihydroceramide	100010476
	8957			DCER(24:1)	DMS-MS	53466		HMDB11769			1.05		0.6796	0.177		1.8687	1.9603		100	100		Sphingolipids	Dihydroceramide	100009614
	8958			DCER(26:0)	DMS-MS	53634		HMDB11771			0.98		0.408	0.1172		1.0323	1.013		72	89		Sphingolipids	Dihydroceramide	100009782
	8959			DCER(26:1)	DMS-MS	53281		HMDB11772			0.83		0.9848	0.2335		0.7365	0.6123		78	78		Sphingolipids	Dihydroceramide	100009429
	8960		Hexosylceramide	HCER(14:0)	DMS-MS	53808					0.74		0.3643	0.1065		0.1261	0.0936		94	94		Sphingolipids	Hexosylceramide	100009956
	8961			HCER(16:0)	DMS-MS	53809		HMDB04971			1.06		0.5881	0.158		0.3293	0.348		94	100		Sphingolipids	Hexosylceramide	100009957
	8962			HCER(18:0)	DMS-MS	53638		HMDB04972			1.6		0.0832	0.033		0.4497	0.7193		100	100		Sphingolipids	Hexosylceramide	100009786
	8963			HCER(18:1)	DMS-MS	53810		HMDB04970			1.8		0.356	0.1046		0.1238	0.2228		94	89		Sphingolipids	Hexosylceramide	100009958
	8964			HCER(20:0)	DMS-MS	53639		HMDB04973			1.5		0.0173	0.009		0.1351	0.2027		61	94		Sphingolipids	Hexosylceramide	100009787
	8965			HCER(20:1)	DMS-MS	54510					1.04		0.7109	0.1823		0.0792	0.0821		78	83		Sphingolipids	Hexosylceramide	100010658
	8966			HCER(22:0)	DMS-MS	53473		HMDB04974			2.63		0.0058	0.0037		0.2788	0.7319		89	100		Sphingolipids	Hexosylceramide	100009621
	8967			HCER(22:1)	DMS-MS	53474					1.34		0.8605	0.2097		0.0863	0.1153		78	83		Sphingolipids	Hexosylceramide	100009622
	8968			HCER(24:0)	DMS-MS	54511		HMDB04978			4.95		0.0003	0.0002		0.2942	1.4564		89	100		Sphingolipids	Hexosylceramide	100010659
	8969			HCER(24:1)	DMS-MS	54512		HMDB04975			5.26		0.0002	0.0002		0.201	1.0577		89	100		Sphingolipids	Hexosylceramide	100010660
	8970			HCER(26:0)	DMS-MS	53811		HMDB04977			1.14		0.1883	0.063		0.1314	0.1501		44	61		Sphingolipids	Hexosylceramide	100009959
	8971			HCER(26:1)	DMS-MS	53988		HMDB04976			0.95		0.7497	0.1889		0.157	0.1492		83	94		Sphingolipids	Hexosylceramide	100010136
	8972		Lactosylceramide	LCER(14:0)	DMS-MS	53284					0.81		0.0455	0.0205		1.6736	1.3488		100	100		Sphingolipids	Lactosylceramide	100009432
	8973			LCER(16:0)	DMS-MS	54141		HMDB06750			0.78		0.0079	0.0047		9.5881	7.476		100	100		Sphingolipids	Lactosylceramide	100010289
	8974			LCER(18:0)	DMS-MS	53475		HMDB11591			0.91		0.2116	0.0693		18.9661	17.1755		100	100		Sphingolipids	Lactosylceramide	100009623
	8975			LCER(18:1)	DMS-MS	53476		HMDB11592			0.58		0.0001	0.0001		4.6669	2.691		100	100		Sphingolipids	Lactosylceramide	100009624
	8976			LCER(20:0)	DMS-MS	53477		HMDB11593			0.76		0.0183	0.0093		3.2898	2.4967		100	100		Sphingolipids	Lactosylceramide	100009625
	8977			LCER(20:1)	DMS-MS	53812					0.86		0.1633	0.0568		1.9182	1.6534		100	100		Sphingolipids	Lactosylceramide	100009960
	8978			LCER(22:0)	DMS-MS	53640		HMDB11594			1.44		0.0024	0.0017		2.0058	2.881		100	100		Sphingolipids	Lactosylceramide	100009788
	8979			LCER(22:1)	DMS-MS	54142		HMDB11594			0.94		0.6625	0.1736		0.4645	0.4369		89	100		Sphingolipids	Lactosylceramide	100010290
	8980			LCER(24:0)	DMS-MS	53989		HMDB11595			1.57		7.9278e-05	9.3042e-05		2.0819	3.2635		100	100		Sphingolipids	Lactosylceramide	100010137
	8981			LCER(24:1)	DMS-MS	53478		HMDB04872			1.19		0.0739	0.0301		0.9968	1.1909		100	100		Sphingolipids	Lactosylceramide	100009626
	8982			LCER(26:0)	DMS-MS	53641		HMDB04874			0.98		0.8114	0.2011		0.4427	0.4352		94	100		Sphingolipids	Lactosylceramide	100009789
	8983			LCER(26:1)	DMS-MS	53642		HMDB04873			0.72		0.027	0.0131		0.4895	0.352		94	100		Sphingolipids	Lactosylceramide	100009790
	8984		Sphingomyelin	SM(14:0)	DMS-MS	54222		HMDB12097			0.79		0.0032	0.0022		6.3808	5.0127		100	100		Sphingolipids	Sphingomyelin	100010370
	8985			SM(16:0)	DMS-MS	54385		HMDB10169			1.09		0.2143	0.07		110.097	120.317		100	100		Sphingolipids	Sphingomyelin	100010533
	8986			SM(18:0)	DMS-MS	54386		HMDB01348			0.95		0.6205	0.1641		181.516	172.438		100	100		Sphingolipids	Sphingomyelin	100010534
	8987			SM(18:1)	DMS-MS	53862		HMDB12101			0.73		0.0008	0.0006		18.019	13.1026		100	100		Sphingolipids	Sphingomyelin	100010010
	8988			SM(20:0)	DMS-MS	53687		HMDB12102			0.51		4.355e-06	8.7205e-06		96.9114	49.6703		100	100		Sphingolipids	Sphingomyelin	100009835
	8989			SM(20:1)	DMS-MS	53531					1.51		0.0015	0.0011		10.216	15.3785		100	100		Sphingolipids	Sphingomyelin	100009679
	8990			SM(22:0)	DMS-MS	53347		HMDB12103			0.86		0.0262	0.0127		79.2497	68.3306		100	100		Sphingolipids	Sphingomyelin	100009495
	8991			SM(22:1)	DMS-MS	54570		HMDB12104			0.71		0.0006	0.0005		30.6384	21.7048		100	100		Sphingolipids	Sphingomyelin	100010718
	8992			SM(24:0)	DMS-MS	53863		HMDB11697			1.34		1.3752e-05	2.1982e-05		41.262	55.2274		100	100		Sphingolipids	Sphingomyelin	100010011
	8993			SM(24:1)	DMS-MS	54028		HMDB12107			1.05		0.6437	0.1693		31.8399	33.408		100	100		Sphingolipids	Sphingomyelin	100010176
	8994			SM(26:0)	DMS-MS	54387		HMDB11698			1.17		0.0748	0.0303		2.0486	2.4022		100	100		Sphingolipids	Sphingomyelin	100010535
	8995			SM(26:1)	DMS-MS	53348					1.01		0.6912	0.1786		1.9332	1.9586		100	100		Sphingolipids	Sphingomyelin	100009496
	8996	Diacylglycerol	DAG Ester	DAG(12:0/16:0)	DMS-MS	53629					0.9		0.3803	0.1101		0.5802	0.5195		100	100		Diacylglycerol	DAG Ester	100009777
	8998			DAG(12:0/18:0)	DMS-MS	53973					1.07		0.3197	0.0972		0.3181	0.3397		94	100		Diacylglycerol	DAG Ester	100010121
	8999			DAG(12:0/18:1)	DMS-MS	53799					0.93		0.5404	0.1477		1.7342	1.6107		100	100		Diacylglycerol	DAG Ester	100009947
	9000			DAG(12:0/18:2)	DMS-MS	53455					0.68		0.0072	0.0044		0.8629	0.5839		100	100		Diacylglycerol	DAG Ester	100009603
	9003			DAG(14:0/14:0)	DMS-MS	53270	C16667	HMDB07008			0.99		0.1887	0.0631		2.2108	2.1894		100	100		Diacylglycerol	DAG Ester	100009418
	9005			DAG(14:0/16:0)	DMS-MS	54323		HMDB07095			1.14		0.0815	0.0324		15.9239	18.1715		100	100		Diacylglycerol	DAG Ester	100010471
	9006			DAG(14:0/16:1)	DMS-MS	54498		HMDB07012			0.99		0.2386	0.0757		6.2624	6.1702		100	100		Diacylglycerol	DAG Ester	100010646
	9009			DAG(14:0/18:1)	DMS-MS	53800		HMDB07015			0.91		0.4466	0.1257		32.3936	29.3717		100	100		Diacylglycerol	DAG Ester	100009948
	9010			DAG(14:0/18:2)	DMS-MS	54128		HMDB07016			0.95		0.3219	0.0977		3.8349	3.6286		100	100		Diacylglycerol	DAG Ester	100010276
	9011			DAG(14:0/18:3)	DMS-MS	54324		HMDB07018			3.23		5.1477e-07	1.3199e-06		0.3689	1.1932		94	100		Diacylglycerol	DAG Ester	100010472
	9013			DAG(14:0/20:0)	DMS-MS	53974		HMDB07356			2.05		5.5101e-05	6.9509e-05		0.4349	0.8902		94	100		Diacylglycerol	DAG Ester	100010122
	9014			DAG(14:0/20:4)	DMS-MS	53975		HMDB07025			1.25		0.12	0.044		0.2856	0.357		89	100		Diacylglycerol	DAG Ester	100010123
	9015			DAG(14:0/22:6)	DMS-MS	54499		HMDB07034			0.82		0.726	0.185		0.2393	0.1958		100	94		Diacylglycerol	DAG Ester	100010647
	9016			DAG(14:1/16:0)	DMS-MS	53456		HMDB07096			0.65		0.2455	0.0774		12.2913	8.0385		100	100		Diacylglycerol	DAG Ester	100009604
	9017			DAG(14:1/18:1)	DMS-MS	54325		HMDB07044			1.37		0.0852	0.0336		17.8752	24.4677		100	100		Diacylglycerol	DAG Ester	100010473
	9023			DAG(15:0/18:1)	DMS-MS	53457		HMDB07073			2.42		6.5887e-06	1.1775e-05		7.5544	18.297		100	100		Diacylglycerol	DAG Ester	100009605
	9024			DAG(15:0/18:2)	DMS-MS	53976		HMDB07074			1.89		0.0002	0.0002		1.2326	2.333		100	100		Diacylglycerol	DAG Ester	100010124
	9029			DAG(16:0/16:0)	DMS-MS	53977		HMDB07098			1.34		0.0333	0.0158		13.2148	17.7028		83	94		Diacylglycerol	DAG Ester	100010125
	9030			DAG(16:0/16:1)	DMS-MS	53978		HMDB07099			0.93		0.5421	0.148		28.2908	26.3122		100	100		Diacylglycerol	DAG Ester	100010126
	9032			DAG(16:0/18:0)	DMS-MS	54500		HMDB07100			1.38		0.0173	0.0091		8.5016	11.7314		67	94		Diacylglycerol	DAG Ester	100010648
	9033			DAG(16:0/18:1)	DMS-MS	53630	C13861	HMDB07102			0.95		0.5555	0.1508		163.303	154.628		100	100		Diacylglycerol	DAG Ester	100009778
	9034			DAG(16:0/18:2)	DMS-MS	53271		HMDB07103			0.69		0.1865	0.0627		26.2566	18.0146		100	100		Diacylglycerol	DAG Ester	100009419
	9035			DAG(16:0/18:3)	DMS-MS	53979		HMDB07105			4.53		7.8375e-11	7.7035e-10		1.3917	6.309		100	100		Diacylglycerol	DAG Ester	100010127
	9038			DAG(16:0/20:3)	DMS-MS	54501		HMDB07111			1.04		0.4714	0.1321		1.2803	1.3257		100	100		Diacylglycerol	DAG Ester	100010649
	9039			DAG(16:0/20:4)	DMS-MS	53458		HMDB07112			1.13		0.1463	0.0519		1.3796	1.5557		100	100		Diacylglycerol	DAG Ester	100009606
	9040			DAG(16:0/20:5)	DMS-MS	54502		HMDB07114			1.53		0.0014	0.0011		0.4391	0.6723		100	100		Diacylglycerol	DAG Ester	100010650
	9041			DAG(16:0/22:5)	DMS-MS	54326		HMDB07120			2.45		1.9873e-06	4.3814e-06		0.9005	2.2055		100	100		Diacylglycerol	DAG Ester	100010474
	9042			DAG(16:0/22:6)	DMS-MS	53980		HMDB07121			1.68		0.0029	0.002		0.2692	0.4536		89	100		Diacylglycerol	DAG Ester	100010128
	9043			DAG(16:1/16:1)	DMS-MS	53631		HMDB07128			1.56		0.0116	0.0065		6.9955	10.9238		100	100		Diacylglycerol	DAG Ester	100009779
	9044			DAG(16:1/18:0)	DMS-MS	54129		HMDB07129			1.34		0.0154	0.0082		9.3398	12.5083		100	100		Diacylglycerol	DAG Ester	100010277
	9045			DAG(16:1/18:1)	DMS-MS	54130		HMDB07131			1.56		0.0073	0.0044		59.65	93.1177		100	100		Diacylglycerol	DAG Ester	100010278
	9046			DAG(16:1/18:2)	DMS-MS	53632		HMDB07132			1.51		0.0068	0.0042		5.4211	8.1898		100	100		Diacylglycerol	DAG Ester	100009780
	9047			DAG(16:1/18:3)	DMS-MS	53981		HMDB07134			5.36		6.7569e-10	5.1417e-09		0.4789	2.5675		100	100		Diacylglycerol	DAG Ester	100010129
	9048			DAG(16:1/20:0)	DMS-MS	54503		HMDB07360			1.73		0.0002	0.0002		0.642	1.1099		94	100		Diacylglycerol	DAG Ester	100010651
	9049			DAG(16:1/20:2)	DMS-MS	54131		HMDB07138			0.97		0.5226	0.1435		0.6482	0.631		100	100		Diacylglycerol	DAG Ester	100010279
	9050			DAG(16:1/20:4)	DMS-MS	53272		HMDB07141			1.52		0.0177	0.0092		0.5248	0.7975		100	100		Diacylglycerol	DAG Ester	100009420
	9051			DAG(16:1/22:6)	DMS-MS	53459		HMDB07150			1.03		0.4442	0.1254		0.2601	0.267		94	100		Diacylglycerol	DAG Ester	100009607
	9057			DAG(18:0/18:1)	DMS-MS	54504		HMDB07160			1.18		0.062	0.0264		78.2869	92.489		100	100		Diacylglycerol	DAG Ester	100010652
	9058			DAG(18:0/18:2)	DMS-MS	53273		HMDB07161			0.94		0.8296	0.2035		13.2844	12.4381		100	100		Diacylglycerol	DAG Ester	100009421
	9059			DAG(18:0/18:3)	DMS-MS	53982		HMDB07163			4.88		1.1048e-11	1.7374e-10		0.8863	4.3248		100	100		Diacylglycerol	DAG Ester	100010130
	9061			DAG(18:0/22:6)	DMS-MS	53274		HMDB07179			0.94		0.9167	0.2209		0.3382	0.3192		100	100		Diacylglycerol	DAG Ester	100009422
	9062			DAG(18:1/18:1)	DMS-MS	53275		HMDB07218			1.45		0.0115	0.0065		172.257	250.276		100	100		Diacylglycerol	DAG Ester	100009423
	9063			DAG(18:1/18:2)	DMS-MS	53276		HMDB07219			1.55		0.0039	0.0026		30.7779	47.61		100	100		Diacylglycerol	DAG Ester	100009424
	9064			DAG(18:1/20:1)	DMS-MS	53801		HMDB07224			1.31		0.0395	0.0182		3.7356	4.9084		100	100		Diacylglycerol	DAG Ester	100009949
	9065			DAG(18:1/20:2)	DMS-MS	54327		HMDB07225			1.34		0.0287	0.0138		1.0879	1.4545		100	100		Diacylglycerol	DAG Ester	100010475
	9066			DAG(18:1/20:3)	DMS-MS	53633		HMDB07227			2.36		0.0001	0.0001		1.4563	3.4429		100	100		Diacylglycerol	DAG Ester	100009781
	9067			DAG(18:1/20:4)	DMS-MS	53460		HMDB07228			2.34		1.4995e-05	2.3272e-05		1.6473	3.856		100	100		Diacylglycerol	DAG Ester	100009608
	9068			DAG(18:1/20:5)	DMS-MS	53277		HMDB07230			3.52		4.9296e-07	1.3161e-06		0.3532	1.2423		94	100		Diacylglycerol	DAG Ester	100009425
	9069			DAG(18:1/22:4)	DMS-MS	53278		HMDB07234			1.46		0.0042	0.0028		2.6188	3.8231		100	100		Diacylglycerol	DAG Ester	100009426
	9070			DAG(18:1/22:5)	DMS-MS	53802		HMDB07236			4.02		9.7575e-08	3.2419e-07		0.6183	2.4838		100	100		Diacylglycerol	DAG Ester	100009950
	9071			DAG(18:1/22:6)	DMS-MS	53461		HMDB07237			2.31		4.6198e-05	6.0544e-05		0.2524	0.5826		89	100		Diacylglycerol	DAG Ester	100009609
	9073			DAG(18:2/18:3)	DMS-MS	53279		HMDB07250			3.53		1.2872e-08	6.073e-08		0.4466	1.5763		89	100		Diacylglycerol	DAG Ester	100009427
	9074			DAG(18:2/20:3)	DMS-MS	54132		HMDB07256			1.17		0.2272	0.0733		0.5057	0.5918		100	100		Diacylglycerol	DAG Ester	100010280
	9075			DAG(18:2/20:4)	DMS-MS	53462		HMDB07257			1.02		0.5088	0.1406		0.5527	0.5637		100	100		Diacylglycerol	DAG Ester	100009610
	9076			DAG(18:2/20:5)	DMS-MS	54505		HMDB07259			0.84		0.763	0.1917		0.379	0.3179		100	100		Diacylglycerol	DAG Ester	100010653
	9077			DAG(18:2/22:4)	DMS-MS	54133		HMDB07263			1.28		0.0566	0.0245		3.8567	4.9204		100	100		Diacylglycerol	DAG Ester	100010281
	9078			DAG(18:2/22:5)	DMS-MS	53463		HMDB07265			1.07		0.2156	0.0702		0.4103	0.441		100	100		Diacylglycerol	DAG Ester	100009611
	9079			DAG(18:2/22:6)	DMS-MS	54506		HMDB07266			0.86		0.7647	0.1919		0.216	0.1867		89	100		Diacylglycerol	DAG Ester	100010654
	9377	Triacylglycerol	TAG Ester	TAG36:0-FA12:0	DMS-MS	54388					0.64		0.2678	0.0835		1.0616	0.6816		94	100		Triacylglycerol	TAG Ester	100010536
	9378			TAG38:0-FA12:0	DMS-MS	53532					0.69		0.4089	0.1172		1.4182	0.9736		100	100		Triacylglycerol	TAG Ester	100009680
	9386			TAG40:0-FA12:0	DMS-MS	53688					1.01		0.4413	0.1247		2.7219	2.7359		100	100		Triacylglycerol	TAG Ester	100009836
	9388			TAG40:0-FA14:0	DMS-MS	53349					0.89		0.7353	0.1867		17.3157	15.446		100	100		Triacylglycerol	TAG Ester	100009497
	9389			TAG40:0-FA16:0	DMS-MS	53689					0.83		0.8576	0.2092		32.4756	27.0356		100	100		Triacylglycerol	TAG Ester	100009837
	9407			TAG42:0-FA12:0	DMS-MS	53533					1.1		0.2002	0.0663		13.3075	14.7047		100	100		Triacylglycerol	TAG Ester	100009681
	9409			TAG42:0-FA14:0	DMS-MS	54029					1.03		0.2824	0.0876		45.9921	47.4769		100	100		Triacylglycerol	TAG Ester	100010177
	9411			TAG42:0-FA16:0	DMS-MS	53690					0.95		0.6025	0.1599		69.8764	66.0407		100	100		Triacylglycerol	TAG Ester	100009838
	9413			TAG42:1-FA12:0	DMS-MS	54030					0.49		0.0362	0.017		11.9493	5.7983		100	100		Triacylglycerol	TAG Ester	100010178
	9415			TAG42:1-FA14:0	DMS-MS	53350					0.48		0.0182	0.0093		48.3409	23.0649		100	100		Triacylglycerol	TAG Ester	100009498
	9417			TAG42:1-FA16:0	DMS-MS	53351					0.54		0.0155	0.0082		78.26	42.4843		100	100		Triacylglycerol	TAG Ester	100009499
	9418			TAG42:1-FA16:1	DMS-MS	53691					0.53		0.0196	0.0099		25.9017	13.6033		100	100		Triacylglycerol	TAG Ester	100009839
	9419			TAG42:1-FA18:1	DMS-MS	54223					0.45		0.0027	0.0019		60.6226	27.4115		100	100		Triacylglycerol	TAG Ester	100010371
	9420			TAG42:2-FA12:0	DMS-MS	53692					0.34		0.0013	0.001		2.6869	0.9249		100	100		Triacylglycerol	TAG Ester	100009840
	9424			TAG42:2-FA18:2	DMS-MS	53352					0.49		0.0149	0.008		5.9742	2.955		100	100		Triacylglycerol	TAG Ester	100009500
	9447			TAG44:0-FA12:0	DMS-MS	53693					1.12		0.1592	0.0556		24.3797	27.2641		100	100		Triacylglycerol	TAG Ester	100009841
	9449			TAG44:0-FA14:0	DMS-MS	54389					0.89		0.6526	0.1712		314.438	280.769		100	100		Triacylglycerol	TAG Ester	100010537
	9451			TAG44:0-FA16:0	DMS-MS	54031					0.91		0.5895	0.1582		259.425	237.346		100	100		Triacylglycerol	TAG Ester	100010179
	9453			TAG44:0-FA18:0	DMS-MS	53534					1.04		0.2297	0.0739		30.3721	31.5711		100	100		Triacylglycerol	TAG Ester	100009682
	9455			TAG44:1-FA12:0	DMS-MS	54390					0.52		0.0529	0.0233		44.4707	23.0659		100	100		Triacylglycerol	TAG Ester	100010538
	9457			TAG44:1-FA14:0	DMS-MS	53694					0.48		0.0259	0.0126		248.334	119.038		100	100		Triacylglycerol	TAG Ester	100009842
	9458			TAG44:1-FA14:1	DMS-MS	54032					0.43		0.0087	0.0052		136.619	58.1461		100	100		Triacylglycerol	TAG Ester	100010180
	9460			TAG44:1-FA16:0	DMS-MS	53864					0.46		0.0091	0.0053		385.584	179.035		100	100		Triacylglycerol	TAG Ester	100010012
	9461			TAG44:1-FA16:1	DMS-MS	54571					0.57		0.1053	0.0399		72.5102	41.3811		100	100		Triacylglycerol	TAG Ester	100010719
	9463			TAG44:1-FA18:1	DMS-MS	53695					0.48		0.0076	0.0046		186.833	89.4596		100	100		Triacylglycerol	TAG Ester	100009843
	9465			TAG44:2-FA12:0	DMS-MS	53535					0.3		0.0002	0.0002		16.2888	4.8521		100	100		Triacylglycerol	TAG Ester	100009683
	9467			TAG44:2-FA14:0	DMS-MS	54224					0.32		0.0009	0.0008		49.9475	16.209		100	100		Triacylglycerol	TAG Ester	100010372
	9469			TAG44:2-FA16:0	DMS-MS	53353					0.37		0.0006	0.0005		94.141	34.6771		100	100		Triacylglycerol	TAG Ester	100009501
	9470			TAG44:2-FA16:1	DMS-MS	54033					0.31		0.0001	0.0002		81.597	25.1541		100	100		Triacylglycerol	TAG Ester	100010181
	9471			TAG44:2-FA18:1	DMS-MS	54225					0.32		1.1878e-05	1.9511e-05		98.4223	31.8164		100	100		Triacylglycerol	TAG Ester	100010373
	9472			TAG44:2-FA18:2	DMS-MS	54226					0.47		0.0109	0.0062		18.4473	8.7258		100	100		Triacylglycerol	TAG Ester	100010374
	9478			TAG44:3-FA18:2	DMS-MS	54391					0.34		7.0348e-05	8.4238e-05		8.373	2.854		100	100		Triacylglycerol	TAG Ester	100010539
	9489			TAG45:0-FA14:0	DMS-MS	54392					1.95		0.0004	0.0004		65.9521	128.933		100	100		Triacylglycerol	TAG Ester	100010540
	9490			TAG45:0-FA15:0	DMS-MS	53865					1.75		0.0015	0.0011		62.651	109.644		100	100		Triacylglycerol	TAG Ester	100010013
	9491			TAG45:0-FA16:0	DMS-MS	54572					2.02		0.0003	0.0003		73.3988	148.495		100	100		Triacylglycerol	TAG Ester	100010720
	9498			TAG45:1-FA15:0	DMS-MS	53536					0.88		0.9358	0.2242		51.5583	45.269		100	100		Triacylglycerol	TAG Ester	100009684
	9499			TAG45:1-FA16:0	DMS-MS	54573					0.83		0.6927	0.1788		52.541	43.8665		100	100		Triacylglycerol	TAG Ester	100010721
	9502			TAG45:1-FA18:1	DMS-MS	53537					0.79		0.6057	0.1605		24.9474	19.7519		100	100		Triacylglycerol	TAG Ester	100009685
	9516			TAG46:0-FA12:0	DMS-MS	53538					1.1		0.1399	0.0501		22.856	25.1222		100	100		Triacylglycerol	TAG Ester	100009686
	9518			TAG46:0-FA14:0	DMS-MS	54393					0.88		0.7302	0.1858		720.252	632.236		100	100		Triacylglycerol	TAG Ester	100010541
	9520			TAG46:0-FA16:0	DMS-MS	53354					0.85		0.8631	0.2101		1607.8	1360.07		100	100		Triacylglycerol	TAG Ester	100009502
	9522			TAG46:0-FA18:0	DMS-MS	53539					1.1		0.1341	0.0484		111.246	122.443		100	100		Triacylglycerol	TAG Ester	100009687
	9524			TAG46:1-FA12:0	DMS-MS	53866					0.57		0.0698	0.0289		115.131	65.7896		100	100		Triacylglycerol	TAG Ester	100010014
	9526			TAG46:1-FA14:0	DMS-MS	53696					0.5		0.023	0.0114		1081.72	540.096		100	100		Triacylglycerol	TAG Ester	100009844
	9527			TAG46:1-FA14:1	DMS-MS	54227					0.43		0.0048	0.0031		401.482	174.404		100	100		Triacylglycerol	TAG Ester	100010375
	9529			TAG46:1-FA16:0	DMS-MS	53355					0.47		0.0095	0.0055		1680.34	784.255		100	100		Triacylglycerol	TAG Ester	100009503
	9530			TAG46:1-FA16:1	DMS-MS	53540					0.52		0.0335	0.0158		604.628	315.74		100	100		Triacylglycerol	TAG Ester	100009688
	9532			TAG46:1-FA18:0	DMS-MS	54034					0.6		0.0901	0.0353		111.938	67.267		100	100		Triacylglycerol	TAG Ester	100010182
	9533			TAG46:1-FA18:1	DMS-MS	54394					0.49		0.0168	0.0089		536.184	263.661		100	100		Triacylglycerol	TAG Ester	100010542
	9537			TAG46:2-FA12:0	DMS-MS	54035					0.38		0.0007	0.0005		42.9978	16.2625		100	100		Triacylglycerol	TAG Ester	100010183
	9539			TAG46:2-FA14:0	DMS-MS	54036					0.32		0.0002	0.0002		362.543	116.427		100	100		Triacylglycerol	TAG Ester	100010184
	9540			TAG46:2-FA14:1	DMS-MS	54574					0.28		8.763e-05	0.0001		527.017	149.27		100	100		Triacylglycerol	TAG Ester	100010722
	9542			TAG46:2-FA16:0	DMS-MS	53356					0.31		0.0003	0.0002		493.282	155.026		100	100		Triacylglycerol	TAG Ester	100009504
	9543			TAG46:2-FA16:1	DMS-MS	53867					0.31		0.0003	0.0003		625.066	194.113		100	100		Triacylglycerol	TAG Ester	100010015
	9545			TAG46:2-FA18:1	DMS-MS	54037					0.28		6.8247e-06	1.2014e-05		498.953	142.069		100	100		Triacylglycerol	TAG Ester	100010185
	9546			TAG46:2-FA18:2	DMS-MS	53868					0.59		0.1111	0.0415		44.8575	26.4078		100	100		Triacylglycerol	TAG Ester	100010016
	9549			TAG46:3-FA12:0	DMS-MS	54038					0.78		0.7609	0.1914		3.8562	3.0199		100	100		Triacylglycerol	TAG Ester	100010186
	9551			TAG46:3-FA14:0	DMS-MS	54395					0.57		0.1095	0.0411		23.6993	13.5576		100	100		Triacylglycerol	TAG Ester	100010543
	9552			TAG46:3-FA14:1	DMS-MS	53357					0.22		3.2596e-05	4.4446e-05		110.739	24.8734		100	100		Triacylglycerol	TAG Ester	100009505
	9554			TAG46:3-FA16:0	DMS-MS	54396					0.58		0.0729	0.0298		16.7935	9.7179		100	100		Triacylglycerol	TAG Ester	100010544
	9555			TAG46:3-FA16:1	DMS-MS	54397					0.24		8.7847e-05	0.0001		113.707	27.0965		100	100		Triacylglycerol	TAG Ester	100010545
	9556			TAG46:3-FA18:1	DMS-MS	54575					0.27		9.766e-06	1.6456e-05		69.0346	18.6828		100	100		Triacylglycerol	TAG Ester	100010723
	9557			TAG46:3-FA18:2	DMS-MS	54576					0.31		5.0435e-05	6.5323e-05		39.4266	12.2597		100	100		Triacylglycerol	TAG Ester	100010724
	9558			TAG46:3-FA18:3	DMS-MS	54039					2.85		2.6596e-07	7.7457e-07		2.589	7.3694		100	100		Triacylglycerol	TAG Ester	100010187
	9565			TAG46:4-FA18:2	DMS-MS	53869					0.32		0.0001	0.0001		5.5764	1.7634		100	100		Triacylglycerol	TAG Ester	100010017
	9583			TAG47:0-FA14:0	DMS-MS	54228					1.45		0.0081	0.0049		119.272	172.798		100	100		Triacylglycerol	TAG Ester	100010376
	9584			TAG47:0-FA15:0	DMS-MS	54229					2.02		0.0001	0.0001		132.692	268.654		100	100		Triacylglycerol	TAG Ester	100010377
	9585			TAG47:0-FA16:0	DMS-MS	53697					1.98		0.0002	0.0002		338.701	671.399		100	100		Triacylglycerol	TAG Ester	100009845
	9586			TAG47:0-FA17:0	DMS-MS	53870					1.21		0.0619	0.0264		127.416	154.091		100	100		Triacylglycerol	TAG Ester	100010018
	9591			TAG47:1-FA14:0	DMS-MS	53871					0.87		0.9301	0.2234		219.023	190.761		100	100		Triacylglycerol	TAG Ester	100010019
	9593			TAG47:1-FA15:0	DMS-MS	53358					1		0.5125	0.1412		218.446	218.434		100	100		Triacylglycerol	TAG Ester	100009506
	9594			TAG47:1-FA16:0	DMS-MS	54398					0.87		0.9253	0.2225		317.768	276.74		100	100		Triacylglycerol	TAG Ester	100010546
	9595			TAG47:1-FA16:1	DMS-MS	54577					1.2		0.1374	0.0495		120.716	145.227		100	100		Triacylglycerol	TAG Ester	100010725
	9596			TAG47:1-FA17:0	DMS-MS	53872					0.67		0.2349	0.0751		112.872	75.8458		100	100		Triacylglycerol	TAG Ester	100010020
	9598			TAG47:1-FA18:1	DMS-MS	54578					1.02		0.3349	0.0999		162.836	166.865		100	100		Triacylglycerol	TAG Ester	100010726
	9602			TAG47:2-FA14:0	DMS-MS	53541					0.69		0.2595	0.0813		40.04	27.5367		100	100		Triacylglycerol	TAG Ester	100009689
	9604			TAG47:2-FA15:0	DMS-MS	54230					0.57		0.0537	0.0235		92.9859	52.8197		100	100		Triacylglycerol	TAG Ester	100010378
	9606			TAG47:2-FA16:1	DMS-MS	54579					0.6		0.0668	0.0281		93.4646	55.803		100	100		Triacylglycerol	TAG Ester	100010727
	9608			TAG47:2-FA18:1	DMS-MS	53698					0.49		0.0059	0.0037		101.143	49.2563		100	100		Triacylglycerol	TAG Ester	100009846
	9609			TAG47:2-FA18:2	DMS-MS	54580					1.26		0.0298	0.0143		13.8787	17.4178		100	100		Triacylglycerol	TAG Ester	100010728
	9633			TAG48:0-FA14:0	DMS-MS	54399					0.81		0.9178	0.2209		721.713	585.964		100	100		Triacylglycerol	TAG Ester	100010547
	9635			TAG48:0-FA16:0	DMS-MS	54581					0.88		0.7653	0.1919		2737.68	2416.14		100	100		Triacylglycerol	TAG Ester	100010729
	9637			TAG48:0-FA18:0	DMS-MS	54400					0.93		0.3674	0.1069		797.721	745.781		100	100		Triacylglycerol	TAG Ester	100010548
	9640			TAG48:1-FA12:0	DMS-MS	53542					0.69		0.3128	0.0959		45.3515	31.4699		100	100		Triacylglycerol	TAG Ester	100009690
	9642			TAG48:1-FA14:0	DMS-MS	54040					0.47		0.009	0.0053		3458.45	1622.09		100	100		Triacylglycerol	TAG Ester	100010188
	9643			TAG48:1-FA14:1	DMS-MS	54231					0.4		0.0013	0.001		419.576	167.697		100	100		Triacylglycerol	TAG Ester	100010379
	9645			TAG48:1-FA16:0	DMS-MS	53359					0.48		0.0101	0.0058		7438.8	3559.24		100	100		Triacylglycerol	TAG Ester	100009507
	9646			TAG48:1-FA16:1	DMS-MS	53543					0.57		0.042	0.0192		1350.51	763.987		100	100		Triacylglycerol	TAG Ester	100009691
	9648			TAG48:1-FA18:0	DMS-MS	53699					0.53		0.0344	0.0162		653.522	346.624		100	100		Triacylglycerol	TAG Ester	100009847
	9649			TAG48:1-FA18:1	DMS-MS	54401					0.44		0.0056	0.0036		4757.49	2107.75		100	100		Triacylglycerol	TAG Ester	100010549
	9654			TAG48:2-FA12:0	DMS-MS	54582					0.32		1.6896e-05	2.5714e-05		113.278	36.2077		100	100		Triacylglycerol	TAG Ester	100010730
	9656			TAG48:2-FA14:0	DMS-MS	54583					0.39		0.0005	0.0004		1032.2	398.225		100	100		Triacylglycerol	TAG Ester	100010731
	9657			TAG48:2-FA14:1	DMS-MS	53700					0.26		1.2715e-05	2.0544e-05		2022.9	528.611		100	100		Triacylglycerol	TAG Ester	100009848
	9659			TAG48:2-FA16:0	DMS-MS	53360					0.3		5.2246e-05	6.6957e-05		3793.8	1151.97		100	100		Triacylglycerol	TAG Ester	100009508
	9660			TAG48:2-FA16:1	DMS-MS	54402					0.36		0.0004	0.0004		2099.53	763.596		100	100		Triacylglycerol	TAG Ester	100010550
	9662			TAG48:2-FA18:0	DMS-MS	53701					0.45		0.006	0.0038		95.1435	43.1603		100	100		Triacylglycerol	TAG Ester	100009849
	9663			TAG48:2-FA18:1	DMS-MS	54584					0.27		1.4092e-05	2.2015e-05		3945.43	1071.86		100	100		Triacylglycerol	TAG Ester	100010732
	9664			TAG48:2-FA18:2	DMS-MS	54041					0.56		0.0683	0.0285		367.339	206.272		100	100		Triacylglycerol	TAG Ester	100010189
	9669			TAG48:3-FA12:0	DMS-MS	53370					0.37		0.0003	0.0003		19.0007	6.9412		100	100		Triacylglycerol	TAG Ester	100009518
	9671			TAG48:3-FA14:0	DMS-MS	53551					0.81		0.9407	0.2251		78.0668	63.1326		100	100		Triacylglycerol	TAG Ester	100009699
	9672			TAG48:3-FA14:1	DMS-MS	53883					0.25		1.4009e-05	2.2015e-05		443.197	109.714		100	100		Triacylglycerol	TAG Ester	100010031
	9674			TAG48:3-FA16:0	DMS-MS	53884					0.47		0.012	0.0067		258.419	121.39		100	100		Triacylglycerol	TAG Ester	100010032
	9675			TAG48:3-FA16:1	DMS-MS	54408					0.26		3.6564e-05	4.9288e-05		667.905	172.397		100	100		Triacylglycerol	TAG Ester	100010556
	9677			TAG48:3-FA18:1	DMS-MS	54585					0.23		8.1401e-06	1.4119e-05		488.776	114.793		100	100		Triacylglycerol	TAG Ester	100010733
	9678			TAG48:3-FA18:2	DMS-MS	54232					0.3		6.7728e-05	8.2061e-05		303.09	91.9548		100	100		Triacylglycerol	TAG Ester	100010380
	9679			TAG48:3-FA18:3	DMS-MS	53544					3.02		9.6963e-08	3.2419e-07		18.3173	55.3942		100	100		Triacylglycerol	TAG Ester	100009692
	9683			TAG48:4-FA12:0	DMS-MS	53702					0.89		0.7392	0.1875		2.2861	2.0249		100	100		Triacylglycerol	TAG Ester	100009850
	9684			TAG48:4-FA14:0	DMS-MS	53361					1.53		0.0033	0.0023		4.3775	6.6823		100	100		Triacylglycerol	TAG Ester	100009509
	9685			TAG48:4-FA14:1	DMS-MS	54403					0.53		0.0443	0.02		29.9855	15.8515		100	100		Triacylglycerol	TAG Ester	100010551
	9686			TAG48:4-FA16:0	DMS-MS	53362					1.15		0.2315	0.0744		13.5067	15.5953		100	100		Triacylglycerol	TAG Ester	100009510
	9687			TAG48:4-FA16:1	DMS-MS	53873					0.39		0.0039	0.0026		36.1532	14.1737		100	100		Triacylglycerol	TAG Ester	100010021
	9688			TAG48:4-FA18:1	DMS-MS	54404					0.42		0.0021	0.0015		14.9215	6.3295		100	100		Triacylglycerol	TAG Ester	100010552
	9689			TAG48:4-FA18:2	DMS-MS	54042					0.27		6.251e-05	7.761e-05		34.0372	9.2725		100	100		Triacylglycerol	TAG Ester	100010190
	9690			TAG48:4-FA18:3	DMS-MS	53703					1.48		0.0141	0.0076		14.3605	21.3124		100	100		Triacylglycerol	TAG Ester	100009851
	9693			TAG48:4-FA20:4	DMS-MS	53874					1.03		0.1682	0.0577		1.1344	1.1727		89	100		Triacylglycerol	TAG Ester	100010022
	9700			TAG48:5-FA18:2	DMS-MS	54043					0.59		0.1697	0.058		1.3226	0.7771		83	100		Triacylglycerol	TAG Ester	100010191
	9701			TAG48:5-FA18:3	DMS-MS	53875					1.2		0.1047	0.0398		1.8226	2.184		94	100		Triacylglycerol	TAG Ester	100010023
	9723			TAG49:0-FA15:0	DMS-MS	53704					2.17		2.6157e-05	3.651e-05		132.702	287.686		100	100		Triacylglycerol	TAG Ester	100009852
	9724			TAG49:0-FA16:0	DMS-MS	54044					1.6		0.0019	0.0014		501.28	803.974		100	100		Triacylglycerol	TAG Ester	100010192
	9725			TAG49:0-FA17:0	DMS-MS	54405					1.29		0.0258	0.0126		227.835	294.358		100	100		Triacylglycerol	TAG Ester	100010553
	9726			TAG49:0-FA18:0	DMS-MS	53363					2.64		3.286e-06	6.7404e-06		171.766	452.636		100	100		Triacylglycerol	TAG Ester	100009511
	9731			TAG49:1-FA14:0	DMS-MS	54233					0.75		0.5941	0.1585		268.398	200.757		100	100		Triacylglycerol	TAG Ester	100010381
	9733			TAG49:1-FA15:0	DMS-MS	53364					1.08		0.2234	0.0723		634.758	688.44		100	100		Triacylglycerol	TAG Ester	100009512
	9734			TAG49:1-FA16:0	DMS-MS	53876					0.98		0.5365	0.1468		1322.33	1295.73		100	100		Triacylglycerol	TAG Ester	100010024
	9735			TAG49:1-FA16:1	DMS-MS	53545					0.92		0.8079	0.2008		205.927	188.567		100	100		Triacylglycerol	TAG Ester	100009693
	9736			TAG49:1-FA17:0	DMS-MS	54045					0.73		0.4966	0.1383		489.154	359.177		100	100		Triacylglycerol	TAG Ester	100010193
	9738			TAG49:1-FA18:1	DMS-MS	53365					1.1		0.1674	0.0576		932.374	1030.2		100	100		Triacylglycerol	TAG Ester	100009513
	9745			TAG49:2-FA14:0	DMS-MS	54046					0.47		0.0027	0.0019		165.929	77.9594		100	100		Triacylglycerol	TAG Ester	100010194
	9747			TAG49:2-FA15:0	DMS-MS	53877					0.76		0.4359	0.1236		247.6	188.631		100	100		Triacylglycerol	TAG Ester	100010025
	9748			TAG49:2-FA16:0	DMS-MS	54234					0.65		0.1138	0.0423		371.886	242.955		100	100		Triacylglycerol	TAG Ester	100010382
	9749			TAG49:2-FA16:1	DMS-MS	53546					0.58		0.0375	0.0175		445.745	260.345		100	100		Triacylglycerol	TAG Ester	100009694
	9750			TAG49:2-FA17:0	DMS-MS	53366					0.49		0.0099	0.0057		214.103	105.139		100	100		Triacylglycerol	TAG Ester	100009514
	9752			TAG49:2-FA18:1	DMS-MS	54406					0.54		0.0177	0.0092		595.97	319.264		100	100		Triacylglycerol	TAG Ester	100010554
	9753			TAG49:2-FA18:2	DMS-MS	54047					1.43		0.006	0.0038		77.0048	109.767		100	100		Triacylglycerol	TAG Ester	100010195
	9760			TAG49:3-FA15:0	DMS-MS	53547					1.56		0.0021	0.0015		20.3579	31.7946		100	100		Triacylglycerol	TAG Ester	100009695
	9761			TAG49:3-FA16:0	DMS-MS	53367					2.09		2.6016e-05	3.651e-05		15.514	32.4409		100	100		Triacylglycerol	TAG Ester	100009515
	9762			TAG49:3-FA16:1	DMS-MS	53368					0.5		0.0095	0.0055		81.8001	40.8302		100	100		Triacylglycerol	TAG Ester	100009516
	9765			TAG49:3-FA18:2	DMS-MS	53705					0.62		0.1274	0.0466		45.7983	28.6103		100	100		Triacylglycerol	TAG Ester	100009853
	9766			TAG49:3-FA18:3	DMS-MS	54407					6.98		4e-13	1.0495e-11		4.366	30.4659		100	100		Triacylglycerol	TAG Ester	100010555
	9797			TAG50:0-FA14:0	DMS-MS	53706					1.07		0.1442	0.0512		169.934	181.485		100	100		Triacylglycerol	TAG Ester	100009854
	9799			TAG50:0-FA16:0	DMS-MS	54235					0.82		0.8564	0.2091		2686.44	2197.9		100	100		Triacylglycerol	TAG Ester	100010383
	9801			TAG50:0-FA18:0	DMS-MS	53878					1.05		0.2101	0.069		1276.83	1336.34		100	100		Triacylglycerol	TAG Ester	100010026
	9807			TAG50:1-FA14:0	DMS-MS	54048					0.62		0.1686	0.0577		1193.68	738.797		100	100		Triacylglycerol	TAG Ester	100010196
	9810			TAG50:1-FA16:0	DMS-MS	53879					0.55		0.0378	0.0175		17019.9	9418.84		100	100		Triacylglycerol	TAG Ester	100010027
	9811			TAG50:1-FA16:1	DMS-MS	54236					0.56		0.0367	0.0172		1310.03	736.633		100	100		Triacylglycerol	TAG Ester	100010384
	9813			TAG50:1-FA18:0	DMS-MS	54237					0.66		0.2589	0.0812		2555.88	1685.65		100	100		Triacylglycerol	TAG Ester	100010385
	9814			TAG50:1-FA18:1	DMS-MS	53880					0.55		0.0395	0.0182		9749.93	5389.94		100	100		Triacylglycerol	TAG Ester	100010028
	9817			TAG50:1-FA20:1	DMS-MS	53548					0.62		0.195	0.0648		41.9654	26.0708		100	100		Triacylglycerol	TAG Ester	100009696
	9821			TAG50:2-FA14:0	DMS-MS	53549					0.33		5.0675e-05	6.5323e-05		2609.46	866.968		100	100		Triacylglycerol	TAG Ester	100009697
	9822			TAG50:2-FA14:1	DMS-MS	53369					0.38		0.0006	0.0005		403.097	152.912		100	100		Triacylglycerol	TAG Ester	100009517
	9824			TAG50:2-FA16:0	DMS-MS	54586					0.4		0.0004	0.0004		9477.51	3755.2		100	100		Triacylglycerol	TAG Ester	100010734
	9825			TAG50:2-FA16:1	DMS-MS	53881					0.37		0.0003	0.0002		7162.11	2673.26		100	100		Triacylglycerol	TAG Ester	100010029
	9827			TAG50:2-FA18:0	DMS-MS	54049					0.48		0.0076	0.0046		760.751	366.513		100	100		Triacylglycerol	TAG Ester	100010197
	9828			TAG50:2-FA18:1	DMS-MS	53550					0.34		9.9215e-05	0.0001		13481.4	4650.83		100	100		Triacylglycerol	TAG Ester	100009698
	9829			TAG50:2-FA18:2	DMS-MS	53882					0.64		0.1534	0.0541		835.225	535.668		100	100		Triacylglycerol	TAG Ester	100010030
	9833			TAG50:2-FA20:2	DMS-MS	54238					0.6		0.1176	0.0434		9.2743	5.6032		100	100		Triacylglycerol	TAG Ester	100010386
	9836			TAG50:3-FA14:0	DMS-MS	53707					0.4		0.0008	0.0007		391.409	155.275		100	100		Triacylglycerol	TAG Ester	100009855
	9837			TAG50:3-FA14:1	DMS-MS	54587					0.25		4.2916e-06	8.7205e-06		662.866	162.885		100	100		Triacylglycerol	TAG Ester	100010735
	9839			TAG50:3-FA16:0	DMS-MS	54050					0.67		0.2392	0.0757		766.201	515.807		100	100		Triacylglycerol	TAG Ester	100010198
	9840			TAG50:3-FA16:1	DMS-MS	53885					0.32		6.4447e-05	7.9597e-05		2126.86	690.705		100	100		Triacylglycerol	TAG Ester	100010033
	9842			TAG50:3-FA18:0	DMS-MS	53708					0.96		0.4278	0.1219		49.0679	46.8758		100	100		Triacylglycerol	TAG Ester	100009856
	9843			TAG50:3-FA18:1	DMS-MS	54409					0.27		1.0082e-05	1.6868e-05		3005.63	820.872		100	100		Triacylglycerol	TAG Ester	100010557
	9844			TAG50:3-FA18:2	DMS-MS	53886					0.38		0.0003	0.0003		1054.16	395.413		100	100		Triacylglycerol	TAG Ester	100010034
	9845			TAG50:3-FA18:3	DMS-MS	54051					3.5		1.7183e-08	7.6357e-08		44.8115	156.918		100	100		Triacylglycerol	TAG Ester	100010199
	9849			TAG50:3-FA20:3	DMS-MS	54588					1.15		0.1328	0.048		7.1255	8.1661		100	100		Triacylglycerol	TAG Ester	100010736
	9852			TAG50:4-FA14:0	DMS-MS	54589					1.19		0.0516	0.0228		34.8086	41.395		100	100		Triacylglycerol	TAG Ester	100010737
	9853			TAG50:4-FA14:1	DMS-MS	53887					0.31		0.0001	0.0001		83.9399	25.9844		100	100		Triacylglycerol	TAG Ester	100010035
	9855			TAG50:4-FA16:0	DMS-MS	53371					1.74		0.0004	0.0003		39.8435	69.5232		100	100		Triacylglycerol	TAG Ester	100009519
	9856			TAG50:4-FA16:1	DMS-MS	54052					0.61		0.1142	0.0424		148.177	90.3602		100	100		Triacylglycerol	TAG Ester	100010200
	9858			TAG50:4-FA18:1	DMS-MS	53888					0.47		0.0124	0.0069		157.35	74.7047		100	100		Triacylglycerol	TAG Ester	100010036
	9859			TAG50:4-FA18:2	DMS-MS	54053					0.31		0.0001	0.0001		198.752	61.6409		100	100		Triacylglycerol	TAG Ester	100010201
	9860			TAG50:4-FA18:3	DMS-MS	53552					1.9		6.7834e-05	8.2061e-05		51.8033	98.522		100	100		Triacylglycerol	TAG Ester	100009700
	9863			TAG50:4-FA20:3	DMS-MS	54239					0.57		0.0558	0.0243		6.4254	3.6536		100	100		Triacylglycerol	TAG Ester	100010387
	9864			TAG50:4-FA20:4	DMS-MS	54054					1.46		0.0144	0.0078		5.195	7.5948		100	100		Triacylglycerol	TAG Ester	100010202
	9867			TAG50:5-FA14:0	DMS-MS	54240					1.43		0.0042	0.0028		3.2516	4.656		100	100		Triacylglycerol	TAG Ester	100010388
	9868			TAG50:5-FA14:1	DMS-MS	53889					0.8		0.6869	0.1777		8.4504	6.7541		100	100		Triacylglycerol	TAG Ester	100010037
	9870			TAG50:5-FA16:0	DMS-MS	54410					1.23		0.0532	0.0234		4.1283	5.079		100	100		Triacylglycerol	TAG Ester	100010558
	9871			TAG50:5-FA16:1	DMS-MS	53890					1.18		0.1062	0.0402		7.7964	9.1777		100	100		Triacylglycerol	TAG Ester	100010038
	9873			TAG50:5-FA18:1	DMS-MS	53553					0.87		0.9903	0.2343		9.2937	8.1073		100	100		Triacylglycerol	TAG Ester	100009701
	9874			TAG50:5-FA18:2	DMS-MS	53372					0.65		0.3048	0.0939		10.1471	6.5977		100	100		Triacylglycerol	TAG Ester	100009520
	9875			TAG50:5-FA18:3	DMS-MS	54411					1.33		0.0226	0.0112		10.4258	13.8787		100	100		Triacylglycerol	TAG Ester	100010559
	9878			TAG50:5-FA20:4	DMS-MS	54590					0.61		0.1596	0.0557		5.626	3.4295		100	100		Triacylglycerol	TAG Ester	100010738
	9879			TAG50:5-FA20:5	DMS-MS	54241					1.04		0.1541	0.0541		3.0032	3.122		100	100		Triacylglycerol	TAG Ester	100010389
	9891			TAG50:6-FA20:4	DMS-MS	54055					0.62		0.3167	0.0965		1.0509	0.6489		89	100		Triacylglycerol	TAG Ester	100010203
	9915			TAG51:0-FA16:0	DMS-MS	54242					1.06		0.2007	0.0664		397.82	421.793		100	100		Triacylglycerol	TAG Ester	100010390
	9916			TAG51:0-FA17:0	DMS-MS	53709					1.22		0.0508	0.0226		267.762	326.279		100	100		Triacylglycerol	TAG Ester	100009857
	9917			TAG51:0-FA18:0	DMS-MS	53554					2.06		8.1823e-05	9.5554e-05		286.945	589.732		100	100		Triacylglycerol	TAG Ester	100009702
	9926			TAG51:1-FA15:0	DMS-MS	53373					1.37		0.0145	0.0078		310.251	423.844		100	100		Triacylglycerol	TAG Ester	100009521
	9927			TAG51:1-FA16:0	DMS-MS	53710					0.76		0.638	0.168		1918.12	1458.61		100	100		Triacylglycerol	TAG Ester	100009858
	9929			TAG51:1-FA17:0	DMS-MS	54412					0.78		0.753	0.1896		1531.37	1189.93		100	100		Triacylglycerol	TAG Ester	100010560
	9930			TAG51:1-FA18:0	DMS-MS	54591					1.29		0.0276	0.0133		625.416	808.884		100	100		Triacylglycerol	TAG Ester	100010739
	9931			TAG51:1-FA18:1	DMS-MS	53891					0.88		0.7445	0.1884		1838.25	1613.14		100	100		Triacylglycerol	TAG Ester	100010039
	9940			TAG51:2-FA15:0	DMS-MS	54243					0.64		0.1432	0.0509		744.862	476.765		100	100		Triacylglycerol	TAG Ester	100010391
	9941			TAG51:2-FA16:0	DMS-MS	53374					0.45		0.0022	0.0016		1973.69	894.65		100	100		Triacylglycerol	TAG Ester	100009522
	9942			TAG51:2-FA16:1	DMS-MS	53375					0.58		0.0464	0.0208		541.915	316.827		100	100		Triacylglycerol	TAG Ester	100009523
	9943			TAG51:2-FA17:0	DMS-MS	54056					0.61		0.0909	0.0355		655.81	399.188		100	100		Triacylglycerol	TAG Ester	100010204
	9944			TAG51:2-FA18:0	DMS-MS	54592					1.16		0.0952	0.0368		102.253	119.102		100	100		Triacylglycerol	TAG Ester	100010740
	9945			TAG51:2-FA18:1	DMS-MS	53555					0.54		0.0239	0.0118		3491.85	1884.45		100	100		Triacylglycerol	TAG Ester	100009703
	9946			TAG51:2-FA18:2	DMS-MS	54413					1.09		0.1323	0.048		156.916	171.266		100	100		Triacylglycerol	TAG Ester	100010561
	9954			TAG51:3-FA15:0	DMS-MS	54593					0.78		0.7486	0.1889		122.786	95.7313		100	100		Triacylglycerol	TAG Ester	100010741
	9955			TAG51:3-FA16:0	DMS-MS	53711					0.66		0.3412	0.1015		138.753	92.0727		100	100		Triacylglycerol	TAG Ester	100009859
	9956			TAG51:3-FA16:1	DMS-MS	53376					0.43		0.0008	0.0006		322.958	137.523		100	100		Triacylglycerol	TAG Ester	100009524
	9957			TAG51:3-FA17:0	DMS-MS	53377					1.17		0.0714	0.0292		53.1852	62.3111		100	100		Triacylglycerol	TAG Ester	100009525
	9959			TAG51:3-FA18:1	DMS-MS	53378					0.5		0.0096	0.0056		473.711	234.757		100	100		Triacylglycerol	TAG Ester	100009526
	9960			TAG51:3-FA18:2	DMS-MS	54244					0.61		0.1094	0.0411		282.979	173.445		100	100		Triacylglycerol	TAG Ester	100010392
	9961			TAG51:3-FA18:3	DMS-MS	53712					5.68		7.32e-11	7.5077e-10		9.142	51.8889		100	100		Triacylglycerol	TAG Ester	100009860
	9967			TAG51:4-FA15:0	DMS-MS	53556					2.29		5.5818e-06	1.045e-05		11.5565	26.4791		100	100		Triacylglycerol	TAG Ester	100009704
	9968			TAG51:4-FA16:0	DMS-MS	54414					3.38		2.5217e-05	3.5835e-05		4.1312	13.9537		61	100		Triacylglycerol	TAG Ester	100010562
	9969			TAG51:4-FA16:1	DMS-MS	54245					0.67		0.1791	0.0605		24.3132	16.3071		100	100		Triacylglycerol	TAG Ester	100010393
	9971			TAG51:4-FA18:1	DMS-MS	54415					1.77		0.0015	0.0011		15.12	26.702		100	100		Triacylglycerol	TAG Ester	100010563
	9972			TAG51:4-FA18:2	DMS-MS	53557					0.58		0.0659	0.0277		36.2973	20.9215		100	100		Triacylglycerol	TAG Ester	100009705
	9973			TAG51:4-FA18:3	DMS-MS	54057					3.08		7.558e-08	2.8382e-07		14.7961	45.584		100	100		Triacylglycerol	TAG Ester	100010205
	9975			TAG51:4-FA20:4	DMS-MS	53713					3.18		2.0212e-07	5.96e-07		1.3017	4.1402		94	100		Triacylglycerol	TAG Ester	100009861
	9984			TAG51:5-FA18:2	DMS-MS	54058					1.89		0.0001	0.0001		1.5936	3.0196		100	100		Triacylglycerol	TAG Ester	100010206
	9985			TAG51:5-FA18:3	DMS-MS	54416					2.49		8.9572e-07	2.1196e-06		2.0368	5.0783		100	100		Triacylglycerol	TAG Ester	100010564
	10008			TAG52:0-FA16:0	DMS-MS	53714					0.86		0.7227	0.1843		1242.26	1068.06		100	100		Triacylglycerol	TAG Ester	100009862
	10010			TAG52:0-FA18:0	DMS-MS	53892					0.94		0.4768	0.1334		1781.19	1666.92		100	100		Triacylglycerol	TAG Ester	100010040
	10012			TAG52:0-FA20:0	DMS-MS	54059					2.32		1.4051e-05	2.2015e-05		22.0172	51.1676		100	100		Triacylglycerol	TAG Ester	100010207
	10019			TAG52:1-FA16:0	DMS-MS	54417					0.58		0.1387	0.0498		12283.2	7086.46		100	100		Triacylglycerol	TAG Ester	100010565
	10020			TAG52:1-FA16:1	DMS-MS	53379					0.76		0.7199	0.184		321.354	244.452		100	100		Triacylglycerol	TAG Ester	100009527
	10022			TAG52:1-FA18:0	DMS-MS	53715					0.65		0.3456	0.1023		10823.2	6997.48		100	100		Triacylglycerol	TAG Ester	100009863
	10023			TAG52:1-FA18:1	DMS-MS	53558					0.53		0.0624	0.0266		13166.2	7030.57		100	100		Triacylglycerol	TAG Ester	100009706
	10025			TAG52:1-FA20:0	DMS-MS	53893					1.35		0.0304	0.0146		34.6167	46.6196		100	100		Triacylglycerol	TAG Ester	100010041
	10026			TAG52:1-FA20:1	DMS-MS	53559					0.7		0.4357	0.1236		83.9831	59.1529		100	100		Triacylglycerol	TAG Ester	100009707
	10033			TAG52:2-FA14:0	DMS-MS	53716					0.43		0.0051	0.0033		47.4333	20.4293		100	100		Triacylglycerol	TAG Ester	100009864
	10036			TAG52:2-FA16:0	DMS-MS	53717					0.35		0.0006	0.0005		34003.7	12040.4		100	100		Triacylglycerol	TAG Ester	100009865
	10037			TAG52:2-FA16:1	DMS-MS	53560					0.5		0.0131	0.0072		2149.04	1065.85		100	100		Triacylglycerol	TAG Ester	100009708
	10039			TAG52:2-FA18:0	DMS-MS	53380					0.58		0.079	0.0317		3065.9	1782.86		100	100		Triacylglycerol	TAG Ester	100009528
	10040			TAG52:2-FA18:1	DMS-MS	53894					0.36		0.0011	0.0009		54190.3	19638.8		100	100		Triacylglycerol	TAG Ester	100010042
	10041			TAG52:2-FA18:2	DMS-MS	53895					0.63		0.2227	0.0722		1160.29	727.466		100	100		Triacylglycerol	TAG Ester	100010043
	10043			TAG52:2-FA20:0	DMS-MS	54060					0.68		0.2475	0.078		18.5459	12.6524		100	100		Triacylglycerol	TAG Ester	100010208
	10044			TAG52:2-FA20:1	DMS-MS	53718					0.39		0.0014	0.0011		142.012	55.4927		100	100		Triacylglycerol	TAG Ester	100009866
	10045			TAG52:2-FA20:2	DMS-MS	54418					0.72		0.4471	0.1257		19.5193	13.9568		100	100		Triacylglycerol	TAG Ester	100010566
	10048			TAG52:3-FA14:0	DMS-MS	54061					0.5		0.0317	0.0151		15.4896	7.8114		100	100		Triacylglycerol	TAG Ester	100010209
	10051			TAG52:3-FA16:0	DMS-MS	53381					0.39		0.0013	0.001		5617.4	2199.36		100	100		Triacylglycerol	TAG Ester	100009529
	10052			TAG52:3-FA16:1	DMS-MS	53896					0.32		4.5211e-05	5.9582e-05		4694.45	1485.25		100	100		Triacylglycerol	TAG Ester	100010044
	10054			TAG52:3-FA18:0	DMS-MS	54246					1.39		0.0066	0.0041		236.458	328.871		100	100		Triacylglycerol	TAG Ester	100010394
	10055			TAG52:3-FA18:1	DMS-MS	54594					0.33		7.639e-05	9.01e-05		14104.9	4590.38		100	100		Triacylglycerol	TAG Ester	100010742
	10056			TAG52:3-FA18:2	DMS-MS	54247					0.37		0.0007	0.0006		5248.48	1956.03		100	100		Triacylglycerol	TAG Ester	100010395
	10057			TAG52:3-FA18:3	DMS-MS	53897					3.43		9.6221e-08	3.2419e-07		67.0843	229.975		100	100		Triacylglycerol	TAG Ester	100010045
	10058			TAG52:3-FA20:0	DMS-MS	53561					0.52		0.0254	0.0125		14.6914	7.6277		100	100		Triacylglycerol	TAG Ester	100009709
	10059			TAG52:3-FA20:1	DMS-MS	53562					0.28		3.7838e-05	5.0715e-05		45.9356	12.8271		100	100		Triacylglycerol	TAG Ester	100009710
	10060			TAG52:3-FA20:2	DMS-MS	54248					0.38		0.0011	0.0009		34.5406	13.2489		100	100		Triacylglycerol	TAG Ester	100010396
	10061			TAG52:3-FA20:3	DMS-MS	54595					1.24		0.0564	0.0244		17.8446	22.0934		100	100		Triacylglycerol	TAG Ester	100010743
	10062			TAG52:3-FA22:1	DMS-MS	53719					0.4		0.0019	0.0014		5.7668	2.3186		100	100		Triacylglycerol	TAG Ester	100009867
	10064			TAG52:4-FA14:0	DMS-MS	54596					0.74		0.6715	0.1754		9.0871	6.7539		100	100		Triacylglycerol	TAG Ester	100010744
	10067			TAG52:4-FA16:0	DMS-MS	54249					1.23		0.0376	0.0175		513.942	632.315		100	100		Triacylglycerol	TAG Ester	100010397
	10068			TAG52:4-FA16:1	DMS-MS	54062					0.35		0.0003	0.0002		649.194	227.064		100	100		Triacylglycerol	TAG Ester	100010210
	10070			TAG52:4-FA18:0	DMS-MS	53382					2.49		2.3481e-06	5.0816e-06		13.0193	32.4584		100	100		Triacylglycerol	TAG Ester	100009530
	10071			TAG52:4-FA18:1	DMS-MS	53898					0.73		0.5209	0.1432		974.46	715.937		100	100		Triacylglycerol	TAG Ester	100010046
	10072			TAG52:4-FA18:2	DMS-MS	54597					0.35		0.0004	0.0003		1033.49	363.169		100	100		Triacylglycerol	TAG Ester	100010745
	10073			TAG52:4-FA18:3	DMS-MS	54419					1.89		0.0001	0.0001		277.865	525.851		100	100		Triacylglycerol	TAG Ester	100010567
	10074			TAG52:4-FA20:0	DMS-MS	53383					1.05		0.1713	0.0582		3.7002	3.8809		100	100		Triacylglycerol	TAG Ester	100009531
	10076			TAG52:4-FA20:2	DMS-MS	53899					0.32		0.0002	0.0002		9.1127	2.9375		100	100		Triacylglycerol	TAG Ester	100010047
	10077			TAG52:4-FA20:3	DMS-MS	53900					0.66		0.2507	0.0788		24.715	16.2105		100	100		Triacylglycerol	TAG Ester	100010048
	10078			TAG52:4-FA20:4	DMS-MS	53563					1.7		0.0016	0.0012		12.4257	21.0799		100	100		Triacylglycerol	TAG Ester	100009711
	10079			TAG52:4-FA22:1	DMS-MS	54598					0.88		0.8177	0.2022		3.5307	3.1145		100	100		Triacylglycerol	TAG Ester	100010746
	10080			TAG52:4-FA22:4	DMS-MS	53384					0.71		0.4183	0.1196		3.1082	2.2039		100	100		Triacylglycerol	TAG Ester	100009532
	10082			TAG52:5-FA14:0	DMS-MS	53901					1.48		0.01	0.0058		3.7438	5.5343		100	100		Triacylglycerol	TAG Ester	100010049
	10085			TAG52:5-FA16:0	DMS-MS	54250					2		4.2602e-05	5.6458e-05		31.9913	64.0125		100	100		Triacylglycerol	TAG Ester	100010398
	10086			TAG52:5-FA16:1	DMS-MS	54063					0.96		0.5481	0.1491		59.6178	57.3484		100	100		Triacylglycerol	TAG Ester	100010211
	10089			TAG52:5-FA18:1	DMS-MS	54420					1.2		0.0713	0.0292		48.0077	57.3753		100	100		Triacylglycerol	TAG Ester	100010568
	10090			TAG52:5-FA18:2	DMS-MS	54251					0.91		0.5529	0.1503		69.0919	62.6078		100	100		Triacylglycerol	TAG Ester	100010399
	10091			TAG52:5-FA18:3	DMS-MS	53720					1.7		0.0004	0.0003		53.4229	90.7691		100	100		Triacylglycerol	TAG Ester	100009868
	10095			TAG52:5-FA20:3	DMS-MS	53902					0.46		0.0323	0.0154		6.7908	3.1079		100	100		Triacylglycerol	TAG Ester	100010050
	10096			TAG52:5-FA20:4	DMS-MS	53721					0.77		0.7688	0.1925		19.9667	15.4346		100	100		Triacylglycerol	TAG Ester	100009869
	10097			TAG52:5-FA20:5	DMS-MS	53722					0.85		0.5125	0.1412		9.237	7.8632		100	100		Triacylglycerol	TAG Ester	100009870
	10099			TAG52:5-FA22:5	DMS-MS	53385					2.25		1.0312e-05	1.713e-05		3.4582	7.7899		100	100		Triacylglycerol	TAG Ester	100009533
	10101			TAG52:6-FA14:0	DMS-MS	54421					1.01		0.222	0.0721		2.3442	2.3561		100	100		Triacylglycerol	TAG Ester	100010569
	10104			TAG52:6-FA16:0	DMS-MS	54599					1.18		0.0695	0.0289		37.3028	43.9279		100	100		Triacylglycerol	TAG Ester	100010747
	10105			TAG52:6-FA16:1	DMS-MS	53386					1.13		0.115	0.0426		5.4956	6.2085		100	100		Triacylglycerol	TAG Ester	100009534
	10107			TAG52:6-FA18:1	DMS-MS	54422					0.64		0.3158	0.0965		9.4726	6.0489		100	100		Triacylglycerol	TAG Ester	100010570
	10108			TAG52:6-FA18:2	DMS-MS	53387					1.54		0.0022	0.0016		3.2126	4.9365		100	100		Triacylglycerol	TAG Ester	100009535
	10109			TAG52:6-FA18:3	DMS-MS	54064					4.38		4.2608e-10	3.5897e-09		3.8518	16.8742		100	100		Triacylglycerol	TAG Ester	100010212
	10113			TAG52:6-FA20:4	DMS-MS	54065					0.51		0.0672	0.0282		6.1945	3.1856		100	100		Triacylglycerol	TAG Ester	100010213
	10114			TAG52:6-FA20:5	DMS-MS	53723					0.26		0.0007	0.0006		67.2691	17.7982		100	100		Triacylglycerol	TAG Ester	100009871
	10117			TAG52:6-FA22:6	DMS-MS	54252					0.87		0.7034	0.1807		3.6037	3.1523		100	100		Triacylglycerol	TAG Ester	100010400
	10121			TAG52:7-FA16:0	DMS-MS	53564					1.01		0.267	0.0833		476.228	482.854		100	100		Triacylglycerol	TAG Ester	100009712
	10123			TAG52:7-FA18:1	DMS-MS	54423					0.85		0.7736	0.1935		161.908	137.683		100	100		Triacylglycerol	TAG Ester	100010571
	10129			TAG52:7-FA20:5	DMS-MS	54066					0.18		8.4948e-06	1.4627e-05		38.6839	7.1363		100	100		Triacylglycerol	TAG Ester	100010214
	10132			TAG52:7-FA22:6	DMS-MS	54600					0.45		0.0035	0.0024		3.0997	1.3961		100	100		Triacylglycerol	TAG Ester	100010748
	10136			TAG52:8-FA16:1	DMS-MS	53388					0.76		0.6244	0.1649		156.695	119.294		100	100		Triacylglycerol	TAG Ester	100009536
	10137			TAG52:8-FA18:2	DMS-MS	53724					1.06		0.1642	0.0569		13.873	14.6725		100	100		Triacylglycerol	TAG Ester	100009872
	10152			TAG53:0-FA16:0	DMS-MS	54601					0.72		0.6983	0.1796		155.035	111.521		100	100		Triacylglycerol	TAG Ester	100010749
	10162			TAG53:1-FA16:0	DMS-MS	54602					0.53		0.0654	0.0277		828.942	437.433		100	100		Triacylglycerol	TAG Ester	100010750
	10164			TAG53:1-FA17:0	DMS-MS	53725					0.91		0.4935	0.1376		1111.04	1007		100	100		Triacylglycerol	TAG Ester	100009873
	10165			TAG53:1-FA18:0	DMS-MS	54424					1.01		0.2331	0.0747		1189.66	1204.88		100	100		Triacylglycerol	TAG Ester	100010572
	10166			TAG53:1-FA18:1	DMS-MS	54603					0.75		0.7917	0.1976		1564.27	1170.65		100	100		Triacylglycerol	TAG Ester	100010751
	10176			TAG53:2-FA16:0	DMS-MS	54253					0.6		0.1297	0.0472		738.196	441.183		100	100		Triacylglycerol	TAG Ester	100010401
	10178			TAG53:2-FA17:0	DMS-MS	54254					0.53		0.0518	0.0228		2903.48	1539.72		100	100		Triacylglycerol	TAG Ester	100010402
	10179			TAG53:2-FA18:0	DMS-MS	53726					0.74		0.5472	0.1491		663.2	489.14		100	100		Triacylglycerol	TAG Ester	100009874
	10180			TAG53:2-FA18:1	DMS-MS	54425					0.53		0.0447	0.0201		6067.78	3199.5		100	100		Triacylglycerol	TAG Ester	100010573
	10181			TAG53:2-FA18:2	DMS-MS	53727					0.92		0.4364	0.1236		136.824	125.578		100	100		Triacylglycerol	TAG Ester	100009875
	10190			TAG53:3-FA16:0	DMS-MS	54255					0.79		0.8842	0.2144		97.8444	77.2472		100	100		Triacylglycerol	TAG Ester	100010403
	10192			TAG53:3-FA17:0	DMS-MS	54067					0.64		0.2634	0.0824		444.959	282.657		100	100		Triacylglycerol	TAG Ester	100010215
	10193			TAG53:3-FA18:0	DMS-MS	53728					1.51		0.0087	0.0052		40.6415	61.5222		94	100		Triacylglycerol	TAG Ester	100009876
	10194			TAG53:3-FA18:1	DMS-MS	53389					0.43		0.0018	0.0014		2367.5	1019.86		100	100		Triacylglycerol	TAG Ester	100009537
	10195			TAG53:3-FA18:2	DMS-MS	53390					0.6		0.1654	0.0572		473.601	284.185		100	100		Triacylglycerol	TAG Ester	100009538
	10203			TAG53:4-FA16:0	DMS-MS	53391					1.44		0.0087	0.0052		14.4991	20.9289		100	100		Triacylglycerol	TAG Ester	100009539
	10205			TAG53:4-FA17:0	DMS-MS	54426					1.97		7.4518e-05	8.878e-05		41.0657	80.9255		100	100		Triacylglycerol	TAG Ester	100010574
	10206			TAG53:4-FA18:0	DMS-MS	53565					6.48		9.9344e-10	6.6957e-09		1.1395	7.3888		33	100		Triacylglycerol	TAG Ester	100009713
	10207			TAG53:4-FA18:1	DMS-MS	53392					0.7		0.9053	0.2186		133.298	93.5673		100	100		Triacylglycerol	TAG Ester	100009540
	10208			TAG53:4-FA18:2	DMS-MS	54256					0.5		0.0182	0.0093		159.491	79.7379		100	100		Triacylglycerol	TAG Ester	100010404
	10209			TAG53:4-FA18:3	DMS-MS	53729					3.01		3.6031e-07	9.8833e-07		25.6697	77.1741		100	100		Triacylglycerol	TAG Ester	100009877
	10213			TAG53:4-FA20:4	DMS-MS	53903					2.71		1.5203e-06	3.4484e-06		2.4978	6.7765		100	100		Triacylglycerol	TAG Ester	100010051
	10222			TAG53:5-FA18:1	DMS-MS	54427					0.93		0.3313	0.0989		7.0322	6.5579		11	0		Triacylglycerol	TAG Ester	100010575
	10224			TAG53:5-FA18:3	DMS-MS	53730					2.34		6.7732e-06	1.2013e-05		8.4492	19.7347		100	100		Triacylglycerol	TAG Ester	100009878
	10227			TAG53:5-FA20:4	DMS-MS	53731					1.23		0.0769	0.031		5.2935	6.5302		100	100		Triacylglycerol	TAG Ester	100009879
	10237			TAG53:6-FA18:1	DMS-MS	53904					0.25		0.2925	0.0906		11.5537	2.8674		61	67		Triacylglycerol	TAG Ester	100010052
	10241			TAG53:6-FA20:4	DMS-MS	53567					0.78		0.7117	0.1823		1.6271	1.2701		100	100		Triacylglycerol	TAG Ester	100009715
	10251			TAG53:7-FA18:3	DMS-MS	54258					1					0.1717	0.1717		6	0		Triacylglycerol	TAG Ester	100010406
	10260			TAG54:0-FA16:0	DMS-MS	53732					2.27		5.3689e-05	6.8092e-05		25.0838	56.8397		100	100		Triacylglycerol	TAG Ester	100009880
	10262			TAG54:0-FA18:0	DMS-MS	54068					1.2		0.0701	0.029		816.38	975.701		100	100		Triacylglycerol	TAG Ester	100010216
	10271			TAG54:1-FA16:0	DMS-MS	54429					1.18		0.108	0.0407		184.107	216.376		100	100		Triacylglycerol	TAG Ester	100010577
	10274			TAG54:1-FA18:0	DMS-MS	54069					0.86		0.5953	0.1587		6430.86	5525.51		100	100		Triacylglycerol	TAG Ester	100010217
	10275			TAG54:1-FA18:1	DMS-MS	53568					0.75		0.8788	0.2133		3955.29	2967.83		100	100		Triacylglycerol	TAG Ester	100009716
	10276			TAG54:1-FA20:0	DMS-MS	54430					1.22		0.0776	0.0312		162.627	198.519		100	100		Triacylglycerol	TAG Ester	100010578
	10277			TAG54:1-FA20:1	DMS-MS	54431					0.66		0.3671	0.1069		110.476	72.4074		100	100		Triacylglycerol	TAG Ester	100010579
	10297			TAG54:2-FA16:0	DMS-MS	53733					0.41		0.0035	0.0023		639.029	261.24		100	100		Triacylglycerol	TAG Ester	100009881
	10300			TAG54:2-FA18:0	DMS-MS	54259					0.53		0.0582	0.025		12310.1	6491.9		100	100		Triacylglycerol	TAG Ester	100010407
	10301			TAG54:2-FA18:1	DMS-MS	54070					0.48		0.0241	0.0119		22256.3	10787.4		100	100		Triacylglycerol	TAG Ester	100010218
	10302			TAG54:2-FA18:2	DMS-MS	54432					0.93		0.3865	0.1117		355.784	330.506		100	100		Triacylglycerol	TAG Ester	100010580
	10304			TAG54:2-FA20:0	DMS-MS	53905					1.13		0.1669	0.0576		37.9057	42.8803		100	100		Triacylglycerol	TAG Ester	100010053
	10305			TAG54:2-FA20:1	DMS-MS	53393					0.39		0.0029	0.002		677.787	265.754		100	100		Triacylglycerol	TAG Ester	100009541
	10306			TAG54:2-FA20:2	DMS-MS	53394					0.71		0.5021	0.1395		25.5889	18.0617		100	100		Triacylglycerol	TAG Ester	100009542
	10313			TAG54:3-FA16:0	DMS-MS	53569					0.46		0.0135	0.0074		216.834	100.768		100	100		Triacylglycerol	TAG Ester	100009717
	10314			TAG54:3-FA16:1	DMS-MS	54260					0.33		0.0001	0.0001		107.188	35.7551		100	100		Triacylglycerol	TAG Ester	100010408
	10316			TAG54:3-FA18:0	DMS-MS	54604					0.68		0.506	0.1401		1890.39	1294.79		100	100		Triacylglycerol	TAG Ester	100010752
	10317			TAG54:3-FA18:1	DMS-MS	53906					0.34		0.0002	0.0002		31932.7	10903.7		100	100		Triacylglycerol	TAG Ester	100010054
	10318			TAG54:3-FA18:2	DMS-MS	54433					0.58		0.1417	0.0506		1769.07	1030.98		100	100		Triacylglycerol	TAG Ester	100010581
	10319			TAG54:3-FA18:3	DMS-MS	54605					4.87		6.9045e-09	3.5408e-08		23.0281	112.226		100	100		Triacylglycerol	TAG Ester	100010753
	10321			TAG54:3-FA20:1	DMS-MS	54434					0.33		0.0001	0.0001		180.746	58.8056		100	100		Triacylglycerol	TAG Ester	100010582
	10322			TAG54:3-FA20:2	DMS-MS	54261					0.41		0.0028	0.0019		144.272	59.0239		100	100		Triacylglycerol	TAG Ester	100010409
	10323			TAG54:3-FA20:3	DMS-MS	53395					1.16		0.0834	0.033		26.565	30.7438		100	100		Triacylglycerol	TAG Ester	100009543
	10329			TAG54:4-FA16:0	DMS-MS	53734					0.71		0.5152	0.1418		135.587	95.9243		100	100		Triacylglycerol	TAG Ester	100009882
	10330			TAG54:4-FA16:1	DMS-MS	53570					0.38		0.0008	0.0007		35.604	13.4614		100	100		Triacylglycerol	TAG Ester	100009718
	10332			TAG54:4-FA18:0	DMS-MS	53907					2.05		3.9298e-05	5.2375e-05		176.568	361.212		100	100		Triacylglycerol	TAG Ester	100010055
	10333			TAG54:4-FA18:1	DMS-MS	54435					0.39		0.0015	0.0011		4594.02	1802.94		100	100		Triacylglycerol	TAG Ester	100010583
	10334			TAG54:4-FA18:2	DMS-MS	54262					0.37		0.001	0.0008		2279.36	853.075		100	100		Triacylglycerol	TAG Ester	100010410
	10335			TAG54:4-FA18:3	DMS-MS	54436					2.75		1.5166e-06	3.4484e-06		103.016	283.241		100	100		Triacylglycerol	TAG Ester	100010584
	10337			TAG54:4-FA20:1	DMS-MS	54263					0.67		0.2713	0.0843		15.2232	10.1652		100	100		Triacylglycerol	TAG Ester	100010411
	10338			TAG54:4-FA20:2	DMS-MS	53908					0.35		0.0005	0.0004		39.0549	13.7085		100	100		Triacylglycerol	TAG Ester	100010056
	10339			TAG54:4-FA20:3	DMS-MS	53909					0.68		0.3476	0.1028		127.285	86.6225		100	100		Triacylglycerol	TAG Ester	100010057
	10340			TAG54:4-FA20:4	DMS-MS	54437					1.86		0.0003	0.0003		15.5039	28.8312		100	100		Triacylglycerol	TAG Ester	100010585
	10341			TAG54:4-FA22:1	DMS-MS	54438					0.45		0.0092	0.0053		11.1701	5.0617		100	100		Triacylglycerol	TAG Ester	100010586
	10342			TAG54:4-FA22:4	DMS-MS	53571					0.77		0.5983	0.1591		7.9777	6.1063		100	100		Triacylglycerol	TAG Ester	100009719
	10347			TAG54:5-FA16:0	DMS-MS	54439					1.56		0.0047	0.0031		48.264	75.1808		100	100		Triacylglycerol	TAG Ester	100010587
	10348			TAG54:5-FA16:1	DMS-MS	53735					0.52		0.0432	0.0195		23.1575	11.9516		100	100		Triacylglycerol	TAG Ester	100009883
	10350			TAG54:5-FA18:0	DMS-MS	54440					3.16		1.8058e-07	5.5323e-07		12.1622	38.4068		100	100		Triacylglycerol	TAG Ester	100010588
	10351			TAG54:5-FA18:1	DMS-MS	53736					1.04		0.239	0.0757		424.645	439.879		100	100		Triacylglycerol	TAG Ester	100009884
	10352			TAG54:5-FA18:2	DMS-MS	53910					0.49		0.0389	0.018		298.826	146.115		100	100		Triacylglycerol	TAG Ester	100010058
	10353			TAG54:5-FA18:3	DMS-MS	54441					1.54		0.0022	0.0015		127.432	196.612		100	100		Triacylglycerol	TAG Ester	100010589
	10356			TAG54:5-FA20:2	DMS-MS	53396					0.75		0.6777	0.1766		3.6868	2.7571		100	100		Triacylglycerol	TAG Ester	100009544
	10357			TAG54:5-FA20:3	DMS-MS	53737					0.54		0.0758	0.0307		30.7095	16.7333		100	100		Triacylglycerol	TAG Ester	100009885
	10358			TAG54:5-FA20:4	DMS-MS	54264					0.95		0.5785	0.156		85.1842	80.8514		100	100		Triacylglycerol	TAG Ester	100010412
	10359			TAG54:5-FA20:5	DMS-MS	54265					0.79		0.5938	0.1585		13.3399	10.5604		100	100		Triacylglycerol	TAG Ester	100010413
	10360			TAG54:5-FA22:1	DMS-MS	54442					1.01		0.3152	0.0964		2.5769	2.6101		100	100		Triacylglycerol	TAG Ester	100010590
	10361			TAG54:5-FA22:4	DMS-MS	54071					0.36		0.0019	0.0014		11.8228	4.2358		100	100		Triacylglycerol	TAG Ester	100010219
	10362			TAG54:5-FA22:5	DMS-MS	54606					2.75		4.8284e-07	1.3092e-06		9.4555	26.0011		100	100		Triacylglycerol	TAG Ester	100010754
	10367			TAG54:6-FA16:0	DMS-MS	53572					1.25		0.0428	0.0194		21.4198	26.7721		100	100		Triacylglycerol	TAG Ester	100009720
	10368			TAG54:6-FA16:1	DMS-MS	53738					1.08		0.2649	0.0828		10.4008	11.1854		100	100		Triacylglycerol	TAG Ester	100009886
	10371			TAG54:6-FA18:1	DMS-MS	54072					1.1		0.1326	0.048		44.3361	48.6475		100	100		Triacylglycerol	TAG Ester	100010220
	10372			TAG54:6-FA18:2	DMS-MS	54073					1.25		0.0315	0.0151		29.0457	36.3149		100	100		Triacylglycerol	TAG Ester	100010221
	10373			TAG54:6-FA18:3	DMS-MS	53739					2.11		1.8184e-05	2.7149e-05		16.9103	35.7346		100	100		Triacylglycerol	TAG Ester	100009887
	10377			TAG54:6-FA20:3	DMS-MS	54074					1.14		0.1007	0.0386		2.9153	3.3241		100	100		Triacylglycerol	TAG Ester	100010222
	10378			TAG54:6-FA20:4	DMS-MS	53911					0.57		0.1395	0.05		31.3947	17.9538		100	100		Triacylglycerol	TAG Ester	100010059
	10379			TAG54:6-FA20:5	DMS-MS	54607					0.37		0.0189	0.0096		130.781	48.2436		100	100		Triacylglycerol	TAG Ester	100010755
	10382			TAG54:6-FA22:5	DMS-MS	53397					1.46		0.023	0.0114		9.7752	14.2767		100	100		Triacylglycerol	TAG Ester	100009545
	10383			TAG54:6-FA22:6	DMS-MS	54608					1.08		0.2229	0.0722		8.4551	9.1454		100	100		Triacylglycerol	TAG Ester	100010756
	10388			TAG54:7-FA16:1	DMS-MS	54266					0.95		0.5652	0.1525		4.0464	3.8253		100	100		Triacylglycerol	TAG Ester	100010414
	10390			TAG54:7-FA18:1	DMS-MS	53573					0.74		0.8193	0.2022		138.463	102.397		100	100		Triacylglycerol	TAG Ester	100009721
	10391			TAG54:7-FA18:2	DMS-MS	54075					1.37		0.0105	0.006		3.4026	4.6712		100	100		Triacylglycerol	TAG Ester	100010223
	10392			TAG54:7-FA18:3	DMS-MS	53398					5.13		4.7152e-10	3.744e-09		1.8333	9.3962		94	100		Triacylglycerol	TAG Ester	100009546
	10396			TAG54:7-FA20:4	DMS-MS	53574					1.05		0.2405	0.076		3.6912	3.8624		100	100		Triacylglycerol	TAG Ester	100009722
	10397			TAG54:7-FA20:5	DMS-MS	53399					0.16		1.2118e-05	1.9714e-05		275.329	44.6757		100	100		Triacylglycerol	TAG Ester	100009547
	10399			TAG54:7-FA22:5	DMS-MS	54443					0.71		0.3654	0.1065		3.5921	2.5566		100	100		Triacylglycerol	TAG Ester	100010591
	10400			TAG54:7-FA22:6	DMS-MS	54609					0.53		0.0459	0.0206		13.1047	6.991		100	100		Triacylglycerol	TAG Ester	100010757
	10407			TAG54:8-FA18:2	DMS-MS	53400					0.88		0.5265	0.1444		12.6967	11.1893		100	100		Triacylglycerol	TAG Ester	100009548
	10408			TAG54:8-FA18:3	DMS-MS	53740					4.12		3.1913e-10	2.8954e-09		0.312	1.2862		67	100		Triacylglycerol	TAG Ester	100009888
	10411			TAG54:8-FA20:4	DMS-MS	53741					1.04		0.1019	0.0388		0.4808	0.4989		67	100		Triacylglycerol	TAG Ester	100009889
	10412			TAG54:8-FA20:5	DMS-MS	54444					0.2		6.9804e-05	8.4013e-05		46.5374	9.4269		100	100		Triacylglycerol	TAG Ester	100010592
	10415			TAG54:8-FA22:6	DMS-MS	54076					0.3		0.0001	0.0001		5.4277	1.617		100	100		Triacylglycerol	TAG Ester	100010224
	10438			TAG55:1-FA16:0	DMS-MS	54267					1.75		0.0022	0.0016		26.6086	46.6382		100	100		Triacylglycerol	TAG Ester	100010415
	10442			TAG55:1-FA18:1	DMS-MS	54610					0.77		0.9076	0.2189		288.26	221.47		100	100		Triacylglycerol	TAG Ester	100010758
	10456			TAG55:2-FA18:1	DMS-MS	54268					0.54		0.0561	0.0244		1041.51	564.178		100	100		Triacylglycerol	TAG Ester	100010416
	10457			TAG55:2-FA18:2	DMS-MS	53742					0.94		0.3353	0.0999		23.1507	21.8513		100	100		Triacylglycerol	TAG Ester	100009890
	10469			TAG55:3-FA18:1	DMS-MS	54077					0.55		0.043	0.0195		764.718	420.622		100	100		Triacylglycerol	TAG Ester	100010225
	10470			TAG55:3-FA18:2	DMS-MS	53575					0.66		0.4084	0.1172		74.028	48.7458		100	100		Triacylglycerol	TAG Ester	100009723
	10482			TAG55:4-FA18:1	DMS-MS	54611					0.68		0.3626	0.1061		98.959	67.7384		100	100		Triacylglycerol	TAG Ester	100010759
	10483			TAG55:4-FA18:2	DMS-MS	54078					0.62		0.1845	0.0621		51.8572	32.0673		100	100		Triacylglycerol	TAG Ester	100010226
	10497			TAG55:5-FA18:1	DMS-MS	53912					1.01		0.3231	0.0977		19.0606	19.324		100	100		Triacylglycerol	TAG Ester	100010060
	10498			TAG55:5-FA18:2	DMS-MS	53913					0.8		0.9979	0.2356		7.0774	5.6323		100	100		Triacylglycerol	TAG Ester	100010061
	10504			TAG55:5-FA20:4	DMS-MS	53914					1.45		0.0153	0.0082		7.5434	10.9464		100	100		Triacylglycerol	TAG Ester	100010062
	10513			TAG55:6-FA18:1	DMS-MS	53915					0.45		0.0673	0.0282		23.4927	10.592		100	100		Triacylglycerol	TAG Ester	100010063
	10519			TAG55:6-FA20:4	DMS-MS	54269					0.86		0.9672	0.2307		4.6417	4.0058		100	100		Triacylglycerol	TAG Ester	100010417
	10524			TAG55:7-FA15:0	DMS-MS	54270					2.66		4.6609e-06	9.1625e-06		0.8967	2.3897		94	100		Triacylglycerol	TAG Ester	100010418
	10527			TAG55:7-FA18:1	DMS-MS	53916					0.89		0.5043	0.1398		257.102	227.738		100	100		Triacylglycerol	TAG Ester	100010064
	10536			TAG55:7-FA22:6	DMS-MS	54271					0.98		0.5927	0.1585		4.0347	3.9459		100	100		Triacylglycerol	TAG Ester	100010419
	10542			TAG55:8-FA20:4	DMS-MS	53743					1					0.037	0.037		6	0		Triacylglycerol	TAG Ester	100009891
	10557			TAG56:1-FA16:0	DMS-MS	53401					2.76		2.0695e-05	3.0136e-05		11.5423	31.8169		100	100		Triacylglycerol	TAG Ester	100009549
	10561			TAG56:1-FA18:1	DMS-MS	54080					1.75		0.0019	0.0014		81.0556	141.586		100	100		Triacylglycerol	TAG Ester	100010228
	10572			TAG56:10-FA18:2	DMS-MS	54079					0.65		0.3897	0.1125		71.053	46.3008		100	100		Triacylglycerol	TAG Ester	100010227
	10596			TAG56:2-FA16:0	DMS-MS	53402					1.17		0.3182	0.0968		16.2411	18.9536		100	100		Triacylglycerol	TAG Ester	100009550
	10598			TAG56:2-FA18:0	DMS-MS	54272					0.61		0.2049	0.0676		281.087	170.276		100	100		Triacylglycerol	TAG Ester	100010420
	10599			TAG56:2-FA18:1	DMS-MS	53577					0.76		0.6872	0.1777		452.92	345.565		100	100		Triacylglycerol	TAG Ester	100009725
	10601			TAG56:2-FA20:0	DMS-MS	54273					1.04		0.3429	0.1019		146.893	152.723		100	100		Triacylglycerol	TAG Ester	100010421
	10602			TAG56:2-FA20:1	DMS-MS	53403					0.52		0.0557	0.0243		318.59	166.196		100	100		Triacylglycerol	TAG Ester	100009551
	10608			TAG56:3-FA16:0	DMS-MS	54612					0.87		0.8247	0.2033		8.008	6.9641		100	100		Triacylglycerol	TAG Ester	100010760
	10610			TAG56:3-FA18:0	DMS-MS	54613					0.78		0.9053	0.2186		83.9076	65.3363		100	100		Triacylglycerol	TAG Ester	100010761
	10611			TAG56:3-FA18:1	DMS-MS	54446					0.32		9.3537e-05	0.0001		1042.98	332.883		100	100		Triacylglycerol	TAG Ester	100010594
	10612			TAG56:3-FA18:2	DMS-MS	53404					0.86		0.7938	0.1979		36.6754	31.3957		100	100		Triacylglycerol	TAG Ester	100009552
	10614			TAG56:3-FA20:0	DMS-MS	53405					1.45		0.0067	0.0041		20.5897	29.8901		100	100		Triacylglycerol	TAG Ester	100009553
	10615			TAG56:3-FA20:1	DMS-MS	53578					0.3		5.251e-05	6.6957e-05		625.393	189.897		100	100		Triacylglycerol	TAG Ester	100009726
	10616			TAG56:3-FA20:2	DMS-MS	53579					0.61		0.177	0.06		53.4947	32.6392		100	100		Triacylglycerol	TAG Ester	100009727
	10622			TAG56:4-FA16:0	DMS-MS	54614					0.84		0.9718	0.2313		16.0998	13.5584		100	100		Triacylglycerol	TAG Ester	100010762
	10625			TAG56:4-FA18:0	DMS-MS	53406					1.14		0.1065	0.0403		51.9032	59.0984		100	100		Triacylglycerol	TAG Ester	100009554
	10626			TAG56:4-FA18:1	DMS-MS	53744					0.41		0.0025	0.0017		276.173	114.371		100	100		Triacylglycerol	TAG Ester	100009892
	10627			TAG56:4-FA18:2	DMS-MS	53745					0.35		0.0003	0.0003		73.8214	25.6667		100	100		Triacylglycerol	TAG Ester	100009893
	10630			TAG56:4-FA20:1	DMS-MS	54274					0.35		0.0004	0.0003		86.4393	29.94		100	100		Triacylglycerol	TAG Ester	100010422
	10631			TAG56:4-FA20:2	DMS-MS	53580					0.37		0.0006	0.0005		94.7587	35.2378		100	100		Triacylglycerol	TAG Ester	100009728
	10632			TAG56:4-FA20:3	DMS-MS	53746					0.96		0.4332	0.1233		47.2418	45.2241		100	100		Triacylglycerol	TAG Ester	100009894
	10633			TAG56:4-FA20:4	DMS-MS	54615					2.29		1.3792e-05	2.1982e-05		5.561	12.7133		100	100		Triacylglycerol	TAG Ester	100010763
	10635			TAG56:4-FA22:4	DMS-MS	53918					0.85		0.9799	0.2328		11.2584	9.6108		100	100		Triacylglycerol	TAG Ester	100010066
	10639			TAG56:5-FA16:0	DMS-MS	54616					0.94		0.5874	0.158		51.6871	48.3858		100	100		Triacylglycerol	TAG Ester	100010764
	10642			TAG56:5-FA18:0	DMS-MS	53919					2.58		2.8227e-06	5.8926e-06		20.1791	51.9817		100	100		Triacylglycerol	TAG Ester	100010067
	10643			TAG56:5-FA18:1	DMS-MS	53920					0.59		0.1211	0.0444		170.911	100.879		100	100		Triacylglycerol	TAG Ester	100010068
	10644			TAG56:5-FA18:2	DMS-MS	54275					0.46		0.018	0.0093		22.0965	10.2101		100	100		Triacylglycerol	TAG Ester	100010423
	10647			TAG56:5-FA20:1	DMS-MS	54447					0.9		0.748	0.1889		8.4574	7.6184		100	100		Triacylglycerol	TAG Ester	100010595
	10648			TAG56:5-FA20:2	DMS-MS	53407					0.43		0.0073	0.0044		15.2626	6.6138		100	100		Triacylglycerol	TAG Ester	100009555
	10649			TAG56:5-FA20:3	DMS-MS	54448					0.58		0.1011	0.0387		71.7422	41.6642		100	100		Triacylglycerol	TAG Ester	100010596
	10650			TAG56:5-FA20:4	DMS-MS	54449					1.2		0.0733	0.0299		34.4853	41.3616		100	100		Triacylglycerol	TAG Ester	100010597
	10653			TAG56:5-FA22:4	DMS-MS	54276					0.41		0.0031	0.0021		62.2537	25.3018		100	100		Triacylglycerol	TAG Ester	100010424
	10654			TAG56:5-FA22:5	DMS-MS	53581					3.16		7.5921e-08	2.8382e-07		13.8813	43.8286		100	100		Triacylglycerol	TAG Ester	100009729
	10658			TAG56:6-FA16:0	DMS-MS	54617					2.07		0.0003	0.0003		33.8932	70.3102		100	100		Triacylglycerol	TAG Ester	100010765
	10661			TAG56:6-FA18:0	DMS-MS	53921					1.64		0.0019	0.0014		9.8701	16.1749		100	100		Triacylglycerol	TAG Ester	100010069
	10662			TAG56:6-FA18:1	DMS-MS	54277					1.34		0.0406	0.0186		79.5417	106.663		100	100		Triacylglycerol	TAG Ester	100010425
	10663			TAG56:6-FA18:2	DMS-MS	54081					0.59		0.1278	0.0466		15.9729	9.3996		100	100		Triacylglycerol	TAG Ester	100010229
	10664			TAG56:6-FA18:3	DMS-MS	53747					1.58		0.0015	0.0011		2.0201	3.1988		100	100		Triacylglycerol	TAG Ester	100009895
	10667			TAG56:6-FA20:2	DMS-MS	54082					0.88		0.8273	0.2035		2.5856	2.2696		100	100		Triacylglycerol	TAG Ester	100010230
	10668			TAG56:6-FA20:3	DMS-MS	53408					0.64		0.3161	0.0965		12.5542	8.0344		100	100		Triacylglycerol	TAG Ester	100009556
	10669			TAG56:6-FA20:4	DMS-MS	54618					0.64		0.2534	0.0796		61.4055	39.4285		100	100		Triacylglycerol	TAG Ester	100010766
	10670			TAG56:6-FA20:5	DMS-MS	54278					0.43		0.0639	0.0272		64.3598	27.7664		100	100		Triacylglycerol	TAG Ester	100010426
	10672			TAG56:6-FA22:4	DMS-MS	53922					0.37		0.0003	0.0003		16.6989	6.1572		100	100		Triacylglycerol	TAG Ester	100010070
	10673			TAG56:6-FA22:5	DMS-MS	54083					1.79		0.0014	0.0011		56.326	100.7		100	100		Triacylglycerol	TAG Ester	100010231
	10674			TAG56:6-FA22:6	DMS-MS	53582					1.13		0.1277	0.0466		11.6056	13.1238		100	100		Triacylglycerol	TAG Ester	100009730
	10678			TAG56:7-FA16:0	DMS-MS	53748					2.12		7.5002e-05	8.8908e-05		10.6418	22.5437		100	100		Triacylglycerol	TAG Ester	100009896
	10679			TAG56:7-FA16:1	DMS-MS	53583					1.35		0.0578	0.0249		3.2631	4.4197		100	100		Triacylglycerol	TAG Ester	100009731
	10680			TAG56:7-FA18:0	DMS-MS	53749					1.11		0.1118	0.0417		79.8875	88.5513		100	100		Triacylglycerol	TAG Ester	100009897
	10681			TAG56:7-FA18:1	DMS-MS	53584					0.91		0.5901	0.1582		35.324	32.243		100	100		Triacylglycerol	TAG Ester	100009732
	10682			TAG56:7-FA18:2	DMS-MS	53409					1.46		0.0079	0.0047		6.7486	9.8838		100	100		Triacylglycerol	TAG Ester	100009557
	10683			TAG56:7-FA18:3	DMS-MS	53585					1.7		0.0002	0.0002		1.8918	3.2067		100	100		Triacylglycerol	TAG Ester	100009733
	10687			TAG56:7-FA20:3	DMS-MS	53410					1.22		0.0659	0.0277		2.2734	2.7715		100	100		Triacylglycerol	TAG Ester	100009558
	10688			TAG56:7-FA20:4	DMS-MS	53750					0.61		0.1637	0.0569		15.7585	9.6914		100	100		Triacylglycerol	TAG Ester	100009898
	10689			TAG56:7-FA20:5	DMS-MS	54279					0.24		0.0001	0.0001		238.356	56.4729		100	100		Triacylglycerol	TAG Ester	100010427
	10691			TAG56:7-FA22:4	DMS-MS	54084					0.75		0.3513	0.1036		2.0952	1.565		100	100		Triacylglycerol	TAG Ester	100010232
	10692			TAG56:7-FA22:5	DMS-MS	54450					1.07		0.3227	0.0977		17.0313	18.2955		100	100		Triacylglycerol	TAG Ester	100010598
	10693			TAG56:7-FA22:6	DMS-MS	54619					0.65		0.1999	0.0663		54.7456	35.4035		100	100		Triacylglycerol	TAG Ester	100010767
	10697			TAG56:8-FA16:0	DMS-MS	53923					1.72		0.0025	0.0017		24.4735	41.9933		100	100		Triacylglycerol	TAG Ester	100010071
	10698			TAG56:8-FA16:1	DMS-MS	54085					1.56		0.0071	0.0044		2.1359	3.3243		100	100		Triacylglycerol	TAG Ester	100010233
	10700			TAG56:8-FA18:1	DMS-MS	54280					0.75		0.8299	0.2035		267.997	200.472		100	100		Triacylglycerol	TAG Ester	100010428
	10701			TAG56:8-FA18:2	DMS-MS	53411					1.02		0.2263	0.0731		3.2972	3.3682		100	100		Triacylglycerol	TAG Ester	100009559
	10702			TAG56:8-FA18:3	DMS-MS	53924					2.69		8.4359e-08	3.0251e-07		1.2885	3.4694		100	100		Triacylglycerol	TAG Ester	100010072
	10706			TAG56:8-FA20:4	DMS-MS	54451					0.7		0.3701	0.1075		12.0519	8.4545		100	100		Triacylglycerol	TAG Ester	100010599
	10707			TAG56:8-FA20:5	DMS-MS	53751					0.24		6.4802e-05	7.9618e-05		133.201	31.5257		100	100		Triacylglycerol	TAG Ester	100009899
	10709			TAG56:8-FA22:5	DMS-MS	54620					1.62		0.0021	0.0015		2.4254	3.9286		100	100		Triacylglycerol	TAG Ester	100010768
	10710			TAG56:8-FA22:6	DMS-MS	53412					0.35		0.0007	0.0006		23.3707	8.1645		100	100		Triacylglycerol	TAG Ester	100009560
	10718			TAG56:9-FA18:3	DMS-MS	54621					2.39		1.6403e-05	2.529e-05		0.5514	1.3201		78	100		Triacylglycerol	TAG Ester	100010769
	10721			TAG56:9-FA20:4	DMS-MS	54622					1.07		0.1402	0.0501		0.6871	0.7364		89	100		Triacylglycerol	TAG Ester	100010770
	10722			TAG56:9-FA20:5	DMS-MS	53925					0.42		0.0387	0.0179		14.892	6.3247		100	100		Triacylglycerol	TAG Ester	100010073
	10725			TAG56:9-FA22:6	DMS-MS	54452					0.4		0.0169	0.0089		3.7071	1.4789		100	100		Triacylglycerol	TAG Ester	100010600
	10753			TAG57:2-FA18:1	DMS-MS	54086					1.66		0.0061	0.0038		39.4752	65.3526		100	100		Triacylglycerol	TAG Ester	100010234
	10763			TAG57:3-FA18:2	DMS-MS	53586					1.81		0.0009	0.0007		3.4819	6.3057		100	100		Triacylglycerol	TAG Ester	100009734
	10832			TAG57:8-FA22:6	DMS-MS	54454					0.68		0.0795	0.0318		4.7417	3.2209		100	100		Triacylglycerol	TAG Ester	100010602
	10841			TAG57:9-FA22:6	DMS-MS	53413					0.52		0.1945	0.0647		2.4743	1.2865		67	56		Triacylglycerol	TAG Ester	100009561
	10859			TAG58:10-FA18:2	DMS-MS	54281					1.92		0.0003	0.0003		2.8804	5.5315		100	100		Triacylglycerol	TAG Ester	100010429
	10863			TAG58:10-FA20:4	DMS-MS	53414					1.21		0.094	0.0364		0.4663	0.5653		72	100		Triacylglycerol	TAG Ester	100009562
	10864			TAG58:10-FA20:5	DMS-MS	54087					1.46		0.0128	0.0071		0.845	1.2326		94	100		Triacylglycerol	TAG Ester	100010235
	10866			TAG58:10-FA22:5	DMS-MS	53752					1.39		0.0089	0.0052		0.5098	0.7071		72	100		Triacylglycerol	TAG Ester	100009900
	10867			TAG58:10-FA22:6	DMS-MS	53587					0.8		0.9879	0.234		1.5292	1.2158		100	100		Triacylglycerol	TAG Ester	100009735
	10898			TAG58:2-FA18:1	DMS-MS	53753					2.16		0.0004	0.0004		21.6819	46.8326		100	100		Triacylglycerol	TAG Ester	100009901
	10909			TAG58:3-FA18:1	DMS-MS	54282					0.81		0.4643	0.1304		25.0296	20.1988		100	100		Triacylglycerol	TAG Ester	100010430
	10934			TAG58:5-FA18:1	DMS-MS	53588					0.63		0.2024	0.0669		17.5811	11.0434		100	100		Triacylglycerol	TAG Ester	100009736
	10948			TAG58:6-FA16:0	DMS-MS	53589					1.48		0.0157	0.0083		2.9481	4.3487		100	100		Triacylglycerol	TAG Ester	100009737
	10950			TAG58:6-FA18:0	DMS-MS	54455					3.19		8.9852e-07	2.1196e-06		6.5929	21.0017		100	100		Triacylglycerol	TAG Ester	100010603
	10951			TAG58:6-FA18:1	DMS-MS	53754					0.89		0.7428	0.1882		33.3671	29.5547		100	100		Triacylglycerol	TAG Ester	100009902
	10958			TAG58:6-FA20:4	DMS-MS	54283					0.68		0.2354	0.0751		2.4312	1.6528		100	100		Triacylglycerol	TAG Ester	100010431
	10961			TAG58:6-FA22:4	DMS-MS	53415					0.39		0.0021	0.0015		23.4084	9.1024		100	100		Triacylglycerol	TAG Ester	100009563
	10962			TAG58:6-FA22:5	DMS-MS	53590					2.08		8.9337e-05	0.0001		15.4715	32.1705		100	100		Triacylglycerol	TAG Ester	100009738
	10966			TAG58:7-FA16:0	DMS-MS	53591					2.62		3.1262e-05	4.2875e-05		2.3391	6.117		100	100		Triacylglycerol	TAG Ester	100009739
	10968			TAG58:7-FA18:0	DMS-MS	53416					3.16		1.0348e-06	2.408e-06		4.1825	13.2362		100	100		Triacylglycerol	TAG Ester	100009564
	10969			TAG58:7-FA18:1	DMS-MS	54284					1.59		0.0166	0.0088		17.4153	27.6293		100	100		Triacylglycerol	TAG Ester	100010432
	10970			TAG58:7-FA18:2	DMS-MS	53926					1.03		0.3009	0.0928		3.0243	3.1052		100	100		Triacylglycerol	TAG Ester	100010074
	10976			TAG58:7-FA20:4	DMS-MS	54456					0.65		0.2326	0.0746		1.9731	1.2767		100	100		Triacylglycerol	TAG Ester	100010604
	10979			TAG58:7-FA22:4	DMS-MS	54623					0.49		0.0064	0.004		5.6201	2.7573		100	100		Triacylglycerol	TAG Ester	100010771
	10980			TAG58:7-FA22:5	DMS-MS	53417					1.14		0.3291	0.0989		22.0913	25.2157		100	100		Triacylglycerol	TAG Ester	100009565
	10981			TAG58:7-FA22:6	DMS-MS	53418					0.79		0.9941	0.235		26.506	21.0339		100	100		Triacylglycerol	TAG Ester	100009566
	10987			TAG58:8-FA18:1	DMS-MS	54457					2.52		2.5373e-05	3.5841e-05		12.8887	32.4157		100	100		Triacylglycerol	TAG Ester	100010605
	10988			TAG58:8-FA18:2	DMS-MS	53755					1.52		0.0054	0.0034		1.7271	2.6282		100	100		Triacylglycerol	TAG Ester	100009903
	10993			TAG58:8-FA20:3	DMS-MS	54088					1.07		0.2359	0.0751		1.1566	1.238		100	100		Triacylglycerol	TAG Ester	100010236
	10994			TAG58:8-FA20:4	DMS-MS	54458					0.7		0.3455	0.1023		2.1676	1.5094		100	100		Triacylglycerol	TAG Ester	100010606
	10998			TAG58:8-FA22:5	DMS-MS	53756					1.12		0.1919	0.064		5.3413	5.9639		100	100		Triacylglycerol	TAG Ester	100009904
	10999			TAG58:8-FA22:6	DMS-MS	53419					0.46		0.0119	0.0067		41.1872	19.0874		100	100		Triacylglycerol	TAG Ester	100009567
	11005			TAG58:9-FA18:1	DMS-MS	54089					1.65		0.0052	0.0033		32.3205	53.1814		100	100		Triacylglycerol	TAG Ester	100010237
	11006			TAG58:9-FA18:2	DMS-MS	54624					2.05		0.0001	0.0001		1.7123	3.5059		100	100		Triacylglycerol	TAG Ester	100010772
	11011			TAG58:9-FA20:4	DMS-MS	53927					1.4		0.026	0.0127		1.4177	1.9877		100	100		Triacylglycerol	TAG Ester	100010075
	11014			TAG58:9-FA22:5	DMS-MS	53420					1.68		0.0019	0.0014		1.2961	2.1711		100	100		Triacylglycerol	TAG Ester	100009568
	11015			TAG58:9-FA22:6	DMS-MS	54459					0.45		0.0172	0.009		8.5522	3.8204		100	100		Triacylglycerol	TAG Ester	100010607
	11111			TAG60:10-FA22:5	DMS-MS	53757					1.77		0.0039	0.0026		0.9026	1.5996		100	100		Triacylglycerol	TAG Ester	100009905
	11112			TAG60:10-FA22:6	DMS-MS	53758					0.65		0.2113	0.0693		1.0282	0.6671		100	100		Triacylglycerol	TAG Ester	100009906
	11125			TAG60:11-FA22:5	DMS-MS	54090					0.85		0.8086	0.2008		0.7438	0.6319		89	100		Triacylglycerol	TAG Ester	100010238
	11126			TAG60:11-FA22:6	DMS-MS	53421					1.1		0.1944	0.0647		0.5801	0.6363		78	100		Triacylglycerol	TAG Ester	100009569
	11138			TAG60:12-FA22:6	DMS-MS	54285					0.75		0.7326	0.1862		0.6094	0.4562		89	100		Triacylglycerol	TAG Ester	100010433
	11566	MAG	Ester	MAG(14:0)	DMS-MS	62028					4.43		0.0057	0.0036		0.1232	0.5453		22	61		MAG	Ester	100020155
	11567			MAG(14:1)	DMS-MS	62004					1.11		0.1672	0.0576		1.1624	1.2908		0	17		MAG	Ester	100020131
	11568			MAG(15:0)	DMS-MS	62005					6.04		0.0156	0.0083		0.0413	0.2495		11	33		MAG	Ester	100020132
	11569			MAG(16:0)	DMS-MS	62006					0.74		0.7478	0.1889		11.3602	8.4087		39	33		MAG	Ester	100020133
	11570			MAG(16:1)	DMS-MS	62007					4.14		4.3622e-06	8.7205e-06		1.5479	6.4151		22	89		MAG	Ester	100020134
	11571			MAG(17:0)	DMS-MS	62008					1.77		0.0225	0.0112		0.4996	0.8857		44	72		MAG	Ester	100020135
	11572			MAG(18:0)	DMS-MS	62009					0.95		0.9362	0.2242		21.0035	20.0235		50	56		MAG	Ester	100020136
	11573			MAG(18:1)	DMS-MS	62010					2.3		0.0006	0.0005		32.8406	75.6201		94	100		MAG	Ester	100020137
	11574			MAG(18:2)	DMS-MS	62011					0.83		0.6978	0.1796		7.3397	6.0593		78	89		MAG	Ester	100020138
	11575			MAG(18:3)	DMS-MS	62012					2.5		3.0953e-05	4.27e-05		0.9418	2.3591		6	78		MAG	Ester	100020139
	11577			MAG(20:0)	DMS-MS	62014					1.38		0.051	0.0226		0.9249	1.2798		67	89		MAG	Ester	100020141
	11578			MAG(20:1)	DMS-MS	62015					0.95		0.8858	0.2145		1.4535	1.3873		39	44		MAG	Ester	100020142
	11579			MAG(20:2)	DMS-MS	62016					0.93		0.131	0.0476		1.1524	1.0671		17	6		MAG	Ester	100020143
	11580			MAG(20:3)	DMS-MS	62017					1.19		0.3964	0.1142		1.62	1.9301		44	67		MAG	Ester	100020144
	11581			MAG(20:4)	DMS-MS	62018					0.9		0.7113	0.1823		1.7704	1.593		39	56		MAG	Ester	100020145
	11582			MAG(20:5)	DMS-MS	62019					1					0.5894	0.5894		0	6		MAG	Ester	100020146
	11583			MAG(22:0)	DMS-MS	62020					1.1		0.445	0.1254		1.0542	1.1613		22	39		MAG	Ester	100020147
	11584			MAG(22:1)	DMS-MS	62021					0.75		0.5031	0.1396		1.0611	0.801		17	11		MAG	Ester	100020148
	11585			MAG(22:2)	DMS-MS	62022					0.92		0.0901	0.0353		0.9061	0.833		22	0		MAG	Ester	100020149
	11586			MAG(22:4)	DMS-MS	62023					0.74		0.171	0.0582		1.2752	0.9423		33	17		MAG	Ester	100020150
	11587			MAG(22:5)	DMS-MS	62024					2.23		0.0049	0.0032		0.8012	1.7844		61	89		MAG	Ester	100020151
	11588			MAG(22:6)	DMS-MS	62025					1.15		0.7146	0.1828		0.2091	0.2409		11	22		MAG	Ester	100020152
	11589			MAG(24:0)	DMS-MS	62026					1.39		0.3647	0.1065		0.2206	0.3067		22	28		MAG	Ester	100020153
	11590			MAG(24:1)	DMS-MS	62027					1.1		0.2405	0.076		1.0778	1.1879		6	17		MAG	Ester	100020154
