# Supplementary material for: Pasture-finishing of cattle in Western U.S. rangelands improves markers of animal metabolic health and nutritional compounds in beef
Source: Sci Rep. 2024 Aug 30;14:20240. doi: 10.1038/s41598-024-71073-3 (PMC11364752; doi:10.1038/s41598-024-71073-3)
Supplement: Supplementary file 3 — Supplementary Table 3. [file 41598_2024_71073_MOESM3_ESM.xlsx]

## Sheet: Data Key & Explanation
	Data Key & Explanation
Chemical Annotation	The column IDs for the metabolites in each of the above sets is "CHEM_ID" from this table. Use this table to find the name of the metabolite and other identifiers
Sample MetaData	A combination of client-reported and Metabolon-generated metadata linked to each sample analyzed (e.g. age, race, BMI, client-ID, etc.).
Peak Area Data
Batch-normalized Data	For each metabolite, the raw values in the experimental samples are divided by the median of those samples in each instrument batch, giving each batch and thus the metabolite a median of one. For studies containing < 144 total samples, typically no batch normalization is required and the Batch-normalized data simply reflect median-scaled raw data. Please see "Batch and Batch Correction" section b…
Batch-norm-Imputed Data	To remove batch variability, for each metabolite, the values in the experimental samples are divided by the median of those samples in each instrument batch, giving each batch and thus the metabolite a median of one. For each metabolite, the minimum value across all batches in the median scaled data is imputed for the missing values
Protein/DNA/Osmo/Mass/Vol-Normalized Data	For each sample, the Batch-normalized data is divided by the value of the normalizer. Then each metabolite is re-scaled to have median = 1 (divide the new values by the overall median for each metabolite). Then imputation is performed.
Log-Transformed Data	The Batch-norm-Imputed Data (or protein, volume, etc. normalized data if applicable) is transformed using the natural log. Metabolomic data typically displays a log-normal distribution, therefore, the log-transformed data is used for statistical analyses.
Data Normalization	The purpose of normalizing the data is to remove the instrument batch effects. The batch IDs for each arm of the platform are indicated by the LC Pos Early, LC Pos Late, LC Neg, and LC Polar. Note: there may be blank values for BATCH if there is not the corresponding sample on each arm of the platform (this typically occurs with the QC matrix samples)
Biochemical Name	Indicates a compound that has been confirmed based on an authentic chemical standard and we are highly confident in its identity. (Metabolomics Standards Initiative Tier 1 identification)
Biochemical Name*	Indicates a compound that has not been confirmed based on a standard, but we are confident in its identity. (Not Tier 1)
Biochemical Name**	Indicates a compound for which a standard is not available, but we are reasonably confident in its identity or the information provided. (Not Tier 1)
Biochemical Name (#) or [#]	Indicates a compound that is a structural isomer of another compound in the Metabolon spectral library. For example, a steroid that may be sulfated at one of several positions that are indistinguishable by the mass spectrometry data or a diacylglycerol for which more than one stereospecific molecule exists.
	Additional Definitions/Details
Missing Values/Compound Missingness	Missing metabolite values in an untargeted metabolomic dataset can typically be attributed to the signal falling below the limit of detection, which is influenced by several factors including, but not limited to, the sample amount available for extraction, sample type, extraction method, compound ionization efficiency, compound abundance, and compound reactivity. The untargeted metabolomics platf…
Imputation	Imputation is the process of replacing missing values in a dataset. Non-targeted metabolomics data usually contains missing values. When missing values are left blank in the data analysis, but are the result of falling below the limit of detection rather than a random event such as a random processing error (“missing-at-random”), the false negative rate increases, which weakens the statistical po…
Batch and Batch correction	Samples are run in analytical plates containing ~144 experimental samples per plate. Each plate represents one instrument "batch." For studies containing > 144 samples, it is necessary to normalize the data across the batches to generate the Batch-normalized data and correct for minor instrument technical variation from batch to batch. Essentially, each compound is corrected in instrument batch b…
	Chemical Annotation Descriptions
CHEM ID	Unique identifier for each biochemical. CHEM IDs are listed in the top row of the data tabs and should be used to identify biochemicals in these tabs by referencing column A in the Chemical Annotation tab.
PATHWAY SORTORDER	An internally-generated number intended for sorting compounds by biochemical SUPER PATHWAY and SUB PATHWAY
CHEMICAL NAME	The name of the identified biochemical
PLOT NAME	A shorter name of the identified biochemical, convenient for plotting
Supplemental Table 3	Definition
SUPER PATHWAY	The general biochemical class assigned to the identified biochemical (e.g. lipid, amino acid, carbohydrate, etc.) intended for sorting compounds by broad biochemical classes
SUB PATHWAY	A more specific biochemical class assigned to the identified biochemical (e.g. TCA cycle, monoacylglycerols, etc.) intended for grouping/sorting compounds by biochemical pathway/class
PLATFORM	The Metabolon untargeted metabolomics platform consists of four different methods (i.e. Pos Late, Pos Early, Polar, and Neg). This column indicates which method was used to report the values associated with the detected biochemical.
PUBCHEM	A unique numerical identifier assigned by the National Center for Biotechnology Information (NCBI) and searchable in the PubChem database
KEGG	An alphanumeric compound identifier and link to compound information in the Kyoto Encyclopedia of Genes and Genomes (KEGG)
HMDB	An alphanumeric compound identifier and link to compound information maintained by the Human Metabolome Database (HMDB)
COMP ID	An internally-generated Metabolon compound identifier
TYPE	Indicates whether a compound is named or unnamed/unknown. An unnamed/unknown molecule is reported based on a unique molecular signature including its retention time, accurate mass, and fragmentation pattern as well as its recurrent nature.
INCHIKEY	IUPAC textual chemical identifier derived from INChI
SMILES	Simplified molecular-input line-entry system (SMILES) line notation string for the identified molecule
CHEMSPIDER	A numerical identifier for the identified molecule as maintained in the ChemSpider database
CAS	A unique numerical identifier assigned by the Chemical Abstracts Service (CAS) to every chemical substance described in the open scientific literature
	Sample Metadata/Descriptors
	Definition
PARENT SAMPLE NAME	An internally-generated Metabolon sample Identifier
NEG, POLAR, POS EARLY, POS LATE	Batch identifiers for a given platform arm. Corresponds to the PLATFORM column in "Chemical Annotation"

## Sheet: Chemical Annotation
CHEM_ID	LIB_ID	COMP_ID	CHRO_LIB_ENTRY_ID	SUPER_PATHWAY	SUB_PATHWAY	PATHWAY_SORTORDER	TYPE	INCHIKEY	SMILES	CHEMICAL_NAME	PLOT_NAME	CAS	CHEMSPIDER	HMDB	KEGG	PUBCHEM	PLATFORM
19	305	561	147703	Carbohydrate	Pentose Phosphate Pathway	1253	NAMED	KTVPXOYAKDPRHY-TXICZTDVSA-N	O[C@@H]1O[C@H](COP(O)(O)=O)[C@@H](O)[C@H]1O	ribose 5-phosphate	ribose 5-phosphate	108321-05-7,18265-46-8	394672	HMDB0001548	C00117	439167	Polar
41	305	1633	145742	Amino Acid	Histidine Metabolism	85	NAMED	CCLQKVKJOGVQLU-UHFFFAOYSA-N	NCCCC(NC(CC1=CN=CN1)C(O)=O)=O	homocarnosine	homocarnosine	3650-73-5	8418848	HMDB0000745	C00884	89235,10243361	Polar
49	400	1408	155357	Amino Acid	Polyamine Metabolism	537	NAMED	KIDHWZJUCRJVML-UHFFFAOYSA-N	NCCCCN	putrescine	putrescine	110-60-1	13837702	HMDB0001414	C00134	1045	Pos Early
50	400	485	155305	Amino Acid	Polyamine Metabolism	545	NAMED	ATHGHQPFGPMSJY-UHFFFAOYSA-N	NCCCCNCCCN	spermidine	spermidine	124-20-9	1071	HMDB0001257	C00315	1102	Pos Early
90	305	37483	146548	Energy	TCA Cycle	1459	NAMED	YNOXCRMFGMSKIJ-UHFFFAOYSA-N	CC(C(CC(O)=O)(C(O)=O)O)C(O)=O	2-methylcitrate	2-methylcitrate	6061-96-7	4573953	HMDB0000379	C02225	12898022	Polar
93	305	528	146398	Energy	TCA Cycle	1446	NAMED	KPGXRSRHYNQIFN-UHFFFAOYSA-N	O=C(C(O)=O)CCC(O)=O	alpha-ketoglutarate	alpha-ketoglutarate	328-50-7,22202-68-2,305-72-6	50	HMDB0000208	C00026	51	Polar
98	209	1417	124553	Amino Acid	Tryptophan Metabolism	272	NAMED	HCZHHEIFKROPDY-UHFFFAOYSA-N	OC1=C(C=CC=C2)C2=NC(C(O)=O)=C1	kynurenate	kynurenate	492-27-3	3712	HMDB0000715	C01717	3845	Neg
111	305	1549	147711	Amino Acid	Leucine, Isoleucine and Valine Metabolism	428	NAMED	DBXBTMSZEOQQDU-UHFFFAOYSA-N	CC(C(O)=O)CO	3-hydroxyisobutyrate	3-hydroxyisobutyrate	2068-83-9	10140307	HMDB0000023,HMDB0000336	C01188,C06001	11966314	Polar
112	305	531	146400	Lipid	Mevalonate Metabolism	3176	NAMED	NPOAOTPXWNWTSH-UHFFFAOYSA-N	CC(CC(O)=O)(CC(O)=O)O	3-hydroxy-3-methylglutarate	3-hydroxy-3-methylglutarate	503-49-1	4573695	HMDB0000355	C03761	1662,5459993	Polar
132	209	1414	124549	Carbohydrate	Glycolysis, Gluconeogenesis, and Pyruvate Metabolism	1237	NAMED	OSJPPGNTCRNQQC-UHFFFAOYSA-N	OC(C(O)=O)COP(O)(O)=O	3-phosphoglycerate	3-phosphoglycerate	80731-10-8	10669764	HMDB0000807	C00597	724	Neg
136	209	22842	124689	Lipid	Primary Bile Acid Metabolism	3454	NAMED	BHQCQFFYRZLCQQ-OLRQUHAPSA-N	O[C@H]1[C@@]2([H])[C@]3([H])CC[C@H]([C@H](C)CCC(O)=O)[C@@]3(C)[C@@H](O)C[C@]2([H])[C@@]4(C)CC[C@@H](O)CC4C1	cholate	cholate	81-25-4		HMDB0000619	C00695	221493	Neg
144	209	541	123169	Amino Acid	Phenylalanine Metabolism	159	NAMED	XQXPVVBIMDBYFF-UHFFFAOYSA-N	OC(CC1=CC=C(C=C1)O)=O	4-hydroxyphenylacetate	4-hydroxyphenylacetate	156-38-7	3881560	HMDB0000020	C00642	127	Neg
158	400	1418	155364	Nucleotide	Pyrimidine Metabolism, Thymine containing	4281	NAMED	NBAKTGXDIBVZOO-UHFFFAOYSA-N	O=C(NCC1C)NC1=O	5,6-dihydrothymine	5,6-dihydrothymine	696-04-8	84456	HMDB0000079	C00906	93556	Pos Early
171	209	3127	124615	Nucleotide	Purine Metabolism, (Hypo)Xanthine/Inosine containing	4121	NAMED	FDGQSTZJBFJUBT-UHFFFAOYSA-N	O=C1C(N=CN2)=C2N=CN1	hypoxanthine	hypoxanthine	68-94-0	768	HMDB0000157	C00262	790,135398638	Neg
172	400	32352	155912	Nucleotide	Purine Metabolism, Guanine containing	4184	NAMED	UYTPUPDQBNUYGX-UHFFFAOYSA-N	NC(N1)=NC2=C(NC=N2)C1=O	guanine	guanine	73-40-5	744	HMDB0000132	C00242	135398634	Pos Early
180	209	1105	125969	Lipid	Long Chain Polyunsaturated Fatty Acid (n3 and n6)	1568	NAMED	OYHQOLUKZRVURQ-HZJYTTRNSA-N	OC(CCCCCCC/C=C\C/C=C\CCCCC)=O	linoleate (18:2n6)	linoleate (18:2n6)	60-33-3	4444105	HMDB0006270,HMDB0000673	C01595	5280450	Neg
181	209	1645	125740	Lipid	Medium Chain Fatty Acid	1503	NAMED	POULHZVOKOAJMA-UHFFFAOYSA-N	O=C(O)CCCCCCCCCCC	laurate (12:0)	laurate (12:0)	143-07-7	3756	HMDB0000638	C02679	3893	Neg
189	400	1498	155380	Amino Acid	Lysine Metabolism	116	NAMED	MXNRLFUSFKVQSK-UHFFFAOYSA-N	C[N+](C)(CCCCC(C([O-])=O)N)C	N6,N6,N6-trimethyllysine	N6,N6,N6-trimethyllysine	23284-33-5	140379	HMDB0001325	C03793	440120	Pos Early
192	400	37496	156406	Amino Acid	Polyamine Metabolism	538	NAMED	KLZGKIDSEJWEDW-UHFFFAOYSA-N	CC(NCCCCN)=O	N-acetylputrescine	N-acetylputrescine	18233-70-0	109095	HMDB0002064	C02714	122356	Pos Early
194	209	2829	124831	Amino Acid	Methionine, Cysteine, SAM and Taurine Metabolism	437	NAMED	PYUSHNKNPOHWEZ-UHFFFAOYSA-N	CSCCC(C(O)=O)NC=O	N-formylmethionine	N-formylmethionine	4289-98-9	388809	HMDB0001015	C03145	439750	Neg
197	209	42382	124939	Amino Acid	Methionine, Cysteine, SAM and Taurine Metabolism	446	NAMED	ZJUKTBDSGOFHSH-UHFFFAOYSA-N	OC1C(N2C=NC3=C2N=CN=C3N)OC(CSCCC(N)C(O)=O)C1O	S-adenosylhomocysteine (SAH)	S-adenosylhomocysteine (SAH)	979-92-0	16788012	HMDB0000939	C00021	439155	Neg
208	400	3108	155484	Nucleotide	Purine Metabolism, Adenine containing	4139	NAMED	XTWYTFMLZFPYCI-KQYNXXCUSA-N	NC1=NC=NC2=C1N=CN2[C@@]3([H])[C@@](O)([H])[C@@](O)([H])[C@](COP(OP(O)(O)=O)(O)=O)([H])O3	adenosine 5'-diphosphate (ADP)	ADP	20398-34-9	5800	HMDB0001341	C00008	6022	Pos Early
209	305	32342	146944	Nucleotide	Purine Metabolism, Adenine containing	4140	NAMED	UDMBCSSLTHHNCD-UHFFFAOYSA-N	NC1=NC=NC2=C1N=CN2C3OC(C(C3O)O)COP(O)(O)=O	adenosine 5'-monophosphate (AMP)	AMP	149022-20-8	10239183	HMDB0000045	C00020	6083	Polar
212	400	1419	155365	Amino Acid	Polyamine Metabolism	556	NAMED	WUUGFSXJNOTRMR-IOSLPCCCSA-N	NC1=NC=NC2=C1N=CN2[C@H]3[C@H](O)[C@H](O)[C@@H](CSC)O3	5-methylthioadenosine (MTA)	5-methylthioadenosine (MTA)	2457-80-9	388321	HMDB0001173	C00170	439176	Pos Early
215	400	558	155321	Cofactors and Vitamins	Nicotinate and Nicotinamide Metabolism	4327	NAMED	SDMADEZQMYCSNO-UHFFFAOYSA-N	NC1=NC=NC2=C1N=CN2C3OC(C(C3O)O)COP(O)(OP(O)(OC4OC(C(C4O)O)CO)=O)=O	adenosine 5'-diphosphoribose (ADP-ribose)	adenosine 5'-diphosphoribose (ADP-ribose)	68414-18-6	3674071	HMDB0001178	C00301	192	Pos Early
216	400	38325	156507	Nucleotide	Purine Metabolism, (Hypo)Xanthine/Inosine containing	4115	NAMED	NOTGFIUVDGNKRI-UHFFFAOYSA-N	NC(C1=C(N(C2OC(C(C2O)O)COP(O)(O)=O)C=N1)N)=O	AICA ribonucleotide	AICA ribonucleotide	3031-94-5	195	HMDB0001517	C04677	65110	Pos Early
218	305	33434	146950	Nucleotide	Purine Metabolism, (Hypo)Xanthine/Inosine containing	4135	NAMED	NUCLJNSWZCHRKL-UHFFFAOYSA-N	OC(C(NC(N)=O)NC(N)=O)=O	allantoic acid	allantoic acid	99-16-1	198	HMDB0001209	C00499	203	Polar
219	305	1763	147132	Carbohydrate	Pentose Phosphate Pathway	1255	NAMED	YXJDFQJKERBOBM-TXICZTDVSA-N	O[C@@H]1[C@H](O)[C@@H](CO)O[C@@H]1OP(O)(O)=O	ribose 1-phosphate	ribose 1-phosphate	50-99-7,58459-37-3	388373	HMDB0001489	C00620	439236	Polar
229	209	1110	125971	Lipid	Long Chain Polyunsaturated Fatty Acid (n3 and n6)	1574	NAMED	YZXBAPSDXZZRGB-DOFZRALJSA-N	CCCCC/C=C\C/C=C\C/C=C\C/C=C\CCCC(O)=O	arachidonate (20:4n6)	arachidonate (20:4n6)	506-32-1	392692	HMDB0001043	C00219	444899	Neg
231	400	1638	155435	Amino Acid	Urea cycle; Arginine and Proline Metabolism	483	NAMED	ODKSFYDXXFIFQN-UHFFFAOYSA-N	N=C(N)NCCCC(N)C(O)=O	arginine	arginine	1119-34-2	227	HMDB0000517	C00062	6322	Pos Early
232	400	15497	155552	Amino Acid	Urea cycle; Arginine and Proline Metabolism	484	NAMED	KDZOASGQNOPSCU-UHFFFAOYSA-N	NC(C(O)=O)CCCNC(NC(C(O)=O)CC(O)=O)=N	argininosuccinate	argininosuccinate	156637-58-0	805	HMDB0000052	C03406	60150382	Pos Early
234	400	443	155304	Amino Acid	Alanine and Aspartate Metabolism	36	NAMED	CKLJMWTZIZZHCS-UHFFFAOYSA-N	NC(C(O)=O)CC(O)=O	aspartate	aspartate	56-84-8	5745	HMDB0000191	C00049	5960	Pos Early
240	209	32197	123321	Amino Acid	Tyrosine Metabolism	181	NAMED	JVGVDSSUAVXRDY-UHFFFAOYSA-N	OC(C(O)=O)CC1=CC=C(O)C=C1	3-(4-hydroxyphenyl)lactate	3-(4-hydroxyphenyl)lactate (HPLA)	6482-98-0	9010	HMDB0000755	C03672	9378	Neg
241	305	566	147094	Amino Acid	Phenylalanine Metabolism	150	NAMED	BTNMPGBKDVTSJY-UHFFFAOYSA-N	O=C(C(O)=O)CC1=CC=CC=C1	phenylpyruvate	phenylpyruvate	156-06-9	972	HMDB0000205	C00166	997	Polar
244	400	55	155295	Nucleotide	Pyrimidine Metabolism, Uracil containing	4240	NAMED	UCMIRNVEIXFBKS-UHFFFAOYSA-N	NCCC(O)=O	beta-alanine	beta-alanine	107-95-9,56-41-7	234	HMDB0000056	C00099	239	Pos Early
249	400	1768	155446	Amino Acid	Histidine Metabolism	84	NAMED	CQOVPNPJLQNMDC-ZETCQYMHSA-N	OC([C@H](CC1=CNC=N1)NC(CCN)=O)=O	carnosine	carnosine	305-84-0	388363	HMDB0000033	C00386	439224	Pos Early
252	305	1437	147106	Energy	TCA Cycle	1449	NAMED	KDYFGRWQOYBRFD-UHFFFAOYSA-N	OC(CCC(O)=O)=O	succinate	succinate	110-15-6	1078	HMDB0000254	C00042	1110	Polar
254	305	542	145710	Lipid	Ketone Bodies	1939	NAMED	WHBMMWSBFZVSSR-UHFFFAOYSA-N	CC(O)CC(O)=O	3-hydroxybutyrate (BHBA)	3-hydroxybutyrate (BHBA)	625-72-9	428	HMDB0000442,HMDB0000357,HMDB0000011	C03197,C01089	94318,441,92135	Polar
266	402	63	164177	Lipid	Sterol	3193	NAMED	HVYWMOMLDIMFJA-LBHVWCRMSA-N	CC1(C2C(C)CCCC(C)C)C(CC2)C(CC=C3C4(CC[C@H](O)C3)C)C4CC1	cholesterol	cholesterol	57-88-5	4937803	HMDB0000067	C00187	5997,6432564,11025495	Pos Late
267	400	34396	156099	Lipid	Phospholipid Metabolism	2234	NAMED	YHHSONZFOIEMCP-UHFFFAOYSA-N	C[N+](C)(CCOP(O)([O-])=O)C	choline phosphate	phosphocholine	72556-74-2	119298	HMDB0001565	C00588	1014	Pos Early
275	400	513	155307	Amino Acid	Creatine Metabolism	529	NAMED	DDRJAANPRJIHGJ-UHFFFAOYSA-N	CN(C(N1)=N)CC1=O	creatinine	creatinine	60-27-5	568	HMDB0000562	C00791	588	Pos Early
278	400	35637	156206	Amino Acid	Glutathione Metabolism	576	NAMED	ZUKPVRWZDMRIEO-UHFFFAOYSA-N	NC(C(NCC(O)=O)=O)CS	cysteinylglycine	cysteinylglycine	19246-18-5	58762	HMDB0000078	C01419	439498	Pos Early
282	305	2372	147496	Nucleotide	Pyrimidine Metabolism, Cytidine containing	4248	NAMED	IERHLVCPSMICTF-UHFFFAOYSA-N	NC1=NC(N(C2OC(C(C2O)O)COP(O)(O)=O)C=C1)=O	cytidine 5'-monophosphate (5'-CMP)	CMP	63-37-6	5414497	HMDB0000095	C00055	6131	Polar
290	305	580	146412	Carbohydrate	Aminosugar Metabolism	1403	NAMED	XHMJOUIAFHJHBW-UHFFFAOYSA-N	NC1C(OC(C(C1O)O)COP(O)(O)=O)O	glucosamine-6-phosphate	glucosamine-6-phosphate	3616-42-0	8013767	HMDB0001254	C00352	440997	Polar
291	305	31260	147190	Carbohydrate	Glycolysis, Gluconeogenesis, and Pyruvate Metabolism	1224	NAMED	NBSCHQHZLSJFNQ-UHFFFAOYSA-N	OC1OC(C(C(C1O)O)O)COP(O)(O)=O	glucose 6-phosphate	glucose 6-phosphate	103192-55-8	19952394	HMDB0001401	C00092	5958	Polar
297	402	17747	158164	Lipid	Sphingosines	3160	NAMED	WWUZIQQURGPMPG-CCEZHUSRSA-N	CCCCCCCCCCCCC/C=C/C(C(CO)N)O	sphingosine	sphingosine	123-78-4	4510275	HMDB0000252	C00319	5280335	Pos Late
298	400	533	155313	Nucleotide	Pyrimidine Metabolism, Cytidine containing	4261	NAMED	NCMVOABPESMRCP-UHFFFAOYSA-N	NC1=NC(N(C2CC(C(O2)COP(O)(O)=O)O)C=C1)=O	2'-deoxycytidine 5'-monophosphate	dCMP	1032-65-1	5414501	HMDB0001202	C00239	13945	Pos Early
301	209	34302	126135	Cofactors and Vitamins	Ascorbate and Aldarate Metabolism	4352	NAMED	SBJKKFFYIZUCET-UHFFFAOYSA-N	OCC(C1OC(C(C1=O)=O)=O)O	dehydroascorbate	dehydroascorbate	490-83-5	812	HMDB0001264	C05422	440667	Neg
309	400	15522	155557	Carbohydrate	Glycolysis, Gluconeogenesis, and Pyruvate Metabolism	1232	NAMED	GNGACRATGGDKBX-UHFFFAOYSA-N	OCC(COP(O)(O)=O)=O	dihydroxyacetone phosphate (DHAP)	dihydroxyacetone phosphate (DHAP)	102783-56-2	3833110	HMDB0001473	C00111	668	Pos Early
311	400	15128	155533	Amino Acid	Methionine, Cysteine, SAM and Taurine Metabolism	450	NAMED	FFFHZYDWPBMWHY-UHFFFAOYSA-N	O=C(C(CCS)N)O	homocysteine	homocysteine	454-29-5	757	HMDB0000742	C00155	778	Pos Early
313	402	17769	158166	Lipid	Sphingolipid Synthesis	3001	NAMED	OTKJDMGTUTTYMP-UHFFFAOYSA-N	CCCCCCCCCCCCCCCC(C(CO)N)O	sphinganine	sphinganine	3102-56-5	3014	HMDB0000269	C00836	3126	Pos Late
314	209	12125	165436	Lipid	Long Chain Saturated Fatty Acid	1520	NAMED	UKMSUNONTOPOIO-UHFFFAOYSA-N	CCCCCCCCCCCCCCCCCCCCCC(O)=O	behenate (22:0)*	behenate (22:0)*	112-85-6	7923	HMDB0000944	C08281	8215	Neg
327	209	2134	124607	Cofactors and Vitamins	Riboflavin Metabolism	4334	NAMED	VWWQXMAJTJZDQX-KUIMXZBMSA-N	OC(C(O)C(O)COP(OP(OC[C@H]1O[C@@H](N(C=N2)C3=C2C(N)=NC=N3)[C@H](O)[C@@H]1O)(O)=O)(O)=O)CN(C(C=C(C)C(C)=C4)=C4N=C5C(N6)=O)C5=NC6=O	flavin adenine dinucleotide (FAD)	FAD	146-14-5,84366-81-4	559059	HMDB0001248	C00016	643975	Neg
330	305	1643	146876	Energy	TCA Cycle	1450	NAMED	VZCYOOQTPOCHFL-OWOJBTEDSA-N	OC(/C=C/C(O)=O)=O	fumarate	fumarate	100-17-8	10197150	HMDB0000134	C00122	444972	Polar
331	400	36738	156248	Peptide	Gamma-glutamyl Amino Acid	634	NAMED	OWQDWQKWSLFFFR-UHFFFAOYSA-N	O=C(O)C(N)CCC(NC(C(O)=O)CCC(O)=O)=O	gamma-glutamylglutamate	gamma-glutamylglutamate	1116-22-9	83831	HMDB0011737	C05282	92865	Pos Early
338	305	587	147098	Xenobiotics	Food Component/Plant	4806	NAMED	RGHNJXZEOKUKBD-SQOUGZDYSA-N	OC([C@H](O)[C@@H](O)[C@H](O)[C@H](O)CO)=O	gluconate	gluconate	527-07-1	10240	HMDB0000625	C00257	10690,3085666	Polar
339	305	396	146390	Lipid	Fatty Acid, Dicarboxylate	1660	NAMED	JFCQEDHGNNZCLN-UHFFFAOYSA-N	OC(CCCC(O)=O)=O	glutarate (C5-DC)	glutarate (C5-DC)	110-94-1	3618533	HMDB0000661	C00489	743,4418048	Polar
340	400	58	160611	Amino Acid	Glycine, Serine and Threonine Metabolism	1	NAMED	DHMQDGOQFOQNFH-UHFFFAOYSA-N	NCC(O)=O	glycine	glycine	56-40-6	730	HMDB0000123	C00037	750	Pos Early
342	209	18476	126842	Lipid	Primary Bile Acid Metabolism	3455	NAMED	RFDAIACWWDREDC-FRVQLJSFSA-N	O=C(CNC(CC[C@H]([C@@H]1[C@@]2(C)[C@@H](O)C[C@]3([H])[C@@]4(C)CC[C@@H](O)C[C@@]4([H])C[C@@H](O)[C@@]3([H])[C@]2([H])CC1)C)=O)O	glycocholate	glycocholate	475-31-0,863-57-0	9734	HMDB0000138	C01921	10140	Neg
344	400	43802	157048	Amino Acid	Creatine Metabolism	527	NAMED	BPMFZUMJYQTVII-UHFFFAOYSA-N	NC(NCC(O)=O)=N	guanidinoacetate	guanidinoacetate	352-97-6	743	HMDB0000128	C00581	763	Pos Early
347	209	2849	123235	Nucleotide	Purine Metabolism, Guanine containing	4178	NAMED	RQFCJASXJCIDSX-UHFFFAOYSA-N	NC1=NC2=C(C(N1)=O)N=CN2C3OC(C(C3O)O)COP(O)(O)=O	guanosine 5'-monophosphate (5'-GMP)	5'- GMP	5550-12-9	741	HMDB0001397	C00144	6804	Neg
354	400	1574	155412	Amino Acid	Histidine Metabolism	88	NAMED	NTYJJOPFIAHURM-UHFFFAOYSA-N	NCCC1=CNC=N1	histamine	histamine	51-45-6	753	HMDB0000870	C00388	774	Pos Early
355	209	59	123153	Amino Acid	Histidine Metabolism	70	NAMED	HNDVDQJCIGZPNO-UHFFFAOYSA-N	NC(C(O)=O)CC1=CN=CN1	histidine	histidine	5934-29-2	752	HMDB0000177	C00135	6274	Neg
358	400	590	155331	Amino Acid	Methionine, Cysteine, SAM and Taurine Metabolism	470	NAMED	VVIUBCNYACGLLV-UHFFFAOYSA-N	NCCS(O)=O	hypotaurine	hypotaurine	300-84-5	96959	HMDB0000965	C00519	107812	Pos Early
361	209	1123	123191	Nucleotide	Purine Metabolism, (Hypo)Xanthine/Inosine containing	4120	NAMED	UGQMRVRMYYASKQ-KQYNXXCUSA-N	O[C@H]1[C@H](N2C(N=CN=C3O)=C3N=C2)O[C@H](CO)[C@H]1O	inosine	inosine	58-63-9	21241953	HMDB0000195	C00294	6021	Neg
362	209	2133	124823	Nucleotide	Purine Metabolism, (Hypo)Xanthine/Inosine containing	4119	NAMED	GRSZFWQUAKGDAV-UHFFFAOYSA-N	OC1C(C(N2C=NC3=C2N=CNC3=O)OC1COP(O)(O)=O)O	inosine 5'-monophosphate (IMP)	inosine 5'-monophosphate (IMP)	4691-65-0	5482599	HMDB0000175	C00130	8582	Neg
363	305	1124	145716	Lipid	Inositol Metabolism	2202	NAMED	CDAISMWEOUEBRE-GPIVLXJGSA-N	O[C@@H]1[C@@H](O)[C@H](O)[C@H](O)[C@H](O)[C@H]1O	myo-inositol	myo-inositol	87-89-8	10239179	HMDB0000211	C00137	892	Polar
370	305	43849	149790	Lipid	Inositol Metabolism	2211	NAMED	INAPMGSXUVUWAF-PTQMNWPWSA-N	O[C@@H]1[C@H]([C@@H]([C@H]([C@H]([C@H]1O)O)OP(O)(O)=O)O)O	inositol 1-phosphate (I1P)	inositol 1-phosphate (I1P)	106032-59-1,573-35-3	17215924	HMDB0000213	C01177	440194	Polar
376	400	1125	155350	Amino Acid	Leucine, Isoleucine and Valine Metabolism	385	NAMED	AGPKZVBTJJNPAG-UHFFFAOYSA-N	NC(C(O)=O)C(C)CC	isoleucine	isoleucine	73-32-5	769	HMDB0000172	C06418,C00407,C16424	6306	Pos Early
381	305	6146	147948	Amino Acid	Lysine Metabolism	123	NAMED	OYIFNHCXNCRBQI-UHFFFAOYSA-N	OC(CCCC(N)C(O)=O)=O	2-aminoadipate	2-aminoadipate	1118-90-7,542-32-5	456	HMDB0000510	C00956	92136	Polar
391	400	2132	155460	Amino Acid	Urea cycle; Arginine and Proline Metabolism	492	NAMED	RHGKLRLOHDJJDR-UHFFFAOYSA-N	NC(C(O)=O)CCCNC(N)=O	citrulline	citrulline	372-75-8	810	HMDB0000904	C00327	9750	Pos Early
392	400	1495	155377	Amino Acid	Lysine Metabolism	122	NAMED	ZDGJAHTZVHVLOT-UHFFFAOYSA-N	NC(C(O)=O)CCCCNC(C(O)=O)CCC(O)=O	saccharopine	saccharopine	997-68-2	141086	HMDB0000279	C00449	160556	Pos Early
397	400	60	155300	Amino Acid	Leucine, Isoleucine and Valine Metabolism	332	NAMED	ROHFNLRQFUQHCH-YFKPBYRVSA-N	O=C([C@H](CC(C)C)N)O	leucine	leucine	61-90-5		HMDB0000687	C00123	6106	Pos Early
407	400	1301	155354	Amino Acid	Lysine Metabolism	105	NAMED	KDXKERNSBIXSRK-UHFFFAOYSA-N	NC(C(O)=O)CCCCN	lysine	lysine	56-87-1	5747	HMDB0003405	C00739,C00047	5962	Pos Early
409	209	1303	123199	Energy	TCA Cycle	1452	NAMED	BJEPYKJPYRNKOW-UHFFFAOYSA-N	OC(C(O)=O)CC(O)=O	malate	malate	6915-15-7	510	HMDB0031518,HMDB0000156,HMDB0000744	C00149,C00711,C00497	525	Neg
415	400	1302	155355	Amino Acid	Methionine, Cysteine, SAM and Taurine Metabolism	434	NAMED	FFEARJCKVFRZRR-UHFFFAOYSA-N	CSCCC(N)C(O)=O	methionine	methionine	63-68-3	5907	HMDB0000696	C00073	6137	Pos Early
418	305	1496	145730	Lipid	Fatty Acid Metabolism (also BCAA Metabolism)	1775	NAMED	ZIYVHBGGAOATLY-UHFFFAOYSA-N	O=C(C(C(O)=O)C)O	methylmalonate (MMA)	methylmalonate (MMA)	516-05-2	473	HMDB0000202	C02170	487	Polar
424	209	1336	125720	Lipid	Long Chain Saturated Fatty Acid	1511	NAMED	IPCSVZSSVZVIGE-UHFFFAOYSA-N	OC(CCCCCCCCCCCCCCC)=O	palmitate (16:0)	palmitate (16:0)	57-10-3	960	HMDB0000220	C00249	985	Neg
428	209	31475	124695	Cofactors and Vitamins	Nicotinate and Nicotinamide Metabolism	4310	NAMED	BOPGDPNILDQYTO-JTDWVUTFSA-N	O[C@@H]([C@H]1O)[C@H](O[C@H]1COP(OP(OC[C@H]2O[C@@H](N(C=CC3)C=C3C(N)=O)[C@H](O)[C@@H]2O)(O)=O)(O)=O)N4C(N=CN=C5N)=C5N=C4	nicotinamide adenine dinucleotide reduced (NADH)	NADH	606-68-8,58-68-4	388299	HMDB0001487	C00004	439153	Neg
432	400	594	155332	Cofactors and Vitamins	Nicotinate and Nicotinamide Metabolism	4305	NAMED	DFPAKSUCGFBDDF-UHFFFAOYSA-N	NC(C1=CN=CC=C1)=O	nicotinamide	nicotinamide	98-92-0	911	HMDB0001406	C00153	936	Pos Early
439	209	1358	125724	Lipid	Long Chain Saturated Fatty Acid	1515	NAMED	QIQXTHQIDYTFRH-UHFFFAOYSA-N	CCCCCCCCCCCCCCCCCC(O)=O	stearate (18:0)	stearate (18:0)	57-11-4	5091	HMDB0000827	C01530	5281	Neg
444	400	1493	155375	Amino Acid	Urea cycle; Arginine and Proline Metabolism	487	NAMED	AHLPHDHHMVZTML-BYPYZUCNSA-N	O=C(O)[C@@H](N)CCCN	ornithine	ornithine	3184-13-2	6026	HMDB0000214	C00077	6262	Pos Early
445	305	1505	146440	Nucleotide	Pyrimidine Metabolism, Orotate containing	4208	NAMED	PXQPEWDEAKTCGB-UHFFFAOYSA-N	O=C(C1=CC(O)=NC(O)=N1)O	orotate	orotate	50887-69-9	942	HMDB0000226	C00295	967	Polar
448	400	27727	155840	Amino Acid	Glutathione Metabolism	567	NAMED	YPZRWBKMTBYPTK-BJDJZHNGSA-N	O=C([C@@H](NC(CC[C@@H](C(O)=O)N)=O)CSSC[C@@H](C(NCC(O)=O)=O)NC(CC[C@@H](C(O)=O)N)=O)NCC(O)=O	glutathione, oxidized (GSSG)	glutathione, oxidized (GSSG)	103239-24-3	58835	HMDB0003337	D00031,C00127	65359	Pos Early
452	209	33447	126083	Lipid	Long Chain Monounsaturated Fatty Acid	1530	NAMED	SECPZKHBENQXJG-FPLPWBNLSA-N	CCCCCC\C=C/CCCCCCCC(O)=O	palmitoleate (16:1n7)	palmitoleate (16:1n7)	373-49-9	393216	HMDB0003229	C08362	445638	Neg
460	400	64	155301	Amino Acid	Phenylalanine Metabolism	140	NAMED	COLNVLDHVKWLRT-UHFFFAOYSA-N	NC(C(O)=O)CC1=CC=CC=C1	phenylalanine	phenylalanine	63-91-2	5910	HMDB0000159	C00079	6140	Pos Early
461	209	42109	126986	Energy	Oxidative Phosphorylation	1469	NAMED	NBIIXXVUZAFLBC-UHFFFAOYSA-N	O=P(O)(O)O	phosphate	phosphate	7664-38-2	1032	HMDB0001429	C00009	1061	Neg
480	400	1898	155455	Amino Acid	Urea cycle; Arginine and Proline Metabolism	495	NAMED	ONIBWKKTOPOVIA-UHFFFAOYSA-N	OC(C1CCCN1)=O	proline	proline	147-85-3	128566	HMDB0000162,HMDB0003411	C00148,C000763	8988,145742,614	Pos Early
482	305	527	146396	Carbohydrate	Glycolysis, Gluconeogenesis, and Pyruvate Metabolism	1240	NAMED	JVTAAEKCZFNVCJ-UHFFFAOYSA-N	CC(O)C(O)=O	lactate	lactate	79-33-4	592	HMDB0000190	C00186	612	Polar
491	400	1651	155439	Cofactors and Vitamins	Vitamin B6 Metabolism	4451	NAMED	RADKZDMFGJYCBB-UHFFFAOYSA-N	OC1=C(C)N=CC(CO)=C1C=O	pyridoxal	pyridoxal	65-22-5	1021	HMDB0001545	C00250	1050	Pos Early
493	400	3138	155486	Cofactors and Vitamins	Vitamin B6 Metabolism	4449	NAMED	ZMJGSOSNSPKHNH-UHFFFAOYSA-N	NCC1=C(COP(O)(O)=O)C=NC(C)=C1O	pyridoxamine phosphate	pyridoxamine phosphate	529-96-4	1024	HMDB0001555	C00647	1053	Pos Early
496	400	2127	155459	Amino Acid	Glutathione Metabolism	566	NAMED	RWSXRVCMGQZWBV-WDSKDSINSA-N	O=C(N[C@@H](CS)C(NCC(O)=O)=O)CC[C@@H]([C@@](O)=O)N	glutathione, reduced (GSH)	glutathione, reduced (GSH)	70-18-8	111188	HMDB0000125	D00014,C00051	124886	Pos Early
501	305	1515	164364	Xenobiotics	Drug - Topical Agents	5961	NAMED	YGSDEFSMJLZEOE-UHFFFAOYSA-N	OC1=C(C(O)=O)C=CC=C1	salicylate	salicylate	69-72-7	331	HMDB0001895	C00805	338	Polar
503	400	1648	155437	Amino Acid	Glycine, Serine and Threonine Metabolism	10	NAMED	MTCFGRXMJLQNBG-REOHCLBHSA-N	OC([C@@H](N)CO)=O	serine	serine	56-45-1	5736	HMDB0000187	C00065	5951	Pos Early
504	400	2342	155468	Amino Acid	Tryptophan Metabolism	287	NAMED	QZAYGJVTTNCVMB-UHFFFAOYSA-N	NCCC1=CNC(C=C2)=C1C=C2O	serotonin	serotonin	153-98-0	5013	HMDB0000259	C00780	5202	Pos Early
507	400	603	155336	Amino Acid	Polyamine Metabolism	552	NAMED	PFNFFQXMRSDOHW-UHFFFAOYSA-N	NCCCNCCCCNCCCN	spermine	spermine	71-44-3	1072	HMDB0001256	C00750	1103	Pos Early
512	400	2125	155458	Amino Acid	Methionine, Cysteine, SAM and Taurine Metabolism	471	NAMED	XOAAWQZATWQOTB-UHFFFAOYSA-N	NCCS(=O)(O)=O	taurine	taurine	107-35-7	1091	HMDB0000251	C00245	1123	Pos Early
519	209	1365	125728	Lipid	Long Chain Saturated Fatty Acid	1508	NAMED	TUNFSRHWOTWDNC-UHFFFAOYSA-N	OC(CCCCCCCCCCCCC)=O	myristate (14:0)	myristate (14:0)	544-63-8	10539	HMDB0000806	C06424	11005	Neg
523	400	15798	164851	Cofactors and Vitamins	Thiamine Metabolism	4422	NAMED	HZSAJDVWZRBGIF-UHFFFAOYSA-N	CC1=NC=C(C[N+]2=CSC(CCOP(O)([O-])=O)=C2C)C(N)=N1	thiamin monophosphate	thiamin monophosphate	532-40-1	2627905	HMDB0002666	C01081	1131,3382778	Pos Early
533	400	1670	155443	Amino Acid	Urea cycle; Arginine and Proline Metabolism	485	NAMED	XSQUKJJJFZCRTK-UHFFFAOYSA-N	O=C(N)N	urea	urea	57-13-6	1143	HMDB0000294	C00086	1176	Pos Early
535	209	606	123185	Nucleotide	Pyrimidine Metabolism, Uracil containing	4220	NAMED	DRTQHJPVMGBUCF-UHFFFAOYSA-N	OC1C(N(C=CC2=O)C(N2)=O)OC(CO)C1O	uridine	uridine	58-96-8	5807	HMDB0000296	C00299	6029	Neg
536	209	52602	165330	Nucleotide	Pyrimidine Metabolism, Uracil containing	4236	NAMED	MXHRCPNRJAMMIM-UHFFFAOYSA-N	O=C(NC1=O)N(C=C1)C(CC2O)OC2CO	2'-deoxyuridine	2'-deoxyuridine	951-78-0	13118	HMDB0000012	C00526	13712	Neg
561	400	57	155297	Amino Acid	Glutamate Metabolism	44	NAMED	WHUUTDBJXJRKMK-VKHMYHEASA-N	O=C(O)[C@@H](N)CCC(O)=O	glutamate	glutamate	56-86-0	591	HMDB0000148	C00025,C00217	33032	Pos Early
563	400	53	155293	Amino Acid	Glutamate Metabolism	45	NAMED	ZDXPYRJPNDTMRX-VKHMYHEASA-N	OC([C@@H](N)CCC(N)=O)=O	glutamine	glutamine	56-85-9	5746	HMDB0000641	C00064	5961	Pos Early
564	400	1284	155352	Amino Acid	Glycine, Serine and Threonine Metabolism	17	NAMED	AYFVYJQAPQTCCC-GBXIJSLDSA-N	N[C@H](C(O)=O)[C@H](O)C	threonine	threonine	72-19-5	6051	HMDB0000167	C00188	6288	Pos Early
565	400	54	155294	Amino Acid	Tryptophan Metabolism	254	NAMED	QIVBCDIJIAJPQS-VIFPVBQESA-N	O=C(O)[C@@H](N)CC1=CNC2=C1C=CC=C2	tryptophan	tryptophan	73-22-3	6066	HMDB0000929	C00078	6305	Pos Early
566	400	1649	155438	Amino Acid	Leucine, Isoleucine and Valine Metabolism	416	NAMED	KZSNJWFQEVHDMF-BYPYZUCNSA-N	N[C@H](C(O)=O)C(C)C	valine	valine	72-18-4	6050	HMDB0000883	C00183	6287	Pos Early
567	400	1504	155382	Cofactors and Vitamins	Nicotinate and Nicotinamide Metabolism	4302	NAMED	PVNIIMVLHYAWGP-UHFFFAOYSA-N	OC(C1=CC=CN=C1)=O	nicotinate	nicotinate	59-67-6	913	HMDB0001488	C00253	938	Pos Early
568	400	2150	155464	Cofactors and Vitamins	Vitamin B6 Metabolism	4448	NAMED	NHZMQXZHNVQTQA-UHFFFAOYSA-N	NCC(C(O)=C(C)N=C1)=C1CO	pyridoxamine	pyridoxamine	58052-48-5	1023	HMDB0001431	C00534	1052	Pos Early
572	305	48152	151982	Carbohydrate	Glycolysis, Gluconeogenesis, and Pyruvate Metabolism	1223	NAMED	WQZGKKKJIJFFOK-DVKNGEFBSA-N	O[C@H]1O[C@H](CO)[C@@H](O)[C@H](O)[C@H]1O	glucose	glucose	50-99-7	71358	HMDB0000122	C00031	5793	Polar
798	400	555	155320	Nucleotide	Purine Metabolism, Adenine containing	4147	NAMED	OIRDTQYFTABQOQ-KQYNXXCUSA-N	NC1=NC=NC2=C1N=CN2[C@@]3([H])[C@@](O)([H])[C@@](O)([H])[C@](CO)([H])O3	adenosine	adenosine	58-61-7	54923	HMDB0000050	C00212	60961	Pos Early
799	400	3141	155487	Amino Acid	Glycine, Serine and Threonine Metabolism	7	NAMED	KWIUHFFTVRNATP-UHFFFAOYSA-N	O=C(C[N+](C)(C)C)[O-]	betaine	betaine	107-43-7	19951173,242	HMDB0000043	C00719	247	Pos Early
800	400	1868	155454	Amino Acid	Methionine, Cysteine, SAM and Taurine Metabolism	455	NAMED	XUJNEKJLAYXESH-REOHCLBHSA-N	SC[C@H](N)C(O)=O	cysteine	cysteine	56-89-3,52-90-4	5653	HMDB0000574	C00097	5862	Pos Early
803	305	48153	152039	Carbohydrate	Fructose, Mannose and Galactose Metabolism	1353	NAMED	WQZGKKKJIJFFOK-DXQLJALPSA-N	O[C@@H]1C(CO)O[C@@H](O)[C@@H](O)[C@H]1O	mannose	mannose	3458-28-4	141983	HMDB0000169	C00159,C02209,C00936	82308,439680,185698,18950	Polar
806	400	5086	155492	Amino Acid	Glycine, Serine and Threonine Metabolism	6	NAMED	FFDGPVCHZBVARC-UHFFFAOYSA-N	CN(C)CC(O)=O	dimethylglycine	dimethylglycine	1118-68-9	653	HMDB0000092	C03626	673	Pos Early
811	400	1126	155351	Amino Acid	Alanine and Aspartate Metabolism	29	NAMED	QNAYBMKLOCPYGJ-REOHCLBHSA-N	O=C(O)[C@@H](N)C	alanine	alanine	56-41-7	5735	HMDB0000161	C00041	5950	Pos Early
815	400	1299	155353	Amino Acid	Tyrosine Metabolism	162	NAMED	OUYCCCASQSFEME-QMMMGPOBSA-N	N[C@@H](CC1=CC=C(O)C=C1)C(O)=O	tyrosine	tyrosine	60-18-4	5833	HMDB0000158	C00082	6057	Pos Early
818	305	15872	147518	Lipid	Fatty Acid Synthesis	1473	NAMED	OFOBLEOULBTSOW-UHFFFAOYSA-N	O=C(O)CC(O)=O	malonate	malonate	26522-22-85-0,141-82-2	844	HMDB0000691	C00383	867	Polar
821	400	33442	156018	Nucleotide	Pyrimidine Metabolism, Uracil containing	4222	NAMED	PTJWIQPHWPFNBW-GBNDHIKLSA-N	O[C@]1([H])[C@@](O)([H])[C@](CO)([H])O[C@]1(C2=CNC(NC2=O)=O)[H]	pseudouridine	pseudouridine	1445-07-4	21403010	HMDB0000767	C02067	15047	Pos Early
823	305	48990	160586	Carbohydrate	Glycolysis, Gluconeogenesis, and Pyruvate Metabolism	1239	NAMED	LCTONWCANYUPML-UHFFFAOYSA-N	CC(C(O)=O)=O	pyruvate	pyruvate	127-17-3	96901	HMDB0000243	C00022	1060	Polar
825	400	605	155338	Nucleotide	Pyrimidine Metabolism, Uracil containing	4221	NAMED	ISAKRJDGNUQOIC-UHFFFAOYSA-N	O=C(NC=C1)NC1=O	uracil	uracil	66-22-8	1141	HMDB0000300	C00106	1174	Pos Early
827	400	514	155308	Nucleotide	Pyrimidine Metabolism, Cytidine containing	4252	NAMED	UHDGCWIWMRVCDJ-XVFCMESISA-N	OC[C@@H]1[C@H]([C@H]([C@H](N2C(N=C(C=C2)N)=O)O1)O)O	cytidine	cytidine	65-46-3	5940	HMDB0000089	C00475	6175	Pos Early
828	305	575	146408	Carbohydrate	Pentose Metabolism	1269	NAMED	SRBFZHDQGSBBOR-SQOUGZDYSA-N	O[C@@H]1CO[C@@H](O)[C@@H](O)[C@@H]1O	arabinose	arabinose	28697-53-2	59687	HMDB0029942	C00216	66308	Polar
869	305	2856	146458	Nucleotide	Pyrimidine Metabolism, Uracil containing	4215	NAMED	DJJCXFVJDGTHFX-XVFCMESISA-N	O[C@]1([H])[C@@](O)([H])[C@](COP(O)(O)=O)([H])O[C@]1(N(C=C2)C(NC2=O)=O)[H]	uridine 5'-monophosphate (UMP)	UMP	3387-36-8	1399139	HMDB0000288	C00105	6030	Polar
872	209	2183	124827	Nucleotide	Pyrimidine Metabolism, Thymine containing	4275	NAMED	IQFYYKKMVGJFEH-XLPZGREQSA-N	O=C(NC(C(C)=C1)=O)N1[C@]2([C@@]([C@@]([C@@](CO)(O2)[H])(O)[H])([H])[H])[H]	thymidine	thymidine	50-89-5	5585	HMDB0000273	C00214	5789	Neg
873	400	5341	155495	Cofactors and Vitamins	Thiamine Metabolism	4421	NAMED	OHQKBYLHTFYNQF-UHFFFAOYSA-N	NC1=C(C[N+]2=CSC(CC[O-])=C2C)C=NC(C)=N1	thiamin (Vitamin B1)	thiamin (Vitamin B1)	59-43-8		HMDB0000235	DG00125,C00378,D08580	1130	Pos Early
878	305	48195	153126	Carbohydrate	Fructose, Mannose and Galactose Metabolism	1347	NAMED	RFSUNEUAIZKAJO-ARQDHWQXSA-N	OC[C@@]1(O)O[C@H](CO)[C@@H](O)[C@@H]1O	fructose	fructose	57-48-7	5764	HMDB0000660	C00095	2723872	Polar
880	400	554	155319	Nucleotide	Purine Metabolism, Adenine containing	4148	NAMED	GFFGJBXGBJISGV-UHFFFAOYSA-N	NC1=NC=NC2=C1N=CN2	adenine	adenine	73-24-5	185	HMDB0000034	C00147	190	Pos Early
888	209	1642	125736	Lipid	Medium Chain Fatty Acid	1495	NAMED	GHVNFZFCNZKVNT-UHFFFAOYSA-N	CCCCCCCCCC(O)=O	caprate (10:0)	caprate (10:0)	334-48-5	2863	HMDB0000511	C01571	2969	Neg
891	209	1121	125718	Lipid	Long Chain Saturated Fatty Acid	1513	NAMED	KEMQGTRYUADPNZ-UHFFFAOYSA-N	O=C(O)CCCCCCCCCCCCCCCC	margarate (17:0)	margarate (17:0)	506-12-7	10033	HMDB0002259		10465	Neg
892	209	1356	125722	Lipid	Long Chain Saturated Fatty Acid	1517	NAMED	ISYWECDDZWTKFF-UHFFFAOYSA-N	CCCCCCCCCCCCCCCCCCC(O)=O	nonadecanoate (19:0)	nonadecanoate (19:0)	646-30-0	12071	HMDB0000772	C16535	12591	Neg
893	209	1118	125716	Lipid	Long Chain Saturated Fatty Acid	1518	NAMED	VKOBVWXKNCXXDE-UHFFFAOYSA-N	CCCCCCCCCCCCCCCCCCCC(O)=O	arachidate (20:0)	arachidate (20:0)	506-30-9	10035	HMDB0002212	C06425	10467	Neg
913	305	15586	146486	Carbohydrate	Glycogen Metabolism	1300	NAMED	GUBGYTABKSRVRQ-ASMJPISFSA-N	O[C@@H]1[C@H]([C@H](O[C@@H]([C@H]1O)CO)O[C@H]2[C@@H]([C@H]([C@H](O[C@@H]2CO)O)O)O)O	maltose	maltose	6363-53-7	388469	HMDB0000163	C00208	10991489	Polar
914	305	1471	147709	Carbohydrate	Pentose Metabolism	1261	NAMED	PYMYPHUHKUWMLA-LMVFSUKVSA-N	O=C[C@@H]([C@@H]([C@@H](CO)O)O)O	ribose	ribose	50-69-1	4470639	HMDB0000283	C00121	5779	Polar
917	400	512	155306	Amino Acid	Alanine and Aspartate Metabolism	40	NAMED	DCXYFEDJOCDNAF-REOHCLBHSA-N	NC(C[C@H](N)C(O)=O)=O	asparagine	asparagine	70-47-3	6031	HMDB0000168	C00152	6267	Pos Early
925	209	1644	125738	Lipid	Medium Chain Fatty Acid	1491	NAMED	MNWFXJYAOYHMED-UHFFFAOYSA-N	CCCCCCC(O)=O	heptanoate (7:0)	heptanoate (7:0)	111-14-8	7803	HMDB0000666	C17714	8094	Neg
926	209	32489	125850	Lipid	Medium Chain Fatty Acid	1490	NAMED	FUZZWVXGSFPDMH-UHFFFAOYSA-N	CCCCCC(O)=O	caproate (6:0)	caproate (6:0)	142-62-1	8552	HMDB0000535	C01585	8892	Neg
932	209	32492	125852	Lipid	Medium Chain Fatty Acid	1492	NAMED	WWZKQHOCKIZLMA-UHFFFAOYSA-N	CCCCCCCC(O)=O	caprylate (8:0)	caprylate (8:0)	124-07-2	370	HMDB0000482	C06423	379	Neg
935	305	1519	147116	Carbohydrate	Disaccharides and Oligosaccharides	1326	NAMED	CZMRCDWAGMRECN-UGDNZRGBSA-N	OC[C@]1(O[C@@H]2[C@@H]([C@H]([C@@H]([C@H](O2)CO)O)O)O)[C@H]([C@@H]([C@@H](CO)O1)O)O	sucrose	sucrose	57-50-1	5768	HMDB0000258	C00089	5988	Polar
936	400	608	155341	Cofactors and Vitamins	Vitamin B6 Metabolism	4446	NAMED	LXNHXLLTXMVWPM-UHFFFAOYSA-N	OC1=C(C)N=CC(CO)=C1CO	pyridoxine (Vitamin B6)	pyridoxine (Vitamin B6)	58-56-0	1025	HMDB0000239	D08454	1054	Pos Early
980	209	1361	125726	Lipid	Long Chain Saturated Fatty Acid	1510	NAMED	WQEPLUUGTLDZJY-UHFFFAOYSA-N	O=C(O)CCCCCCCCCCCCCC	pentadecanoate (15:0)	pentadecanoate (15:0)	10002-84-2,1002-84-2	13249	HMDB0000826	C16537	13849	Neg
1001	400	32306	155905	Amino Acid	Urea cycle; Arginine and Proline Metabolism	513	NAMED	PMMYEEVYMWASQN-DMTCNVIQSA-N	O[C@@H]1C[C@@H](C(O)=O)NC1	trans-4-hydroxyproline	hydroxyproline	51-35-4	5605	HMDB0000725	C01157	5810	Pos Early
1002	305	1107	146424	Nucleotide	Purine Metabolism, (Hypo)Xanthine/Inosine containing	4134	NAMED	POJWUDADGALRAB-UHFFFAOYSA-N	O=C(N1)C(NC(N)=O)NC1=O	allantoin	allantoin	97-59-6	199	HMDB0000462	C02348,C01551,C02350	439714,204,439713	Polar
1004	209	3147	123237	Nucleotide	Purine Metabolism, (Hypo)Xanthine/Inosine containing	4122	NAMED	LRFVTYWOQMYALW-UHFFFAOYSA-N	O=C(N1)C(N=CN2)=C2NC1=O	xanthine	xanthine	69-89-6	1151	HMDB0000292	C00385	1188	Neg
1021	209	1494	123209	Amino Acid	Glutathione Metabolism	579	NAMED	ODHCTXKNWHHXJC-VKHMYHEASA-N	O=C1CC[C@@H]([C@@](O)=O)N1	5-oxoproline	5-oxoproline	98-79-3	7127	HMDB0000267	C02237,C01879	439685,7405	Neg
1023	400	1516	155390	Amino Acid	Glycine, Serine and Threonine Metabolism	5	NAMED	FSYKKLYZXJSNPZ-UHFFFAOYSA-N	CNCC(O)=O	sarcosine	sarcosine	107-97-1	1057	HMDB0000271	C00213	1088	Pos Early
1024	209	1508	124797	Cofactors and Vitamins	Pantothenate and CoA Metabolism	4337	NAMED	GHOKWGTUZJEAQD-ZETCQYMHSA-N	O=C(NCCC(O)=O)[C@H](O)C(C)(C)CO	pantothenate	pantothenate (Vitamin B5)	137-08-6	6361	HMDB0000210	C00864	6613	Neg
1025	400	1444	155369	Amino Acid	Lysine Metabolism	131	NAMED	HXEACLLIILLPRG-UHFFFAOYSA-N	OC(C1NCCCC1)=O	pipecolate	pipecolate	4043-87-2		HMDB0000070			Pos Early
1026	209	1600	124589	Lipid	Phospholipid Metabolism	2239	NAMED	SUHOOTKUPISOBE-UHFFFAOYSA-N	NCCOP(O)(O)=O	phosphoethanolamine	phosphoethanolamine (PE)	1071-23-4	990	HMDB0000224	C00346	1015	Neg
1052	305	1572	146444	Carbohydrate	Glycolysis, Gluconeogenesis, and Pyruvate Metabolism	1243	NAMED	RBNPOMFGQQGHHO-UHFFFAOYSA-N	O=C(O)C(O)CO	glycerate	glycerate	600-19-1	732	HMDB0000139,HMDB0006372	C00258	439194,752	Polar
1053	400	3155	155489	Nucleotide	Pyrimidine Metabolism, Uracil containing	4239	NAMED	JSJWCHRYRHKBBW-UHFFFAOYSA-N	OC(CCNC(N)=O)=O	3-ureidopropionate	3-ureidopropionate	462-88-4	109	HMDB0000026	C02642	111	Pos Early
1082	209	1587	126818	Amino Acid	Leucine, Isoleucine and Valine Metabolism	336	NAMED	WXNXCEHXYPACJF-ZETCQYMHSA-N	O=C(O)[C@H](CC(C)C)NC(C)=O	N-acetylleucine	N-acetylleucine	1188-21-2	64075	HMDB0011756	C02710	70912	Neg
1083	209	1589	124587	Amino Acid	Methionine, Cysteine, SAM and Taurine Metabolism	435	NAMED	XUYPXLNMDZIRQH-LURJTMIESA-N	O=C(O)[C@H](CCSC)NC(C)=O	N-acetylmethionine	N-acetylmethionine	65-82-7	395338	HMDB0011745	C02712	448580	Neg
1084	209	1591	124807	Amino Acid	Leucine, Isoleucine and Valine Metabolism	417	NAMED	IHYJTAOFMMMOPX-LURJTMIESA-N	O=C(O)[C@@H](NC(C)=O)C(C)C	N-acetylvaline	N-acetylvaline	96-81-1	60154	HMDB0011757		66789	Neg
1087	209	1552	125983	Lipid	Long Chain Monounsaturated Fatty Acid	1548	NAMED	DPUOLQHDNGRHBS-KTKRTIGZSA-N	OC(CCCCCCCCCCC\C=C/CCCCCCCC)=O	erucate (22:1n9)	erucate (22:1n9)	112-86-7	7924	HMDB0002068	C08316	8216,5281116	Neg
1099	209	1573	124583	Nucleotide	Purine Metabolism, Guanine containing	4183	NAMED	NYHBQMYGNKIUIF-UUOKFMHZSA-N	O=C1C(N=CN2[C@@]3([H])[C@@](O)([H])[C@@](O)([H])[C@](CO)([H])O3)=C2N=C(N)N1	guanosine	guanosine	118-00-3	6544	HMDB0000133	C00387	6802	Neg
1105	402	1561	164189	Cofactors and Vitamins	Tocopherol Metabolism	4361	NAMED	GVJHHUAWPYXKBD-IEOSBIPESA-N	CC1=C2C(O[C@@](CCC[C@H](C)CCC[C@H](C)CCC[C@H](C)C)(C)CC2)=C(C)C(C)=C1O	alpha-tocopherol	alpha-tocopherol	10191-41-0,59-02-9	14265	HMDB0001893	C02477	86472	Pos Late
1110	305	1585	147717	Amino Acid	Alanine and Aspartate Metabolism	31	NAMED	KTHDTJVBEPMMGL-VKHMYHEASA-N	O=C(O)[C@@H](NC(C)=O)C	N-acetylalanine	N-acetylalanine	97-69-8	79449	HMDB0000766	C02847	88064	Polar
1113	400	1558	155399	Amino Acid	Polyamine Metabolism	560	NAMED	UZTFMUBKZQVKLK-UHFFFAOYSA-N	CC(NCCCC(O)=O)=O	4-acetamidobutanoate	4-acetamidobutanoate	3025-96-5	17180	HMDB0003681	C02946	18189	Pos Early
1114	400	1566	155405	Nucleotide	Pyrimidine Metabolism, Thymine containing	4284	NAMED	QCHPKSFMDHPSNR-UHFFFAOYSA-N	O=C(O)C(C)CN	3-aminoisobutyrate	3-aminoisobutyrate	214139-20-5,10569-72-9	58481	HMDB0002166	C05145	64956	Pos Early
1124	209	1564	124575	Energy	TCA Cycle	1440	NAMED	KRKNYBCHXYNGOX-UHFFFAOYSA-N	OC(CC(CC(O)=O)(O)C(O)=O)=O	citrate	citrate	77-92-9	305	HMDB0000094	C00158	311	Neg
1125	209	1559	124573	Nucleotide	Pyrimidine Metabolism, Uracil containing	4232	NAMED	OIVLITBTBDPEFK-UHFFFAOYSA-N	O=C(CCN1)NC1=O	5,6-dihydrouracil	5,6-dihydrouracil	504-07-4	629	HMDB0000076	C00429	649	Neg
1133	400	1603	155431	Amino Acid	Tyrosine Metabolism	170	NAMED	DZGWFCGJZKJUFP-UHFFFAOYSA-N	OC1=CC=C(CCN)C=C1	tyramine	tyramine	60-19-5	5408	HMDB0000306	C00483	5610	Pos Early
1134	209	1604	124593	Nucleotide	Purine Metabolism, (Hypo)Xanthine/Inosine containing	4132	NAMED	LEHOTFFKMJEONL-UHFFFAOYSA-N	O=C1NC(NC(NC2=O)=O)=C2N1	urate	urate	120K5305,69-93-2		HMDB0000289	C00366	1175	Neg
1137	402	38102	158973	Lipid	Endocannabinoid	2160	NAMED	BOWVQLFMWHZBEF-KTKRTIGZSA-N	O=C(NCCO)CCCCCCC/C=C\CCCCCCCC	oleoyl ethanolamide	oleoyl ethanolamide	111-58-0,11-58-0	4446574	HMDB0002088		5283454	Pos Late
1140	400	2730	155470	Peptide	Gamma-glutamyl Amino Acid	635	NAMED	JBFYFLXEJFQWMU-WDSKDSINSA-N	O=C(N)CC[C@@H](C(O)=O)NC(CC[C@@H](C(O)=O)N)=O	gamma-glutamylglutamine	gamma-glutamylglutamine	10148-81-9	133013	HMDB0011738	C05283	150914	Pos Early
1141	209	1669	124595	Amino Acid	Tyrosine Metabolism	175	NAMED	KKADPXVIOXHVKN-UHFFFAOYSA-N	OC1=CC=C(CC(C(O)=O)=O)C=C1	4-hydroxyphenylpyruvate	4-hydroxyphenylpyruvate	156-39-8	954	HMDB0000707	C01179	979	Neg
1162	400	32377	155919	Carbohydrate	Aminosugar Metabolism	1419	NAMED	SQVRNKJHWKZAKO-UHFFFAOYSA-N	OC1(C(O)=O)CC(O)C(NC(C)=O)C(C(O)C(O)CO)O1	N-acetylneuraminate	N-acetylneuraminate	131-48-6	10292217	HMDB0000230	C00270	439197	Pos Early
1207	400	12142	155521	Amino Acid	Phenylalanine Metabolism	154	NAMED	BHHGXPLMPWCGHP-UHFFFAOYSA-N	NCCC1=CC=CC=C1	phenethylamine	phenethylamine	64-04-0	13856352	HMDB0012275	C05332	1001	Pos Early
1211	305	15488	146480	Energy	Oxidative Phosphorylation	1467	NAMED	LIPOUNRJVLNBCD-UHFFFAOYSA-N	O=P(O)(O)OC(C)=O	acetylphosphate	acetylphosphate	94249-01-1	181	HMDB0001494	C00227	186	Polar
1212	305	15741	147960	Carbohydrate	Aminosugar Metabolism	1413	NAMED	FZLJPEPAYPUMMR-FMDGEEDCSA-N	O[C@H]1[C@H](O)[C@@H](CO)O[C@H](OP(O)(O)=O)[C@@H]1NC(C)=O	N-acetyl-glucosamine 1-phosphate	N-acetyl-glucosamine 1-phosphate	31281-59-1	389323	HMDB0001367	C04256	440364	Polar
1213	305	15107	147950	Carbohydrate	Aminosugar Metabolism	1412	NAMED	BRGMHAYQAZFZDJ-FMDGEEDCSA-N	O[C@@H]1O[C@H](COP(O)(O)=O)[C@@H](O)[C@H](O)[C@H]1NC(C)=O	N-acetylglucosamine 6-phosphate	N-acetylglucosamine 6-phosphate	102029-88-9	8216065	HMDB0002817	C00357	439219	Polar
1215	400	48149	157725	Carbohydrate	Aminosugar Metabolism	1431	NAMED	YTTRPBWEMMPYSW-VFFCQLMOSA-N	O[C@H]1[C@H](O)[C@@H](CO)O[C@@H](NC(CC(N)C(O)=O)=O)[C@@H]1NC(C)=O	N-acetylglucosaminylasparagine	N-acetylglucosaminylasparagine	2776-93-4	21403014	HMDB0000489	C04540	123826	Pos Early
1220	400	34418	156115	Lipid	Phospholipid Metabolism	2235	NAMED	RZZPDXZPRHQOCG-OJAKKHQRSA-N	O[C@]([C@@]1(O)[H])([C@](O[C@](COP(OP(OCC[N+](C)(C)C)(O)=O)([O-])=O)1[H])([H])N2C=CC(N)=NC2=O)[H]	cytidine 5'-diphosphocholine	CDP-choline	33818-15-4	21531769	HMDB0001413	C00307	13804	Pos Early
1221	400	27718	155838	Amino Acid	Creatine Metabolism	528	NAMED	CVSVTCORWBXHQV-UHFFFAOYSA-N	CN(C(N)=N)CC(O)=O	creatine	creatine	57-00-1	566	HMDB0000064	C00300	586	Pos Early
1231	209	17805	126039	Lipid	Long Chain Polyunsaturated Fatty Acid (n3 and n6)	1571	NAMED	XSXIVVZCUAHUJO-HZJYTTRNSA-N	O=C(O)CCCCCCCCC/C=C\C/C=C\CCCCC	dihomo-linoleate (20:2n6)	dihomolinoleate (20:2n6)	2091-39-6	4944228	HMDB0005060	C16525	6439848	Neg
1235	400	18245	155638	Peptide	Gamma-glutamyl Amino Acid	637	NAMED	PXVCMZCJAUJLJP-YUMQZZPRSA-N	O=C(O)[C@@H](N)CCC(N[C@@H](CC1=CNC=N1)C(O)=O)=O	gamma-glutamylhistidine	gamma-glutamylhistidine	37460-15-4	5380197	HMDB0029151		7017195	Pos Early
1242	400	15650	155564	Nucleotide	Purine Metabolism, Adenine containing	4154	NAMED	GFYLSDSUCHVORB-IOSLPCCCSA-N	N=C1C2=C(N([C@@]3([H])[C@@](O)([H])[C@@](O)([H])[C@](CO)([H])O3)C=N2)N=CN1C	N1-methyladenosine	1-methyladenosine	15763-06-1	4573813	HMDB0003331	C02494	27476	Pos Early
1254	209	15122	126021	Lipid	Glycerolipid Metabolism	2842	NAMED	PEDCQBHIVMGVHV-UHFFFAOYSA-N	OC(CO)CO	glycerol	glycerol	56-81-5	733	HMDB0000131	C00116	753	Neg
1256	400	15506	155556	Lipid	Phospholipid Metabolism	2233	NAMED	CRBHXDCYXIISFC-UHFFFAOYSA-N	[O-]CC[N+](C)(C)C	choline	choline	67-48-1	149278	HMDB0000097	C00114	305	Pos Early
1263	400	15915	155605	Amino Acid	Methionine, Cysteine, SAM and Taurine Metabolism	445	NAMED	MEFKEPWMEQBLKI-YDBXVIPQSA-N	NC1=NC=NC2=C1N=CN2[C@@]3([H])[C@@](O)([H])[C@@](O)([H])[C@](C[S+](CCC(N)C([O-])=O)C)([H])O3	S-adenosylmethionine (SAM)	S-adenosylmethionine (SAM)	86867-01-8,24346-00-7,86867-0108		HMDB0001185	C00019	34755	Pos Early
1268	400	18369	155662	Peptide	Gamma-glutamyl Amino Acid	639	NAMED	MYFMARDICOWMQP-YUMQZZPRSA-N	CC(C)C[C@@H](C(O)=O)NC(CC[C@@H](C(O)=O)N)=O	gamma-glutamylleucine	gamma-glutamylleucine	2566-39-4	133115	HMDB0011171		151023	Pos Early
1310	400	5278	161302	Cofactors and Vitamins	Nicotinate and Nicotinamide Metabolism	4309	NAMED	BAWFJGJZGIEFAR-JTDWVUTFSA-N	NC1=NC=NC2=C1N=CN2[C@@H]3[C@@H](O)[C@@H](O)[C@H](COP(OP(OC[C@@H]4[C@@H](O)[C@@H](O)[C@H]([N+]5=CC(C(N)=O)=CC=C5)O4)([O-])=O)(O)=O)O3	nicotinamide adenine dinucleotide (NAD+)	NAD+	53-84-9	5681		C00003	5892	Pos Early
1312	400	22152	155794	Cofactors and Vitamins	Nicotinate and Nicotinamide Metabolism	4307	NAMED	DAYLJWODMCOQEW-TURQNECASA-N	O[C@@H]1[C@@H](COP([O-])(O)=O)O[C@@H]([N@@+]2=CC=CC(C(N)=O)=C2)[C@@H]1O	nicotinamide ribonucleotide (NMN)	nicotinamide ribonucleotide (NMN)	1094-61-7	13553	HMDB0000229	C00455	14180	Pos Early
1342	400	12017	155509	Amino Acid	Tyrosine Metabolism	204	NAMED	PFDUUKDQEHURQC-ZETCQYMHSA-N	COC1=C(O)C=CC(C[C@@H](C(O)=O)N)=C1	3-methoxytyrosine	3-methoxytyrosine	300-48-1	8948	HMDB0001434		9307	Pos Early
1343	400	15731	155588	Amino Acid	Glutathione Metabolism	575	NAMED	VDYDCVUWILIYQF-UHFFFAOYSA-N	NC(CCC(NC(CSC(C(O)C)=O)C(NCC(O)=O)=O)=O)C(O)=O	S-lactoylglutathione	S-lactoylglutathione	54398-03-7	1053	HMDB0001066	C03451	440018	Pos Early
1442	305	12129	147727	Amino Acid	Leucine, Isoleucine and Valine Metabolism	363	NAMED	AXFYFNCPONWUHW-UHFFFAOYSA-N	CC(C)(O)CC(O)=O	beta-hydroxyisovalerate	beta-hydroxyisovalerate	625-08-1	62571	HMDB0000754		69362	Polar
1489	402	38165	159012	Lipid	Endocannabinoid	2163	NAMED	HXYVTAGFYLMHSO-UHFFFAOYSA-N	CCCCCCCCCCCCCCCC(NCCO)=O	palmitoyl ethanolamide	palmitoyl ethanolamide	544-31-0	4509	HMDB0002100	C16512	4671	Pos Late
1628	209	32346	124921	Lipid	Primary Bile Acid Metabolism	3462	NAMED	GHCZAUBVMUEKKP-AZDOMVTHSA-N	O=C(NCC(O)=O)CC[C@@H](C)[C@@H]1[C@](CC[C@H]2[C@@]3([H])[C@H](O)C[C@@]4([H])C2(C)CC[C@@H](O)C4)(C)[C@]3([H])CC1	glycochenodeoxycholate	glycochenodeoxycholate	16564-43-5		HMDB0000637	C05466	12544	Neg
1648	209	18497	125762	Lipid	Primary Bile Acid Metabolism	3456	NAMED	WBWWGRHZICKQGZ-HGVCTONRSA-N	C[C@@]12[C@@]([H])(CC[C@]2([H])[C@@H](CCC(NCCS(O)(=O)=O)=O)C)[C@@]([C@H](O)C[C@@]3([H])[C@@]4(CC[C@@H](O)C3)C)([H])[C@@]4([H])C[C@@H]1O	taurocholate	taurocholate	145-42-6		HMDB0000036	C05122	6675,46783527	Neg
1668	209	12261	124839	Lipid	Secondary Bile Acid Metabolism	3490	NAMED	AWDRATDZQPNJFN-RZGBOAIJSA-N	C[C@@]12[C@@]([H])(CC[C@]2([H])[C@@H](CCC(NCCS(O)(=O)=O)=O)C)[C@@](CC[C@@]3([H])[C@@]4(CC[C@@H](O)C3)C)([H])[C@@]4([H])C[C@@H]1O	taurodeoxycholate	taurodeoxycholate	207737-97-1	2015539	HMDB0000896	C05463	2733768	Neg
2029	209	18362	124661	Lipid	Fatty Acid, Dicarboxylate	1680	NAMED	BDJRBEYXGGNYIS-UHFFFAOYSA-N	O=C(O)CCCCCCCC(O)=O	azelate (C9-DC)	azelate (C9-DC)	123-99-9	2179	HMDB0000784	C08261	2266	Neg
2050	209	18467	126840	Lipid	Long Chain Polyunsaturated Fatty Acid (n3 and n6)	1561	NAMED	JAZBEHYOTPTENJ-JLNKQSITSA-N	O=C(O)CCC\C=C/C/C=C\C/C=C\C/C=C\C/C=C\CC	eicosapentaenoate (EPA; 20:5n3)	eicosapentaenoate (EPA; 20:5n3)	10-2005-9,10417-94-4	393682	HMDB0001999	C06428	446284	Neg
2051	305	15745	146490	Amino Acid	Leucine, Isoleucine and Valine Metabolism	410	NAMED	WXUAQHNMJWJLTG-UHFFFAOYSA-N	CC(C(O)=O)CC(O)=O	methylsuccinate	methylsuccinate	498-21-5	9922	HMDB0001844		10349	Polar
2054	305	15765	147158	Amino Acid	Leucine, Isoleucine and Valine Metabolism	407	NAMED	UKFXDFUAPNAMPJ-UHFFFAOYSA-N	CCC(C(O)=O)C(O)=O	ethylmalonate	ethylmalonate	601-75-2	11263	HMDB0000622		11756	Polar
100000007	400	15500	155554	Lipid	Carnitine Metabolism	1933	NAMED	PHIQHXFUZVPYII-ZCFIWIBFSA-N	[O-]C(C[C@@H](O)C[N+](C)(C)C)=O	carnitine	carnitine	461-05-2	10455	HMDB0000062	C00487,C00308	288	Pos Early
100000008	209	15778	124867	Xenobiotics	Benzoate Metabolism	4477	NAMED	WPYMKLBDIGXBTP-UHFFFAOYSA-N	OC(C1=CC=CC=C1)=O	benzoate	benzoate	65-85-0	238	HMDB0001870	C00180	243	Neg
100000014	209	15753	124647	Xenobiotics	Benzoate Metabolism	4463	NAMED	QIAFMBKCNZACKA-UHFFFAOYSA-N	O=C(C1=CC=CC=C1)NCC(O)=O	hippurate	hippurate	495-69-2	451	HMDB0000714	C01586	464	Neg
100000016	305	15730	145770	Lipid	Fatty Acid, Dicarboxylate	1677	NAMED	TYFQFVWCELRYAO-UHFFFAOYSA-N	OC(CCCCCCC(O)=O)=O	suberate (C8-DC)	suberate (C8-DC)	505-48-6	10025	HMDB0000893	C08278	10457	Polar
100000036	209	15676	123263	Amino Acid	Leucine, Isoleucine and Valine Metabolism	394	NAMED	JVQYSWDUAOAHFM-UHFFFAOYSA-N	CCC(C)C(C(O)=O)=O	3-methyl-2-oxovalerate	3-methyl-2-oxovalerate	51829-07-3,1460-34-0	46	HMDB0000491	C03465,C06008,C00671	439286,440877	Neg
100000039	400	18374	155665	Amino Acid	Methionine, Cysteine, SAM and Taurine Metabolism	440	NAMED	QEFRNWWLZKMPFJ-YGVKFDHGSA-N	O=C(O)[C@@H](N)CCS(C)=O	methionine sulfoxide	methionine sulfoxide	3226-65-1	139840	HMDB0002005	C02989	158980	Pos Early
100000042	209	15677	123265	Amino Acid	Histidine Metabolism	72	NAMED	JDHILDINMRGULE-LURJTMIESA-N	N[C@H](C(O)=O)CC1=CN=CN1C	3-methylhistidine	3-methylhistidine	368-16-1	58494	HMDB0000479	C01152	64969	Neg
100000044	400	15747	155593	Amino Acid	Histidine Metabolism	87	NAMED	MYYIAHXIVFADCU-QMMMGPOBSA-N	CN1C=NC=C1C[C@@H]([C@@](O)=O)NC(CCN)=O	anserine	anserine	10030-52-1	100482	HMDB0000194	C01262	112072	Pos Early
100000054	400	15685	155573	Amino Acid	Lysine Metabolism	119	NAMED	YSMODUONRAFBET-AKGZTFGVSA-N	N[C@@H](CCC(O)CN)C(O)=O	5-hydroxylysine	5-hydroxylysine	13204-98-3	1002	HMDB0000450	C16741	3032849	Pos Early
100000092	305	15306	145760	Carbohydrate	Fructose, Mannose and Galactose Metabolism	1369	NAMED	VBUYCZFBVCCYFD-NUNKFHFFSA-N	OC[C@H](O)[C@@H](O)[C@H](O)C(C(O)=O)=O	2-ketogulonate	2-ketogulonate	342385-52-8	92502	HMDB0011732	C15673	102424	Polar
100000096	400	15681	155572	Amino Acid	Guanidino and Acetamido Metabolism	563	NAMED	TUHVEAJXIMEOSA-UHFFFAOYSA-N	N=C(N)NCCCC(O)=O	4-guanidinobutanoate	4-guanidinobutanoate	463-003,463-00-3	486	HMDB0003464	C01035	500	Pos Early
100000110	400	15308	155543	Amino Acid	Lysine Metabolism	134	NAMED	VHRGRCVQAFMJIZ-UHFFFAOYSA-N	NCCCCCN	cadaverine	cadaverine	462-94-2,1476-39-7	13866593	HMDB0002322	C01672	273	Pos Early
100000135	209	15076	124625	Nucleotide	Purine Metabolism, (Hypo)Xanthine/Inosine containing	4128	NAMED	VGONTNSXDCQUGY-RRKCRQDMSA-N	OC[C@@H]1[C@H](C[C@H](N2C=NC3=C2N=CN=C3O)O1)O	2'-deoxyinosine	2'-deoxyinosine	890-38-0	58569	HMDB0000071	C05512	135398593	Neg
100000251	209	15797	127541	Cofactors and Vitamins	Riboflavin Metabolism	4335	NAMED	FVTCRASFADXXNN-UHFFFAOYSA-N	CC1=C(C)C=C(N(CC(O)C(C(COP(O)(O)=O)O)O)C(C2=N3)=NC(NC2=O)=O)C3=C1	flavin mononucleotide (FMN)	FMN	130-40-5	690	HMDB0001520	C00061	643976	Neg
100000257	305	15443	146478	Carbohydrate	Aminosugar Metabolism	1407	NAMED	AEMOLEFTQBMNLQ-QIUUJYRFSA-N	O[C@@H]1O[C@H]([C@](O)=O)[C@@H](O)[C@H](O)[C@H]1O	glucuronate	glucuronate	207300-70-7	58552	HMDB0000127	C16245	441478,23677976,94715,65041,444791	Polar
100000258	305	43847	146556	Lipid	Glycerolipid Metabolism	2843	NAMED	AWUCVROLDVIAJX-UHFFFAOYSA-N	O=P(O)(OCC(CO)O)O	glycerol 3-phosphate	glycerol 3-phosphate	29849-82-9	734	HMDB0000126	C0093	754	Polar
100000263	400	15716	155583	Amino Acid	Histidine Metabolism	83	NAMED	ACZFBYCNAVEFLC-UHFFFAOYSA-N	OC(C(O)=O)CC1=CN=CN1	imidazole lactate	imidazole lactate	14403-45-3	389128	HMDB0002320	C05568	793	Pos Early
100000265	400	15140	155539	Amino Acid	Tryptophan Metabolism	267	NAMED	YGPSJZOEDVAXAB-QMMMGPOBSA-N	N[C@H](C(O)=O)CC(C1=CC=CC=C1N)=O	kynurenine	kynurenine	2922-83-0	141580	HMDB0000684	C00328	161166	Pos Early
100000269	400	15990	155613	Lipid	Phospholipid Metabolism	2237	NAMED	SUHOQUVVVLNYQR-MRVPVSSYSA-N	O=P(OCC[N+](C)(C)C)([O-])OC[C@H](O)CO	glycerophosphorylcholine (GPC)	glycerophosphorylcholine (GPC)	28319-77-9	571409	HMDB0000086	C00670	71920	Pos Early
100000276	305	44688	147873	Carbohydrate	Glycogen Metabolism	1297	NAMED	FYGDTMLNYKFZSV-DZOUCCHMSA-N	O[C@H]1[C@H](O)[C@@H](CO)O[C@H](O[C@@H]2[C@@H](CO)O[C@H](O[C@@H]3[C@@H](CO)OC(O)[C@H](O)[C@H]3O)[C@H](O)[C@H]2O)[C@@H]1O	maltotriose	maltotriose	1109-28-0	388669	HMDB0001262	C01835	439586	Polar
100000282	400	15720	155584	Amino Acid	Glutamate Metabolism	47	NAMED	RFMMMVDNIPUKGG-YFKPBYRVSA-N	O=C(O)CC[C@@H](C(O)=O)NC(C)=O	N-acetylglutamate	N-acetylglutamate	5817-08-3	1266066	HMDB0001138	C00624	70914	Pos Early
100000299	209	15136	124851	Nucleotide	Purine Metabolism, (Hypo)Xanthine/Inosine containing	4124	NAMED	UBORTCNDUKBEOP-UUOKFMHZSA-N	OC1=C(N=CN2[C@@]3([H])[C@@](O)([H])[C@@](O)([H])[C@](CO)([H])O3)C2=NC(O)=N1	xanthosine	xanthosine	146-80-5	58484	HMDB0000299	C01762	64959	Neg
100000341	209	15442	123253	Carbohydrate	Pentose Phosphate Pathway	1246	NAMED	BIRSGZKFKXLSJQ-SQOUGZDYSA-N	O=P(OC[C@H]([C@@H](O)[C@H](O)[C@@H](O)C(O)=O)O)(O)O	6-phosphogluconate	6-phosphogluconate	921-62-0,53411-70-4	82615	HMDB0001316	C00345	91493	Neg
100000406	305	15772	146492	Carbohydrate	Pentose Metabolism	1262	NAMED	HEBKCHPVOIAQTA-ZXFHETKHSA-N	OC[C@@H](O)[C@@H](O)[C@@H](O)CO	ribitol	ribitol	488-81-3	10254628	HMDB0002917,HMDB0001851,HMDB0000568,HMDB0000508	C00379,C01904,C00474,C00532	6912	Polar
100000436	209	18477	123291	Lipid	Secondary Bile Acid Metabolism	3488	NAMED	WVULKSPCQVQLCU-BUXLTGKBSA-N	O=C(NCC(O)=O)CC[C@@H](C)[C@@H]1[C@@]2(C)[C@@H](O)C[C@]3([H])[C@@]4(C)CC[C@@H](O)C[C@@]4([H])CC[C@@]3([H])[C@@]2(CC1)[H]	glycodeoxycholate	glycodeoxycholate	360-65-6		HMDB00631	C05464	3035026	Neg
100000442	305	18335	146498	Xenobiotics	Food Component/Plant	4906	NAMED	AAWZDTNXLSGCEK-WYWMIBKRSA-N	O[C@@]1([C@](O)(C[C@@](C(O)=O)(C[C@]1(O)[H])O)[H])[H]	quinate	quinate	77-95-2	10246715	HMDB0003072	C00296	6508	Polar
100000454	400	18319	155648	Amino Acid	Lysine Metabolism	136	NAMED	JJMDCOVWQOJGCB-UHFFFAOYSA-N	OC(CCCCN)=O	5-aminovalerate	5-aminovalerate	660-88-8	135	HMDB0003355	C00431	138	Pos Early
100000463	209	18349	124659	Amino Acid	Tryptophan Metabolism	298	NAMED	XGILAAMKEQUXLS-UHFFFAOYSA-N	OC(C(O)=O)CC1=CNC2=C1C=CC=C2	indolelactate	indolelactate	832-97-3	83867	HMDB0000671	C02043	92904	Neg
100000467	209	27672	123315	Amino Acid	Tryptophan Metabolism	322	NAMED	BXFFHSIDQOFMLE-UHFFFAOYSA-N	O=S(OC2=CNC1=CC=CC=C12)(O)=O	3-indoxyl sulfate	3-indoxyl sulfate	2642-37-7	9840	HMDB0000682		10258	Neg
100000487	400	18357	155655	Peptide	Dipeptide	829	NAMED	STKYPAFSDFAEPH-LURJTMIESA-N	CC(C)[C@@H](C(O)=O)NC(CN)=O	glycylvaline	glycylvaline	1963-21-9	2006926	HMDB0028854		2724807	Pos Early
100000551	209	22116	124905	Amino Acid	Leucine, Isoleucine and Valine Metabolism	343	NAMED	BKAJNAXTPSGJCU-UHFFFAOYSA-N	CC(C)CC(C(O)=O)=O	4-methyl-2-oxopentanoate	4-methyl-2-oxopentanoate	816-66-0	69	HMDB0000695	C00233	70	Neg
100000565	209	37538	143746	Lipid	Eicosanoid	2144	NAMED	JSFATNQSLKRBCI-VAEKSGALSA-N	OC(CCC\C=C/C\C=C/C/C=C\C=C\[C@@H](O)CCCCC)=O	15-HETE	15-HETE	54845-95-3	4444307	HMDB0003876	C04742	9966861	Neg
100000580	209	20675	123293	Carbohydrate	Glycolysis, Gluconeogenesis, and Pyruvate Metabolism	1220	NAMED	MPCAJMNYNOGXPB-SLPGGIOYSA-N	O[C@@H]1[C@@H](CO)OC[C@H](O)[C@H]1O	1,5-anhydroglucitol (1,5-AG)	1,5-anhydroglucitol (1,5-AG)	154-58-5		HMDB0002712	C07326	64960	Neg
100000630	209	19260	126848	Lipid	Lysophospholipid	2704	NAMED	JZWNYZVVZXZRRH-YFKVPUFHSA-N	CCCCCCCC\C=C/CCCCCCCC(OC[C@]([H])(COP(O)(OC[C@]([NH3+])(C([O-])=O)[H])=O)O)=O	1-oleoyl-GPS (18:1)	1-oleoyl-GPS (18:1)	326589-90-6	7826049	HMDB0061694		85036846	Neg
100000639	402	19265	180966	Lipid	Phosphatidylserine (PS)	2506	NAMED	AJFWREUFUPEYII-PAHWMLEVSA-N	CCCCCCCCCCCCCCCCCC(OC[C@]([H])(COP(O)(OC[C@]([NH3+])(C([O-])=O)[H])=O)OC(CCCCCCC/C=C\CCCCCCCC)=O)=O	1-stearoyl-2-oleoyl-GPS (18:0/18:1)	1-stearoyl-2-oleoyl-GPS (18:0/18:1)		7826037	HMDB0010163		9547087	Pos Late
100000665	209	44675	126139	Lipid	Long Chain Polyunsaturated Fatty Acid (n3 and n6)	1564	NAMED	MBMBGCFOFBJSGT-KUBAVDMBSA-N	CC\C=C/C\C=C/C\C=C/C/C=C\C/C=C\C/C=C\CCC(O)=O	docosahexaenoate (DHA; 22:6n3)	docosahexaenoate (DHA; 22:6n3)	6217-54-5	393183	HMDB0002183	C06429	445580	Neg
100000706	209	22132	124683	Amino Acid	Leucine, Isoleucine and Valine Metabolism	347	NAMED	LVRFTAZAXQPQHI-UHFFFAOYSA-N	OC(C(CC(C)C)O)=O	alpha-hydroxyisocaproate	alpha-hydroxyisocaproate	10303-64-7	75520	HMDB0000665,HMDB00746,HMDB0000624	C03264	83697,92779,439960	Neg
100000707	305	20676	147767	Lipid	Fatty Acid, Dicarboxylate	1672	NAMED	VZCYOOQTPOCHFL-UHFFFAOYSA-N	O=C(C=CC(O)=O)O	maleate	maleate	110-16-7	392248	HMDB0000176	C01384	444266	Polar
100000715	400	48114	157704	Amino Acid	Guanidino and Acetamido Metabolism	562	NAMED	CHJJGSNFBQVOTG-UHFFFAOYSA-N	N=C(N)NC	1-methylguanidine	1-methylguanidine	22661-87-6	28576	HMDB0001522	C02294	10111	Pos Early
100000743	209	22036	126061	Lipid	Fatty Acid, Monohydroxy	1961	NAMED	JKRDADVRIYVCCY-UHFFFAOYSA-N	O=C(C(CCCCCC)O)O	2-hydroxyoctanoate	2-hydroxyoctanoate	617-73-2	84994	HMDB0002264		94180,6995013,5312860	Neg
100000773	209	22001	126860	Lipid	Fatty Acid, Monohydroxy	1981	NAMED	NDPLAKGOSZHTPH-UHFFFAOYSA-N	OC(CC(O)=O)CCCCC	3-hydroxyoctanoate	3-hydroxyoctanoate	88930-08-9	24791	HMDB0001954	C20793	26613	Neg
100000774	209	22130	124681	Amino Acid	Phenylalanine Metabolism	151	NAMED	VOXXWSYKYCBWHO-UHFFFAOYSA-N	OC(C(O)=O)CC1=CC=CC=C1	phenyllactate (PLA)	phenyllactate (PLA)	828-01-3	3715	HMDB0000779,HMDB0000563	C05607	3848	Neg
100000776	402	44681	159624	Lipid	Fatty Acid Metabolism (Acyl Carnitine, Long Chain Saturated)	1865	NAMED	XOMRRQXKHMYMOC-UHFFFAOYSA-N	[O-]C(CC(OC(CCCCCCCCCCCCCCC)=O)C[N+](C)(C)C)=O	palmitoylcarnitine (C16)	palmitoylcarnitine (C16)	6865-14-1	448	HMDB0000222	C02990	461	Pos Late
100000781	400	32328	155906	Lipid	Fatty Acid Metabolism (Acyl Carnitine, Medium Chain)	1845	NAMED	VVPRQWTYSNDTEA-UHFFFAOYSA-N	O=C(CCCCC)OC(CC([O-])=O)C[N+](C)(C)C	hexanoylcarnitine (C6)	hexanoylcarnitine (C6)	6920-35-0	4932273	HMDB0000756		6426853	Pos Early
100000787	305	22185	147184	Amino Acid	Alanine and Aspartate Metabolism	37	NAMED	OTCCIMWXFLJLIA-BYPYZUCNSA-N	OC([C@@H](NC(C)=O)CC(O)=O)=O	N-acetylaspartate (NAA)	N-acetylaspartate (NAA)	997-55-7,997-55-7	58576	HMDB0000812	C01042	65065	Polar
100000802	400	32198	155890	Lipid	Fatty Acid Metabolism (Acyl Carnitine, Short Chain)	1841	NAMED	RDHQFKQIGNGIED-MRVPVSSYSA-N	C[N+](C)(C)C[C@H](OC(C)=O)CC([O-])=O	acetylcarnitine (C2)	acetylcarnitine (C2)	5080-50-2	5406074	HMDB0000201	C02571	7045767	Pos Early
100000841	209	20694	143843	Cofactors and Vitamins	Ascorbate and Aldarate Metabolism	4357	NAMED	MUBZPKHOEPUJKR-UHFFFAOYSA-N	O=C(O)C(O)=O	oxalate (ethanedioate)	oxalate (ethanedioate)	144-62-7	946	HMDB0002329	C00209	971	Neg
100000846	305	20699	146508	Xenobiotics	Food Component/Plant	4896	NAMED	UNXHWFMMPAWVPI-UHFFFAOYSA-N	OCC(O)C(CO)O	erythritol	erythritol	149-32-6	13835932	HMDB0002994	C00503	222285	Polar
100000956	209	21239	128183	Lipid	Fatty Acid, Monohydroxy	2002	NAMED	KDMSVYIHKLZKET-UHFFFAOYSA-N	OCCCCCCCC(O)=O	8-hydroxyoctanoate	8-hydroxyoctanoate	764-89-6	63018	HMDB0061914		69820	Neg
100000961	400	22137	155792	Amino Acid	Urea cycle; Arginine and Proline Metabolism	493	NAMED	QUOGESRFPZDMMT-YFKPBYRVSA-N	N[C@H](C(O)=O)CCCCNC(N)=N	homoarginine	homoarginine	156-86-5	8732	HMDB0000670	C01924	9085	Pos Early
100000963	400	22138	155793	Amino Acid	Urea cycle; Arginine and Proline Metabolism	494	NAMED	XIGSAGMEBXLVJJ-YFKPBYRVSA-N	N[C@H](C(O)=O)CCCCNC(N)=O	homocitrulline	homocitrulline	1190-49-4	58582	HMDB0000679	C02427	65072	Pos Early
100001006	400	27710	155837	Amino Acid	Glycine, Serine and Threonine Metabolism	2	NAMED	OKJIRPAQVSHGFK-UHFFFAOYSA-N	O=C(O)C(NC(C)=O)[H]	N-acetylglycine	N-acetylglycine	543-24-8	10507	HMDB0000532		10972	Pos Early
100001007	305	27731	147186	Carbohydrate	Pentose Metabolism	1263	NAMED	QXKAIJAYHKCRRA-BXXZVTAOSA-N	OC([C@H](O)[C@H](O)[C@H](O)CO)=O	ribonate	ribonate	5336-08-3	4574162	HMDB0000867	C01685	5460677	Polar
100001022	305	27738	146524	Cofactors and Vitamins	Ascorbate and Aldarate Metabolism	4354	NAMED	JPIJQSOTBSSVTP-UHFFFAOYSA-N	O=C(O)C(O)([H])C([H])(O)CO	threonate	threonate	70753-61-6	133224	HMDB0062620,HMDB0000943	C01620	151152,5460407	Polar
100001029	305	27728	146522	Xenobiotics	Chemical	6160	NAMED	DHCLVCXQIBBOPH-UHFFFAOYSA-N	OCC(OP(O)(O)=O)CO	glycerol 2-phosphate	glycerol 2-phosphate	819-83-0	2431	HMDB0002520	C02979	3611397,2526	Polar
100001051	400	30460	155848	Amino Acid	Histidine Metabolism	71	NAMED	BRMWTNUJHUMWMS-LURJTMIESA-N	N[C@H](C(O)=O)CC1=CN(C)C=N1	1-methylhistidine	1-methylhistidine	332-80-9	83153	HMDB0000001	C01152	92105	Pos Early
100001054	400	32412	155935	Lipid	Fatty Acid Metabolism (also BCAA Metabolism)	1769	NAMED	QWYFHHGCZUCMBN-SECBINFHSA-N	CCCC(O[C@H](CC([O-])=O)C[N+](C)(C)C)=O	butyrylcarnitine (C4)	butyrylcarnitine (C4)	25576-40-3	184820	HMDB0002013	C02862	439829	Pos Early
100001055	400	33441	156017	Amino Acid	Leucine, Isoleucine and Valine Metabolism	426	NAMED	LRCNOZRCYBNMEP-VIFPVBQESA-N	CC(C)C(O[C@@H](CC([O-])=O)C[N+](C)(C)C)=O	isobutyrylcarnitine (C4)	isobutyrylcarnitine (C4)	25518-49-4		HMDB0000736		168379	Pos Early
100001092	400	32401	155930	Cofactors and Vitamins	Nicotinate and Nicotinamide Metabolism	4323	NAMED	WWNNZCOKKKDOPX-UHFFFAOYSA-N	C[N+]1=CC(C([O-])=O)=CC=C1	trigonelline (N'-methylnicotinate)	trigonelline (N'-methylnicotinate)	535-83-1	5369	HMDB0000875	C01004	5570	Pos Early
100001100	402	34188	164178	Lipid	Sterol	3211	NAMED	YIKKMWSQVKJCOP-ABXCMAEBSA-N	O=C1[C@@]2([H])[C@]3([H])CC[C@@]([C@H](C)CCCC(C)C)([H])[C@](C)3CC[C@@]2([C@@]4(C)CC[C@H](O)CC4=C1)[H]	7-ketocholesterol	7-ketocholesterol	566-28-9	82599	HMDB0000501		91474	Pos Late
100001103	400	33487	156024	Amino Acid	Glutamate Metabolism	54	NAMED	ZGEYCCHDTIDZAE-UHFFFAOYSA-N	O=C(CCC(C(O)=O)N)OC	glutamate, gamma-methyl ester	glutamate, gamma-methyl ester	1499-55-4,1499-55-4	66546	HMDB0061715		68662	Pos Early
100001121	209	31555	124697	Cofactors and Vitamins	Vitamin B6 Metabolism	4452	NAMED	HXACOUQIXZGNBF-UHFFFAOYSA-N	OC1=C(C(O)=O)C(CO)=CN=C1C	pyridoxate	pyridoxate	82-82-6	6467	HMDB0000017	C00847	6723	Neg
100001125	400	31530	155855	Peptide	Dipeptide	986	NAMED	IQHUITKNHOKGFC-CSUXEGHOSA-N	N[C@@H](C(C)O)C(N[C@@H](CC1=CC=CC=C1)C(O)=O)=O	threonylphenylalanine	threonylphenylalanine	16875-27-7	3313819	HMDB0029068		7010580	Pos Early
100001126	400	43829	157051	Peptide	Gamma-glutamyl Amino Acid	647	NAMED	AQAKHZVPOOGUCK-XPUUQOCRSA-N	O=C(N[C@H]([C@@](O)=O)C(C)C)CC[C@@H]([C@](O)=O)N	gamma-glutamylvaline	gamma-glutamylvaline	2746-34-1		HMDB0011172		7015683	Pos Early
100001146	305	32373	145810	Amino Acid	Lysine Metabolism	128	NAMED	ZQHYXNSQOIDNTL-UHFFFAOYSA-N	O=C(O)CC(O)CC(O)=O	3-hydroxyglutarate	3-hydroxyglutarate	638-18-6	158277	HMDB0000428		181976	Polar
100001150	209	31932	143851	Lipid	Fatty Acid Metabolism (also BCAA Metabolism)	1773	NAMED	WOMAZEJKVZLLFE-UHFFFAOYSA-N	O=C(CC)NCC(O)=O	propionylglycine	propionylglycine (C3)	21709-90-0	89122	HMDB0000783		98681	Neg
100001151	209	31850	125782	Lipid	Fatty Acid Metabolism (also BCAA Metabolism)	1770	NAMED	WPSSBBPLVMTKRN-UHFFFAOYSA-N	O=C(CNC(CCC)=O)O	butyrylglycine	butyrylglycine (C4)	20208-73-5	79766	HMDB0000808		88412	Neg
100001153	305	31934	145806	Lipid	Fatty Acid, Dicarboxylate	1668	NAMED	OTTXIFWBPRRYOG-UHFFFAOYSA-N	O=C(O)C(O)CCCC(O)=O	2-hydroxyadipate	2-hydroxyadipate	18294-85-4	167943	HMDB0000321	C02360	193530	Polar
100001155	209	31928	125790	Amino Acid	Leucine, Isoleucine and Valine Metabolism	399	NAMED	HOACIBQKYRHBOW-UHFFFAOYSA-N	O=C(O)CNC(C(C)CC)=O	2-methylbutyrylglycine	2-methylbutyrylglycine (C5)	52320-67-9	168243	HMDB0000339		193872	Neg
100001162	400	32452	155955	Lipid	Fatty Acid Metabolism (also BCAA Metabolism)	1772	NAMED	UFAHZIUFPNSHSL-UHFFFAOYSA-N	[O-]C(CC(OC(CC)=O)C[N+](C)(C)C)=O	propionylcarnitine (C3)	propionylcarnitine (C3)	17298-37-2	96904	HMDB0000824	C03017	107738	Pos Early
100001167	400	35127	156146	Amino Acid	Urea cycle; Arginine and Proline Metabolism	515	NAMED	ONPXCLZMBSJLSP-ALKRTJFJSA-N	OC([C@H]1N(C([C@H]2NCCC2)=O)CC(O)C1)=O	pro-hydroxy-pro	prolylhydroxyproline	18684-24-7	9847785	HMDB0006695		11902893	Pos Early
100001170	305	32397	146534	Amino Acid	Leucine, Isoleucine and Valine Metabolism	405	NAMED	ZMZQVAUJTDKQGE-UHFFFAOYSA-N	O=C(O)C(CC)CO	3-hydroxy-2-ethylpropionate	3-hydroxy-2-ethylpropionate	4374-62-3	164207	HMDB0000396		188979	Polar
100001182	209	32415	125824	Lipid	Long Chain Polyunsaturated Fatty Acid (n3 and n6)	1578	NAMED	HVGRZDASOHMCSK-AVQMFFATSA-N	CCCCC/C=C/C/C=C/CCCCCCCCCCCC(O)=O	docosadienoate (22:2n6)	docosadienoate (22:2n6)	7370-49-2	4445934	HMDB0061714	C16533	5282807	Neg
100001193	209	32980	125866	Lipid	Long Chain Polyunsaturated Fatty Acid (n3 and n6)	1576	NAMED	TWSWSIQAPQLDBP-CGRWFSSPSA-N	O=C(CCCCC/C=C/C/C=C/C/C=C/C/C=C/CCCCC)O	adrenate (22:4n6)	adrenate (22:4n6)	2091-25-0	4445971	HMDB0002226	C16527	5282844,5497181	Neg
100001198	209	32418	125828	Lipid	Long Chain Monounsaturated Fatty Acid	1527	NAMED	YWWVWXASSLXJHU-WAYWQWQTSA-N	O=C(CCCCCCC/C=C\CCCC)O	myristoleate (14:1n5)	myristoleate (14:1n5)	544-64-9	4444564	HMDB0002000	C08322	5281119	Neg
100001204	400	43831	157053	Amino Acid	Histidine Metabolism	90	NAMED	FHQDWPCFSJMNCT-UHFFFAOYSA-N	CN1C=C(CCN)N=C1	1-methylhistamine	1-methylhistamine	501-75-7	3488	HMDB0000898	C05127	3614	Pos Early
100001207	305	32349	146946	Amino Acid	Histidine Metabolism	97	NAMED	PRJKNHOMHKJCEJ-UHFFFAOYSA-N	O=C(O)CC1=CNC=N1	4-imidazoleacetate	4-imidazoleacetate	645-65-8	86856	HMDB0002024	C02835	96215	Polar
100001208	400	32350	155911	Amino Acid	Histidine Metabolism	91	NAMED	ZHCKPJGJQOPTLB-UHFFFAOYSA-N	O=C(O)CC1=CN(C)C=N1	1-methyl-4-imidazoleacetate	1-methyl-4-imidazoleacetate	2625-49-2	68319	HMDB0002820	C05828	75810	Pos Early
100001211	305	32398	165423	Lipid	Fatty Acid, Dicarboxylate	1682	NAMED	CXMXRPHRNRROMY-UHFFFAOYSA-N	OC(CCCCCCCCC(O)=O)=O	sebacate (C10-DC)	sebacate (C10-DC)	111-20-6	5004	HMDB0000792	C08277	5192	Polar
100001247	402	33936	158581	Lipid	Fatty Acid Metabolism (Acyl Carnitine, Medium Chain)	1853	NAMED	CXTATJFJDMJMIY-UHFFFAOYSA-N	[O-]C(CC(C[N+](C)(C)C)OC(CCCCCCC)=O)=O	octanoylcarnitine (C8)	octanoylcarnitine (C8)	3671-77-0	110274	HMDB0000791	C02838	123701,11953814	Pos Late
100001251	402	33941	158585	Lipid	Fatty Acid Metabolism (Acyl Carnitine, Medium Chain)	1861	NAMED	LZOSYCMHQXPBFU-UHFFFAOYSA-N	[O-]C(CC(C[N+](C)(C)C)OC(CCCCCCCCC)=O)=O	decanoylcarnitine (C10)	decanoylcarnitine (C10)	1492-27-9	8420677	HMDB0000651		10245190	Pos Late
100001253	400	33943	156041	Amino Acid	Glutamate Metabolism	48	NAMED	KSMRODHGGIIXDV-YFKPBYRVSA-N	OC([C@H](CCC(N)=O)NC(C)=O)=O	N-acetylglutamine	N-acetylglutamine	2490-97-3	158492	HMDB0006029	C02716	182230	Pos Early
100001256	209	33950	126109	Amino Acid	Phenylalanine Metabolism	141	NAMED	CBQJSKKFNMDLON-JTQLQIEISA-N	O=C(O)[C@@H](NC(C)=O)CC1=CC=CC=C1	N-acetylphenylalanine	N-acetylphenylalanine	2018-61-3	67404	HMDB0000512	C03519	74839	Neg
100001257	400	33942	156040	Amino Acid	Alanine and Aspartate Metabolism	42	NAMED	HXFOXFJUNFFYMO-BYPYZUCNSA-N	OC([C@@H](NC(C)=O)CC(N)=O)=O	N-acetylasparagine	N-acetylasparagine	4033-40-3	90090	HMDB0006028		99715	Pos Early
100001258	400	34398	156101	Peptide	Dipeptide	819	NAMED	DKEXFJVMVGETOO-LURJTMIESA-N	OC([C@@H](NC(CN)=O)CC(C)C)=O	glycylleucine	glycylleucine	869-19-2	83812	HMDB0000759	C02155	92843	Pos Early
100001262	400	33934	156033	Peptide	Gamma-glutamyl Amino Acid	641	NAMED	JPKNLFVGUZRHOB-YUMQZZPRSA-N	N[C@H](C(O)=O)CCCCNC(CC[C@@H](C(O)=O)N)=O	gamma-glutamyl-epsilon-lysine	gamma-glutamyl-epsilon-lysine	17105-15-6	5378717	HMDB0003869		7015685	Pos Early
100001266	400	33953	156051	Amino Acid	Urea cycle; Arginine and Proline Metabolism	499	NAMED	SNEIUMQYRCDYCH-LURJTMIESA-N	O=C(O)[C@@H](NC(C)=O)CCCNC(N)=N	N-acetylarginine	N-acetylarginine	155-84-0	60752	HMDB0004620	C02562	67427	Pos Early
100001270	402	33952	158596	Lipid	Fatty Acid Metabolism (Acyl Carnitine, Long Chain Saturated)	1863	NAMED	PSHXNVGSVNEJBD-UHFFFAOYSA-N	O=C(CCCCCCCCCCCCC)OC(CC([O-])=O)C[N+](C)(C)C	myristoylcarnitine (C14)	myristoylcarnitine (C14)	18822-89-4	4932274	HMDB0005066		6426854	Pos Late
100001274	209	33939	126095	Amino Acid	Glycine, Serine and Threonine Metabolism	18	NAMED	PEDXUVCGOLSNLQ-UHFFFAOYSA-N	CC(O)C(C(O)=O)NC(C)=O	N-acetylthreonine	N-acetylthreonine	17093-74-2	3841173	HMDB0062557		152204	Neg
100001275	209	33945	126103	Peptide	Acetylated Peptides	1190	NAMED	UTYVDVLMYQPLQB-UHFFFAOYSA-N	OC(CNC(CC1=CC=CC=C1)=O)=O	phenylacetylglycine	phenylacetylglycine	500-98-1	61452	HMDB0000821	C05598	68144	Neg
100001277	209	33972	126131	Lipid	Long Chain Monounsaturated Fatty Acid	1541	NAMED	BBOWBNGUEWHNQZ-KTKRTIGZSA-N	O=C(O)CCCCCCCC/C=C\CCCCCCCC	10-nonadecenoate (19:1n9)	10-nonadecenoate (19:1n9)	73033-09-7	4471938	HMDB0013622		5312513	Neg
100001278	209	33971	126129	Lipid	Long Chain Monounsaturated Fatty Acid	1532	NAMED	GDTXICBNEOEPAZ-FPLPWBNLSA-N	O=C(O)CCCCCCCC/C=C\CCCCCC	10-heptadecenoate (17:1n7)	10-heptadecenoate (17:1n7)	29743-97-3	4471860	HMDB0060038		5312435	Neg
100001294	400	33949	156047	Peptide	Gamma-glutamyl Amino Acid	636	NAMED	ACIJGUBIMXQCMF-BYPYZUCNSA-N	O=C(O)[C@@H](N)CCC(NCC(O)=O)=O	gamma-glutamylglycine	gamma-glutamylglycine	1948-29-4	145071	HMDB0011667		100099	Pos Early
100001296	400	34384	156088	Xenobiotics	Food Component/Plant	5065	NAMED	CMUNUTVVOOHQPW-LURJTMIESA-N	C[N+]1(C)[C@H]([C@@]([O-])=O)CCC1	stachydrine	stachydrine	4136-37-2	103115	HMDB0004827	C10172	115244	Pos Early
100001300	305	46537	146562	Amino Acid	Leucine, Isoleucine and Valine Metabolism	424	NAMED	NGEWQZIDQIYUNV-UHFFFAOYSA-N	OC(C(O)=O)C(C)C	alpha-hydroxyisovalerate	alpha-hydroxyisovalerate	600-37-3	90190	HMDB0000407		99823	Polar
100001310	400	33013	155997	Cofactors and Vitamins	Nicotinate and Nicotinamide Metabolism	4308	NAMED	BUCXGWMZJBKEMD-UHFFFAOYSA-N	NC(C1=C[N+](C2C(C(C(C[O-])O2)O)O)=CC=C1)=O	nicotinamide riboside	nicotinamide riboside	1341-23-7		HMDB0000855	C03150	439924	Pos Early
100001311	400	34592	156127	Amino Acid	Glutathione Metabolism	584	NAMED	JCMUOFQHZLPHQP-UHFFFAOYSA-N	O=C(NC(CC)C(NCC(O)=O)=O)CCC(C(O)=O)N	ophthalmate	ophthalmate	495-27-2	7993181	HMDB0005765		7018721	Pos Early
100001313	400	44872	157084	Peptide	Gamma-glutamyl Amino Acid	642	NAMED	RQNSKRXMANOPQY-BQBZGAKWSA-N	O=C(O)[C@H](CCSC)NC(CC[C@@H](C(O)=O)N)=O	gamma-glutamylmethionine	gamma-glutamylmethionine	17663-87-5	5373147	HMDB0029155		7009567	Pos Early
100001314	400	33364	156009	Peptide	Gamma-glutamyl Amino Acid	644	NAMED	GWNXFCYUJXASDX-JUZNGCLZSA-N	CC(O)[C@@H](C(O)=O)NC(CC[C@@H](C(O)=O)N)=O	gamma-glutamylthreonine	gamma-glutamylthreonine	5652-48-2	21403107	HMDB0029159		76078708	Pos Early
100001315	209	36103	143727	Xenobiotics	Benzoate Metabolism	4553	NAMED	WGNAKZGUSRVWRH-UHFFFAOYSA-N	O=S(OC1=CC=C(C)C=C1)(O)=O	p-cresol sulfate	p-cresol sulfate	3233-57-7	3806480	HMDB0011635		4615423	Neg
100001320	305	42420	148204	Carbohydrate	Aminosugar Metabolism	1432	NAMED	JPIJQSOTBSSVTP-PWNYCUMCSA-N	OC[C@@H](O)[C@@H](O)C(O)=O	erythronate*	erythronate*	88759-55-1	2061231	HMDB0000613		2781043	Polar
100001335	209	33587	143715	Lipid	Long Chain Monounsaturated Fatty Acid	1544	NAMED	BITHHVVYSMSWAG-KTKRTIGZSA-N	O=C(O)CCCCCCCCC/C=C\CCCCCCCC	eicosenoate (20:1)	eicosenoate (20:1n9 or 1n11)		4445895	HMDB0002231,HMDB0062436	C16526	5282768,5282769,94159	Neg
100001337	209	34035	143703	Lipid	Long Chain Polyunsaturated Fatty Acid (n3 and n6)	1570	NAMED	DTOSIQBPPRVQHS-PDBXOOCHSA-N	O=C(O)CCCCCCC/C=C\C/C=C\C/C=C\CC	linolenate [alpha or gamma; (18:3n3 or 6)]	linolenate (18:3n3 or 3n6)		4444437	HMDB0003073,HMDB0001388	C06426,C06427	5280933,5280934	Neg
100001359	209	46173	144239	Energy	TCA Cycle	1442	NAMED			aconitate [cis or trans]	aconitate [cis or trans]			HMDB0000958,HMDB000072	C004174,C02341	444212,643757	Neg
100001391	402	34409	158657	Lipid	Fatty Acid Metabolism (Acyl Carnitine, Long Chain Saturated)	1867	NAMED	FNPHNLNTJNMAEE-HSZRJFAPSA-N	[O-]C(C[C@@H](OC(CCCCCCCCCCCCCCCCC)=O)C[N+](C)(C)C)=O	stearoylcarnitine (C18)	stearoylcarnitine (C18)	18822-91-8	21233653	HMDB0000848		3006797	Pos Late
100001392	402	34534	158670	Lipid	Fatty Acid Metabolism (Acyl Carnitine, Medium Chain)	1862	NAMED	FUJLYHJROOYKRA-UHFFFAOYSA-N	[O-]C(CC(C[N+](C)(C)C)OC(CCCCCCCCCCC)=O)=O	laurylcarnitine (C12)	laurylcarnitine (C12)	25518-54-1	8602997	HMDB000225		168381	Pos Late
100001394	400	34406	156108	Lipid	Fatty Acid Metabolism (Acyl Carnitine, Short Chain)	1842	NAMED	VSNFQQXVMPSASB-UHFFFAOYSA-N	[O-]C(CC(C[N+](C)(C)C)OC(CCCC)=O)=O	valerylcarnitine (C5)	valerylcarnitine (C5)	40225-14-7	4932322	HMDB0013128		6426903	Pos Early
100001401	400	34378	161488	Amino Acid	Urea cycle; Arginine and Proline Metabolism	486	NAMED	XGEGHDBEHXKFPX-UHFFFAOYSA-N	NC(NC)=O	methylurea	methylurea	598-50-5	11227		C16363	11719	Pos Early
100001407	305	34410	146954	Lipid	Phospholipid Metabolism	2240	NAMED	WVIMUEUQJFPNDK-UHFFFAOYSA-N	OC1C(N(C=CC(N)=N2)C2=O)OC(COP(OP(OCCN)(O)=O)(O)=O)C1O	cytidine-5'-diphosphoethanolamine	CDP-ethanolamine	72842-05-8	287	HMDB0001564	C00570	123727	Polar
100001409	400	48351	179271	Nucleotide	Purine Metabolism, (Hypo)Xanthine/Inosine containing	4127	NAMED	WJNGQIYEQLPJMN-UHFFFAOYSA-N	OC(C1O)C(OC1CO)N(C=N2)C(N=CN3C)=C2C3=O	N1-methylinosine	N1-methylinosine	20245-33-4	513976	HMDB0002721		650095	Pos Early
100001412	400	35137	156155	Nucleotide	Purine Metabolism, Guanine containing	4193	NAMED	RSPURTUNRHNVGF-IOSLPCCCSA-N	O=C1C(N=CN2[C@@]3([H])[C@@](O)([H])[C@@](O)([H])[C@](CO)([H])O3)=C2N=C(N(C)C)N1	N2,N2-dimethylguanosine	N2,N2-dimethylguanosine	2140-67-2	83878	HMDB0004824		135501639	Pos Early
100001413	400	35130	156149	Nucleotide	Pyrimidine Metabolism, Cytidine containing	4257	NAMED	NIDVTARKFBZMOT-PEBGCTIMSA-N	O[C@]1([H])[C@@](O)([H])[C@](CO)([H])O[C@]1(N2C(N=C(NC(C)=O)C=C2)=O)[H]	N4-acetylcytidine	N4-acetylcytidine	3768-18-1	96702	HMDB0005923		107461	Pos Early
100001417	209	35126	126960	Peptide	Acetylated Peptides	1187	NAMED	JFLIEFSWGNOPJJ-JTQLQIEISA-N	O=C(CC1=CC=CC=C1)N[C@@H](CCC(N)=O)C(O)=O	phenylacetylglutamine	phenylacetylglutamine	28047-15-6	270643	HMDB0006344	C04148	92258	Neg
100001425	209	61833	218435	Nucleotide	Pyrimidine Metabolism, Uracil containing	4223	NAMED	ZPTBLXKRQACLCR-XVFCMESISA-N	OC[C@H]1O[C@@H](N2CCC(NC2=O)=O)[C@@H]([C@@H]1O)O	5,6-dihydrouridine	5,6-dihydrouridine	5627-05-4	85115	HMDB0000497		94312	Neg
100001437	400	35159	161190	Amino Acid	Glutathione Metabolism	573	NAMED	BNRXZEPOHPEEAS-UHFFFAOYSA-N	NC(C(O)=O)CCC(NC(CSSCC(N)C(O)=O)C(NCC(O)=O)=O)=O	cysteine-glutathione disulfide	cysteine-glutathione disulfide	13081-14-6	3455404	HMDB0000656	R00900	3080690	Pos Early
100001446	209	35136	128207	Nucleotide	Pyrimidine Metabolism, Uracil containing	4225	NAMED	DWRXFEITVBNRMK-JXOAFFINSA-N	O[C@@H]1[C@H](O)[C@@H](CO)O[C@H]1N(C=C2C)C(NC2=O)=O	5-methyluridine (ribothymidine)	5-methyluridine (ribothymidine)	1463-10-1	393058	HMDB0000884		445408	Neg
100001449	305	35142	151987	Nucleotide	Purine Metabolism, Adenine containing	4141	NAMED	LNQVTSROQXJCDD-KQYNXXCUSA-N	NC1=NC=NC2=C1N=CN2[C@@]([C@@]([C@@]3(OP(O)(O)=O)[H])(O)[H])(O[C@](CO)3[H])[H]	adenosine 3'-monophosphate (3'-AMP)	3'-AMP	84-21-9	10463793	HMDB0003540	C01267	41211	Polar
100001452	209	35107	126956	Amino Acid	Leucine, Isoleucine and Valine Metabolism	353	NAMED	ZRQXMKMBBMNNQC-UHFFFAOYSA-N	O=C(O)CNC(CC(C)C)=O	isovalerylglycine	isovalerylglycine	16284-60-9	475516	HMDB00678		546304	Neg
100001456	400	35114	156140	Nucleotide	Purine Metabolism, Guanine containing	4187	NAMED	FZWGECJQACGGTI-UHFFFAOYSA-N	O=C1C(N2C)=C(N=C2)N=C(N)N1	7-methylguanine	7-methylguanine	578-76-7	10883	HMDB0000897	C02242	135398679	Pos Early
100001462	209	34437	126952	Lipid	Lysophospholipid	2712	NAMED	HFJVKBVEKQHVTO-OZAIVSQSSA-N	O=P(OCC(O)CO)(O)OC[C@H](O)COC(CCCCCCCCCCCCCCCCC)=O	1-stearoyl-GPG (18:0)	1-stearoyl-GPG (18:0)		21403138				Neg
100001485	209	34457	144316	Peptide	Gamma-glutamyl Amino Acid	638	NAMED	SNCKGJWJABDZHI-SIPWABPFSA-N	CCC(C)[C@@H](C(O)=O)NC(CC[C@@H](C(O)=O)N)=O	gamma-glutamylisoleucine*	gamma-glutamylisoleucine*		21403145	HMDB0011170		22885096	Neg
100001491	400	37123	156335	Carbohydrate	Aminosugar Metabolism	1435	NAMED	FDJKUWYYUZCUJX-UHFFFAOYSA-N	OC(C1(O)OC(C(NC(CO)=O)C(C1)O)C(C(CO)O)O)=O	N-glycolylneuraminate	N-glycolylneuraminate	1113-83-3	3794850	HMDB0000833	C03410	123802	Pos Early
100001501	402	35160	158710	Lipid	Fatty Acid Metabolism (Acyl Carnitine, Monounsaturated)	1887	NAMED	IPOLTUVFXFHAHI-WHIOSMTNSA-N	[O-]C(C[C@@H](OC(CCCCCCC/C=C\CCCCCCCC)=O)C[N+](C)(C)C)=O	oleoylcarnitine (C18:1)	oleoylcarnitine (C18:1)	38677-66-6	21403150	HMDB0005065		6441392	Pos Late
100001507	400	34585	156126	Lipid	Fatty Acid, Monohydroxy	1958	NAMED	SJZRECIVHVDYJC-UHFFFAOYSA-N	OC(CCCO)=O	4-hydroxybutyrate (GHB)	4-hydroxybutyrate (GHB)	502-85-2	9984	HMDB0000710	C00989	10413	Pos Early
100001509	400	45095	157090	Amino Acid	Leucine, Isoleucine and Valine Metabolism	397	NAMED	IHCPDBBYTYJYIL-UHFFFAOYSA-N	CCC(C)C(OC(CC([O-])=O)C[N+](C)(C)C)=O	2-methylbutyrylcarnitine (C5)	2-methylbutyrylcarnitine (C5)	31023-25-3	4932320	HMDB0000378		6426901	Pos Early
100001510	209	32553	143728	Amino Acid	Tyrosine Metabolism	190	NAMED	CTYRPMDGLDAWRQ-UHFFFAOYSA-N	OS(OC1=CC=CC=C1)(=O)=O	phenol sulfate	phenol sulfate	937-34-8	67018	HMDB0060015	C02180	74426	Neg
100001526	400	37059	156288	Lipid	Fatty Acid Synthesis	1472	NAMED	ZGNBLKBZJBJFDG-UHFFFAOYSA-N	O=C(CC(O)=O)OC(CC([O-])=O)C[N+](C)(C)C	malonylcarnitine	malonylcarnitine	853728-01-5	21403153	HMDB0002095		22833583	Pos Early
100001540	400	46225	157124	Partially Characterized Molecules	Partially Characterized Molecules	6454	NAMED	NPWMTBZSRRLQNJ-UHFFFAOYSA-N	O=C(CCC1N)NC1=O	glutamine_degradant*	glutamine_degradant*	2353-44-8					Pos Early
100001541	209	36746	128281	Amino Acid	Leucine, Isoleucine and Valine Metabolism	395	NAMED	RILPIWOPNGRASR-UHFFFAOYSA-N	O=C(C(C(CC)C)O)O	2-hydroxy-3-methylvalerate	2-hydroxy-3-methylvalerate	488-15-3	144317	HMDB0000317		164623	Neg
100001546	400	35662	156220	Nucleotide	Purine Metabolism, Guanine containing	4199	NAMED	LTFMZDNNPPEQNG-UHFFFAOYSA-N	OP(OCC1OC(N2C3=C(C(NC(N)=N3)=O)N=C2)CC1O)(O)=O	2'-deoxyguanosine 5'-monophosphate (dGMP)	2'-deoxyguanosine 5'-monophosphate (dGMP)	902-04-5	625	HMDB0001044	C00362	135398597	Pos Early
100001550	400	33009	155996	Xenobiotics	Food Component/Plant	4934	NAMED	XULZWQRXYTVUTE-ZETCQYMHSA-N	C[N+]1(C)[C@@H](CCCC1)[C@]([O-])=O	homostachydrine*	homostachydrine*	1195-94-4	390180	HMDB0033433	C08283	441447	Pos Early
100001579	209	35675	128275	Lipid	Fatty Acid, Monohydroxy	1969	NAMED	JGHSBPIZNUXPLA-UHFFFAOYSA-N	O=C(O)C(O)CCCCCCCCCCCCCC	2-hydroxypalmitate	2-hydroxypalmitate	764-67-0	83805	HMDB0031057		12575964,92836,11065598	Neg
100001586	305	46957	148205	Cofactors and Vitamins	Ascorbate and Aldarate Metabolism	4358	NAMED	RGHNJXZEOKUKBD-NRXMZTRTSA-N	OC([C@H](O)[C@H](O)[C@H](O)[C@@H](O)CO)=O	gulonate*	gulonate*	20246-53-1	7969943	HMDB0003290	C00800	152304	Polar
100001590	209	35437	128229	Amino Acid	Leucine, Isoleucine and Valine Metabolism	427	NAMED	DCICDMMXFIELDF-UHFFFAOYSA-N	O=C(O)CNC(C(C)C)=O	isobutyrylglycine	isobutyrylglycine (C4)	15926-18-8	9030891	HMDB0000730		10855600	Neg
100001593	400	44664	157075	Amino Acid	Lysine Metabolism	127	NAMED	NXJAXUYOQLTISD-UHFFFAOYSA-N	[O-]C(CC(C[N+](C)(C)C)OC(CCCC(O)=O)=O)=O	glutarylcarnitine (C5-DC)	glutarylcarnitine (C5-DC)	102636-82-8	21403175	HMDB0013130		71317118	Pos Early
100001594	400	35433	156184	Amino Acid	Leucine, Isoleucine and Valine Metabolism	364	NAMED	IGLHHSKNBDXCEY-UHFFFAOYSA-N	[O-]C(CC(C[N+](C)(C)C)OC(CC(O)(C)C)=O)=O	beta-hydroxyisovaleroylcarnitine	beta-hydroxyisovaleroylcarnitine	99159-87-2	21403176				Pos Early
100001596	400	35482	156193	Lipid	Fatty Acid Metabolism (also BCAA Metabolism)	1776	NAMED	XROYFEWIXXCPAW-UHFFFAOYSA-N	[O-]C(CC(C[N+](C)(C)C)OC(C(C)C(O)=O)=O)=O	2-methylmalonylcarnitine (C4-DC)	2-methylmalonylcarnitine (C4-DC)	149181-64-6	21403178	HMDB0013133		53481628	Pos Early
100001597	400	35428	156182	Amino Acid	Leucine, Isoleucine and Valine Metabolism	400	NAMED	WURBQCVBQNMUQT-RMKNXTFCSA-N	[O-]C(CC(C[N+](C)(C)C)OC(/C(C)=C/C)=O)=O	tiglylcarnitine (C5:1-DC)	tiglyl carnitine (C5)	64191-86-2	17216200	HMDB0002366		22833596	Pos Early
100001605	209	35320	143730	Xenobiotics	Benzoate Metabolism	4499	NAMED	MZPWKJZDOCIALD-UHFFFAOYSA-N	O=S(OC1=C(O)C=CC=C1)(O)=O	catechol sulfate	catechol sulfate	4918-96-1	2341024	HMDB0059724		3083879	Neg
100001606	305	35324	238705	Lipid	Sterol	3194	NAMED	BHYOQNUELFTYRT-UHFFFAOYSA-N	CC1(C2C(C)CCCC(C)C)C(CC2)C(CC=C3C4(CCC(OS(=O)(O)=O)C3)C)C4CC1	cholesterol sulfate	cholesterol sulfate	2864-50-8	4371550	HMDB00653	C18043	65076	Polar
100001612	400	35665	156223	Amino Acid	Glutamate Metabolism	55	NAMED	OPVPGKGADVGKTG-UHFFFAOYSA-N	CC(NC(C(NC(CCC(O)=O)C(O)=O)=O)CC(O)=O)=O	N-acetyl-aspartyl-glutamate (NAAG)	N-acetyl-aspartyl-glutamate (NAAG)	3106-85-2	5065	HMDB0001067	C12270	188803	Pos Early
100001617	209	42395	128311	Lipid	Fatty Acid, Dicarboxylate	1684	NAMED	LWBHHRRTOZQPDM-UHFFFAOYSA-N	O=C(O)CCCCCCCCCC(O)=O	undecanedioate (C11-DC)	undecanedioate (C11-DC)	1852-04-6	15037	HMDB0000888		15816	Neg
100001619	400	48857	212208	Lipid	Glycerolipid Metabolism	2848	NAMED	LLCSXHMJULHSJN-UHFFFAOYSA-N	OC(CO)COP(O)(OCC(CO)O)=O	glycerophosphoglycerol	glycerophosphoglycerol		388990	HMDB0240316	C03274	54575349	Pos Early
100001620	400	37455	156380	Lipid	Phospholipid Metabolism	2241	NAMED	JZNWSCPGTDBMEW-UHFFFAOYSA-N	O=P(OCCN)(O)OCC(CO)O	glycerophosphoethanolamine	glycerophosphoethanolamine	33049-08-0	110410	HMDB0000114	C01233	123874	Pos Early
100001621	400	52307	164336	Lipid	Phospholipid Metabolism	2243	NAMED	BMVUIWJCUQSHLZ-GFSNQTMESA-N	[H]C(C(O)(C(O)([C@](O)1[H])[H])[H])([C@@](OP(O)(OC[C@@]([H])(CO)O)=O)([C@]1(O)[H])[H])O	glycerophosphoinositol*	glycerophosphoinositol*	16824-65-0				167572	Pos Early
100001628	305	35649	147821	Carbohydrate	Pentose Phosphate Pathway	1257	NAMED	JDTUMPKOJBQPKX-UHFFFAOYSA-N	OP(OCC(C(C(C(C(CO)=O)O)O)O)O)(O)=O	sedoheptulose-7-phosphate	sedoheptulose-7-phosphate	2646-35-7	596	HMDB0001068	C05382	616	Polar
100001662	400	36747	156251	Lipid	Carnitine Metabolism	1932	NAMED	JHPNVNIEXXLNTR-UHFFFAOYSA-N	C[N+](C)(C)CCCC([O-])=O	deoxycarnitine	deoxycarnitine	6249-56-5	705	HMDB0001161	C01181	22620	Pos Early
100001664	209	48130	151119	Nucleotide	Purine Metabolism, Adenine containing	4175	NAMED	VKGZCEJTCKHMRL-UHFFFAOYSA-N	OCC(O1)C(O)C(O)C1N2C=NC3=C(NC(CC(O)=O)C(O)=O)N=CN=C32	N6-succinyladenosine	N6-succinyladenosine	4542-23-8		HMDB0000912		165243	Neg
100001694	305	36815	146970	Nucleotide	Purine Metabolism, Adenine containing	4142	NAMED	QDFHPFSBQFLLSW-KQYNXXCUSA-N	NC1=NC=NC2=C1N=CN2[C@@]3([H])[C@@](OP(O)(O)=O)([H])[C@@](O)([H])[C@](CO)([H])O3	adenosine 2'-monophosphate (2'-AMP)	2'-AMP	130-49-4		HMDB0011617	C00946	94136	Polar
100001734	305	36752	147825	Amino Acid	Lysine Metabolism	107	NAMED	DTERQYGMUDWYAZ-ZETCQYMHSA-N	N[C@@H](CCCCNC(C)=O)C(O)=O	N6-acetyllysine	N6-acetyllysine	692-04-6	83801	HMDB0000206	C02727	92832	Polar
100001739	209	35718	143707	Lipid	Long Chain Polyunsaturated Fatty Acid (n3 and n6)	1573	NAMED	AHANXAKGNAKFSK-PDBXOOCHSA-N	CC\C=C/C\C=C/C\C=C/CCCCCCCCCC(O)=O	dihomo-linolenate (20:3n3 or n6)	dihomolinolenate (20:3n3 or 3n6)	17046-59-2	4471954	HMDB0002925	C03242	5280581	Neg
100001740	305	46142	146560	Carbohydrate	Fructose, Mannose and Galactose Metabolism	1352	NAMED	FBPFZTCFMRRESA-UHFFFAOYSA-N	OCC(O)C(O)C(O)C(O)CO	mannitol/sorbitol	mannitol/sorbitol		440	HMDB0000247,HMDB0000765	C00392,C00794	5780,6251	Polar
100001743	400	37097	156317	Amino Acid	Tryptophan Metabolism	264	NAMED	AOHCBEAZXHZMOR-ZDUSSCGKSA-N	O=C([O-])[C@@H]([N@+](C)(C)C)CC1=CNC2=C1C=CC=C2	tryptophan betaine	tryptophan betaine	20671-76-5	390633	HMDB0061115	C09213	442106	Pos Early
100001756	209	36099	144224	Xenobiotics	Benzoate Metabolism	4524	NAMED	DWZGLEPNCRFCEP-UHFFFAOYSA-N	O=S(OC1=CC=C(CC)C=C1)(O)=O	4-ethylphenylsulfate	4-ethylphenyl sulfate	123-07-9		HMDB0062551	C13637	20822574	Neg
100001767	209	48428	155071	Xenobiotics	Food Component/Plant	5119	NAMED	VTYFITADLSVOAS-UHFFFAOYSA-N	NC(C(O)=O)CCCCN1C(C=O)=CC=C1CO	pyrraline	pyrraline	74509-14-1	19980286	HMDB0033143	C21013	14274616	Neg
100001768	400	36713	156246	Carbohydrate	Advanced Glycation End-product	1436	NAMED	NUXSIDPKKIEIMI-UHFFFAOYSA-N	OC(CNCCCCC(C(O)=O)N)=O	N6-carboxymethyllysine	N6-carboxymethyllysine	5746-04-3	11217184	HMDB0240347		123800	Pos Early
100001790	400	36659	156245	Peptide	Dipeptide	818	NAMED	KGVHCTWYMPWEGN-MSZQBOFLSA-N	OC([C@@H](NC(CN)=O)C(C)CC)=O	glycylisoleucine	glycylisoleucine	19461-38-2	19972556	HMDB0028844		259613	Pos Early
100001805	400	37070	156293	Nucleotide	Purine and Pyrimidine Metabolism	4285	NAMED	CAAULPUQFIIOTL-UHFFFAOYSA-N	O=P(O)(O)OC	methylphosphate	methylphosphate	7023-27-0	12578	HMDB61711		13130	Pos Early
100001810	400	36808	156271	Amino Acid	Urea cycle; Arginine and Proline Metabolism	498	NAMED	YDGMGEXADBMOMJ-LURJTMIESA-N	N[C@@H](CCCNC(N(C)C)=N)C(O)=O	dimethylarginine (SDMA + ADMA)	dimethylarginine (ADMA + SDMA)	102783-24-4	110375	HMDB0003334,HMDB0001539	C21189,C03626	123831,169148	Pos Early
100001823	400	37069	164214	Amino Acid	Alanine and Aspartate Metabolism	32	NAMED	GDFAOVXKHJXLEI-VKHMYHEASA-N	C[C@H](NC)C(O)=O	N-methylalanine	N-methylalanine	600-21-5	4450824	HMDB0094692	C02721	4377	Pos Early
100001851	305	37076	147598	Amino Acid	Glycine, Serine and Threonine Metabolism	11	NAMED	JJIHLJJYMXLCOY-BYPYZUCNSA-N	OC[C@@H](C(O)=O)NC(C)=O	N-acetylserine	N-acetylserine	97-14-3	58744	HMDB0002931		65249	Polar
100001872	402	52235	164206	Lipid	Phosphatidylserine (PS)	2509	NAMED	SVOUGFFDROZBJI-DNALCEECSA-N	O=C(CCCCCCCCCCCCCCCCC)OC[C@]([H])(COP(O)(OC[C@]([NH3+])(C([O-])=O)[H])=O)OC(CCC/C=C\C/C=C\C/C=C\C/C=C\CCCCC)=O	1-stearoyl-2-arachidonoyl-GPS (18:0/20:4)	1-stearoyl-2-arachidonoyl-GPS (18:0/20:4)			HMDB0012383		24779545	Pos Late
100001890	400	37093	156315	Peptide	Dipeptide	663	NAMED	RDIKFPRVLJLMER-UHFFFAOYSA-N	NC(C)C(NC(CC(C)C)C(O)=O)=O	alanylleucine	alanylleucine	1638-60-4	227831	HMDB0028691		259583	Pos Early
100001948	400	37058	156287	Energy	TCA Cycle	1448	NAMED	HAEVNYBCYZZDFL-UHFFFAOYSA-N	[O-]C(CC(C[N+](C)(C)C)OC(CCC(O)=O)=O)=O	succinylcarnitine (C4-DC)	succinylcarnitine (C4-DC)	256928-74-2	28639166	HMDB0061717		71464481	Pos Early
100002070	305	37253	147606	Lipid	Fatty Acid, Dicarboxylate	1664	NAMED	HWXBTNAVRSUOJR-UHFFFAOYSA-N	O=C(O)CCC(O)C(O)=O	2-hydroxyglutarate	2-hydroxyglutarate	40951-21-1	42	HMDB0059655	C02630	43	Polar
100002078	400	37451	156376	Amino Acid	Tyrosine Metabolism	217	NAMED	MWZPENIJLUWBSY-UHFFFAOYSA-N	OC1=CC=C(CC(C(OC)=O)N)C=C1	O-methyltyrosine	O-methyltyrosine	1080-06-4	69406	HMDB0014903	D00762	441350,2723935	Pos Early
100002103	400	62100	218945	Amino Acid	Methionine, Cysteine, SAM and Taurine Metabolism	447	NAMED	OLVVOVIFTBSBBH-UHFFFAOYSA-N	OC1C(O)C(O)C(CSC)O1	5-methylthioribose**	5-methylthioribose**	23656-67-9	480	HMDB0001087		6419710	Pos Early
100002113	400	37443	156369	Amino Acid	Methionine, Cysteine, SAM and Taurine Metabolism	468	NAMED	ADVPTQAUNPRNPO-UHFFFAOYSA-N	O=C(C(CS(O)=O)N)O	cysteine sulfinic acid	cysteine sulfinic acid	207121-48-0	107	HMDB0000996	C00606	109	Pos Early
100002122	209	39600	141918	Xenobiotics	Benzoate Metabolism	4469	NAMED	XDOFWFNMYJRHEW-UHFFFAOYSA-N	O=C(C1=CC=CC(O)=C1)NCC(O)=O	3-hydroxyhippurate	3-hydroxyhippurate	1637-75-8	396603	HMDB0006116		450268	Neg
100002137	209	37372	143751	Lipid	Eicosanoid	2136	NAMED	KGIJOOYOSFUGPC-XTDASVJISA-N	OC(CCCC(O)/C=C/C=C\C/C=C\C/C=C\CCCCC)=O	5-HETE	5-HETE	73307-52-5	8038582	HMDB0011134	C04805	5280733	Neg
100002154	400	37459	156384	Xenobiotics	Food Component/Plant	4894	NAMED	SSISHJJTAXXQAX-UHFFFAOYSA-N	S=C1NC(CC(C([O-])=O)[N+](C)(C)C)=CN1	ergothioneine	ergothioneine	58511-63-0	2297320	HMDB0003045	C05570	5351619	Pos Early
100002167	209	37536	143754	Lipid	Eicosanoid	2142	NAMED	ZNHVWPKMFKADKW-VXBMJZGYSA-N	OC(CCC/C=C\C\C=C/C=C/C(C/C=C\CCCCC)O)=O	12-HETE	12-HETE	73837-14-6,71030-37-0	21509475	HMDB0006111	C14777	5283155	Neg
100002180	209	46896	148134	Carbohydrate	Glycolysis, Gluconeogenesis, and Pyruvate Metabolism	1230	NAMED	RNBGYGVWRKECFJ-UHFFFAOYSA-N	[H]C1(C([H])(C([H])(OC1(COP(O)(O)=O)O)COP(O)(O)=O)O)O	fructose 1,6-diphosphate/glucose 1,6-diphosphate/myo-inositol diphosphates	Isobar: hexose diphosphates			HMDB0001058,HMDB0003514	C01231,C00354,C05378	3934,124383956,10404962,718,4453,90658350,445557,82400	Neg
100002183	400	38127	156445	Amino Acid	Methionine, Cysteine, SAM and Taurine Metabolism	438	NAMED	YDBYJHTYSHBBAU-UHFFFAOYSA-N	NC(CC[S+](C)C)C([O-])=O	S-methylmethionine	S-methylmethionine	3493-12-7	8351775	HMDB0038670	C05319	458	Pos Early
100002196	209	37752	145686	Lipid	Fatty Acid, Monohydroxy	2015	NAMED	HNICUWMFWZBIFP-IRQZEAMPSA-N	OC(CCCCCCC/C=C\C=C\[C@H](CCCCC)O)=O	13-HODE + 9-HODE	13-HODE + 9-HODE			HMDB0004670,HMDB0004667	C14767,C14762	5312830,5282945,1424,5282947,5282944	Neg
100002227	402	38125	164218	Lipid	Sterol	3220	NAMED	NYOXRYYXRWJDKP-UHFFFAOYSA-N	CC12C(CCC3C2CCC4(C)C3CCC4C(CCCC(C)C)C)=CC(CC1)=O	4-cholesten-3-one	4-cholesten-3-one	601-57-0	427	HMDB0000921	C00599	91477	Pos Late
100002253	209	38637	141886	Xenobiotics	Food Component/Plant	4854	NAMED	YAADMLWHGMUGQL-VOTSOKGWSA-N	O=C(NCC(O)=O)/C=C/C1=CC=CC=C1	cinnamoylglycine	cinnamoylglycine	16534-24-0	618829	HMDB0011621		709625	Neg
100002254	402	38625	159084	Lipid	Endocannabinoid	2164	NAMED	OTGQIQQTPXJQRG-UHFFFAOYSA-N	OCCNC(CCCCCCCCCCCCCCCCC)=O	stearoyl ethanolamide	stearoyl ethanolamide	111-57-9	25958	HMDB0013078		27902	Pos Late
100002284	305	62950	220825	Lipid	Fatty Acid, Dihydroxy	2034	NAMED	LOUGYXZSURQALL-GBXIJSLDSA-N	C[C@@H](O)[C@H](O)C(O)=O	2S,3R-dihydroxybutyrate	2S,3R-dihydroxybutyrate	5057-93-2	9139682	HMDB0002453		10964471	Polar
100002285	305	62951	220826	Lipid	Fatty Acid, Dihydroxy	2037	NAMED	UFYGCFHQAXXBCF-UHFFFAOYSA-N	OCCC(O)C(O)=O	2,4-dihydroxybutyrate	2,4-dihydroxybutyrate	1518-62-3	167259	HMDB0000360		192742	Polar
100002312	209	37948	142809	Lipid	Lysophospholipid	2705	NAMED	QQHKVAJCQFQGMF-YFKVPUFHSA-N	CCCCCCCC\C=C/CCCCCCCC(O[C@](CO)(COP(O)(OC[C@]([NH3+])(C([O-])=O)[H])=O)[H])=O	2-oleoyl-GPS (18:1)*	2-oleoyl-GPS (18:1)*						Neg
100002344	209	38293	141840	Lipid	Fatty Acid, Branched	1638	NAMED	ZOCYQVNGROEVLU-UHFFFAOYSA-N	CC(C)CCCCCCCCCCCC(O)=O	(12 or 13)-methylmyristate (a15:0 or i15:0)	(12 or 13)-methylmyristate (a15:0 or i15:0)	2485-71-4	133106	HMDB0061707		151014	Neg
100002356	209	38296	141846	Lipid	Fatty Acid, Branched	1649	NAMED	YETXGSGCWODRAA-UHFFFAOYSA-N	OC(CCCCCCCCCCCCCCCC(C)C)=O	(16 or 17)-methylstearate (a19:0 or i19:0)	(16 or 17)-methylstearate (a19:0 or i19:0)	2724-59-6	2340933	HMDB0037397		3083779	Neg
100002367	305	63109	221751	Lipid	Fatty Acid, Dihydroxy	2035	NAMED	LOUGYXZSURQALL-PWNYCUMCSA-N	OC([C@H](O)[C@H](O)C)=O	2R,3R-dihydroxybutyrate	2R,3R-dihydroxybutyrate	759-06-8	17215960	HMDB0000498		13120901	Polar
100002398	400	38183	156476	Xenobiotics	Food Component/Plant	4632	NAMED	NQRYJNQNLNOLGT-UHFFFAOYSA-N	C1CNCCC1	piperidine	piperidine	110-89-4	7791	HMDB0034301	C01746	8082	Pos Early
100002417	305	38276	152194	Xenobiotics	Food Component/Plant	4773	NAMED	JTEYKUFKXGDTEU-UHFFFAOYSA-N	OC(C(O)C(C)(O)C)=O	2,3-dihydroxyisovalerate	2,3-dihydroxyisovalerate	1756-18-9	657	HMDB0012141	C04039	677	Polar
100002458	305	57747	213342	Amino Acid	Leucine, Isoleucine and Valine Metabolism	367	NAMED	WKRBKYFIJPGYQC-DUXPYHPUSA-N	OC(C/C(C)=C/C(O)=O)=O	3-methylglutaconate	3-methylglutaconate	5746-90-7	1267861	HMDB0000522		1551553	Polar
100002462	400	43582	208402	Amino Acid	Lysine Metabolism	120	NAMED	OWGKYELXGFKIHH-MYLOADSESA-N	O[C@@H]1[C@@H](O)[C@@H](O)[C@@H](CO)OC1OC(CCC(N)C(O)=O)CN	5-(galactosylhydroxy)-L-lysine	5-(galactosylhydroxy)-L-lysine	32448-36-5				66995551	Pos Early
100002500	400	43493	157017	Amino Acid	Histidine Metabolism	81	NAMED	NRXIKWMTVXPVEF-BYPYZUCNSA-N	OC([C@@H](NC=N)CCC(O)=O)=O	formiminoglutamate	formiminoglutamate	816-90-0	388370	HMDB0000854	C00439	439233	Pos Early
100002528	209	46960	148213	Xenobiotics	Chemical	6088	NAMED	QAOWNCQODCNURD-UHFFFAOYSA-N	OS(O)(=O)=O	sulfate*	sulfate*	14808-79-8	1086	HMDB01448	C00059	5152822	Neg
100002544	400	40499	156749	Amino Acid	Glutamate Metabolism	51	NAMED	HBDWQSHEVMSFGY-SCQFTWEKSA-N	OC(C(O)=O)C[C@@H](C(O)=O)N	4-hydroxyglutamate	4-hydroxyglutamate	2485-33-8	388936	HMDB0001344	C03079	439902	Pos Early
100002619	305	53237	179411	Carbohydrate	Pentose Metabolism	1288	NAMED	HSNZZMHEPUFJNZ-SHUUEZRQSA-N	OCC([C@@H](O)[C@H](O)[C@H](O)[C@H](O)CO)=O	sedoheptulose	sedoheptulose	3019-74-7	4573620	HMDB0003219	C02076	5459879	Polar
100002682	209	62102	218948	Nucleotide	Purine Metabolism, (Hypo)Xanthine/Inosine containing	4133	NAMED	MFGPUMDDJCTHOI-UMMCILCDSA-N	O[C@H]1[C@H](N(C(NC2=O)=O)C(N3)=C2NC3=O)O[C@H](CO)[C@H]1O	uric acid ribonucleoside*	uric acid ribonucleoside*	2124-54-1	144595	HMDB0029920	C05513	164933	Neg
100002749	400	39592	156595	Amino Acid	Methionine, Cysteine, SAM and Taurine Metabolism	457	NAMED	IDIDJDIHTAOVLG-VKHMYHEASA-N	OC([C@H](CSC)N)=O	S-methylcysteine	S-methylcysteine	1187-84-4	22826	HMDB0002108		24417,7058174,88180	Pos Early
100002763	400	39582	156587	Cofactors and Vitamins	Nicotinate and Nicotinamide Metabolism	4316	NAMED	USSFUVKEHXDAPM-UHFFFAOYSA-N	O=C(C1=C[N+]([O-])=CC=C1)N	nicotinamide N-oxide	nicotinamide N-oxide	1986-81-8	65522	HMDB0002730		72661	Pos Early
100002769	400	57461	211115	Amino Acid	Urea cycle; Arginine and Proline Metabolism	522	NAMED	BMFMQGXDDJALKQ-BYPYZUCNSA-N	N=C(N)NCCC[C@H](O)C(O)=O	argininate*	argininate*	157-07-3	140984	HMDB0003148		160437	Pos Early
100002784	400	55072	208196	Amino Acid	Urea cycle; Arginine and Proline Metabolism	491	NAMED	ARBHXJXXVVHMET-UHFFFAOYSA-N	OC(C(CCC/N=C(N)/N)=O)=O	2-oxoarginine*	2-oxoarginine*	3715-10-4	542	HMDB0004225	C03771	558	Pos Early
100002910	400	62946	220814	Amino Acid	Histidine Metabolism	92	NAMED	UJCGYTCAMOHYCG-UHFFFAOYSA-N	O=C(O)CC1=CN=CN1C	1-methyl-5-imidazoleacetate	1-methyl-5-imidazoleacetate	4200-48-0	4954265	HMDB04988		6451814	Pos Early
100002927	400	43378	211502	Amino Acid	Methionine, Cysteine, SAM and Taurine Metabolism	458	NAMED	ZZLHPCSGGOGHFW-UHFFFAOYSA-N	NC(CS(C)=O)C(O)=O	S-methylcysteine sulfoxide	S-methylcysteine sulfoxide	6853-87-8	74136	HMDB0029432		82142	Pos Early
100002945	209	38768	143701	Lipid	Fatty Acid, Branched	1643	NAMED	IIUXHTGBZYEGHI-UHFFFAOYSA-N	CC(CCCCCCCCCCCCCC(O)=O)C	(14 or 15)-methylpalmitate (a17:0 or i17:0)	(14 or 15)-methylpalmitate (a17:0 or i17:0)			HMDB0061859	C16995	8181,17903417	Neg
100002957	305	46148	210928	Carbohydrate	Nucleotide Sugar	1392	NAMED	LFTYTUAZOPRMMI-HEXNZZLISA-N	O[C@]1([H])[C@@](O)([H])[C@](COP(O)(OP(O)(O[C@H]2[C@H](NC(C)=O)[C@@H](O)[C@H](O)C(CO)O2)=O)=O)([H])O[C@]1(N(C=C3)C(NC3=O)=O)[H]	UDP-N-acetylglucosamine/galactosamine	UDP-N-acetylglucosamine/galactosamine			HMDB0000304,HMDB0000290	C00203,C00043	44576,1167	Polar
100003119	209	39732	143757	Lipid	Endocannabinoid	2173	NAMED	KOGRJTUIKPMZEJ-KTKRTIGZSA-N	O=C(CCCCCCC/C=C\CCCCCCCC)NCCS(O)(=O)=O	N-oleoyltaurine	N-oleoyltaurine	52514-04-2	4941625			6437033	Neg
100003151	402	46223	159669	Lipid	Fatty Acid Metabolism (Acyl Carnitine, Polyunsaturated)	1892	NAMED	MJLXQSQYKZWZCB-DQFWFXSYSA-N	[O-]C(C[C@H](C[N+](C)(C)C)OC(CCCCCCC/C=C\C/C=C\CCCCC)=O)=O	linoleoylcarnitine (C18:2)*	linoleoylcarnitine (C18:2)*	36816-10-1	4952667	HMDB0006469		6450015	Pos Late
100003152	400	39577	156583	Amino Acid	Glutamate Metabolism	59	NAMED	AOKCDAVWJLOAHG-UHFFFAOYSA-N	CNCCCC(O)=O	N-methyl-GABA	N-methyl-GABA	1119-48-8	63869		C15987	70703	Pos Early
100003169	209	40008	141960	Peptide	Dipeptide	853	NAMED	UCGDDTHMMVWVMV-UHFFFAOYSA-N	O=C(C(C(CC)C)N)NCC(O)=O	isoleucylglycine	isoleucylglycine	868-28-0	303621	HMDB0028907		342532	Neg
100003183	400	48189	157731	Peptide	Dipeptide	1047	NAMED	JYOAXOMPIXKMKK-UHFFFAOYSA-N	O=C(C(CC(C)C)N)NC(CCC(N)=O)C(O)=O	leucylglutamine*	leucylglutamine*		3511125	HMDB0028927		4305457	Pos Early
100003185	400	40045	156684	Peptide	Dipeptide	872	NAMED	LESXFEZIFXFIQR-UHFFFAOYSA-N	O=C(C(CC(C)C)N)NCC(O)=O	leucylglycine	leucylglycine	686-50-0	71402	HMDB0028929		79070	Pos Early
100003210	400	39994	156660	Peptide	Dipeptide	1037	NAMED	XCTHZFGSVQBHBW-UHFFFAOYSA-N	O=C(C(C(C)C)N)NC(CC(C)C)C(O)=O	valylleucine	valylleucine	22906-55-4	312586	HMDB0029131		352039	Pos Early
100003239	209	39835	141954	Lipid	Endocannabinoid	2175	NAMED	LPDJCYFKKSLKRO-UHFFFAOYSA-N	O=C(NCCS(=O)(O)=O)CCCCCCCCCCCCCCC	N-palmitoyltaurine	N-palmitoyltaurine	83982-06-3	14435932			14504290	Neg
100003258	305	63990	232912	Cofactors and Vitamins	Ascorbate and Aldarate Metabolism	4353	NAMED	RMHBODZVODTFAH-UHFFFAOYSA-N	OC1=C(OC)C(C(C(CO)O)O1)=O	2-O-methylascorbic acid	2-O-methylascorbic acid	17860-87-6	90149	HMDB0240294		54726398	Polar
100003260	400	40007	161438	Amino Acid	Glutamate Metabolism	58	NAMED	SRGQUICKDUQCKO-UHFFFAOYSA-N	O=C(CCCNCCC(O)=O)O	carboxyethyl-GABA	carboxyethyl-GABA	4386-03-2	2474	HMDB0002201		2572	Pos Early
100003271	209	54923	208316	Amino Acid	Glutamate Metabolism	56	NAMED	GAQNUGISBQJMKO-UHFFFAOYSA-N	OC(CC(C(NC(CCC(O)=O)C(O)=O)=O)(CC(O)=O)O)=O	beta-citrylglutamate	beta-citrylglutamate	73590-26-8	19992713		C20775	189741	Neg
100003397	400	40406	156717	Lipid	Phospholipid Metabolism	2244	NAMED	UYPYRKYUKCHHIB-UHFFFAOYSA-N	C[N+](C)([O-])C	trimethylamine N-oxide	trimethylamine N-oxide	1184-78-7	1113	HMDB0000925	C01104	1145	Pos Early
100003415	400	62860	220638	Amino Acid	Lysine Metabolism	114	NAMED	PQNASZJZHFPQLE-LURJTMIESA-N	O=C([C@H](CCCCNC)N)O	N6-methyllysine	N6-methyllysine	1188-07-4	144469	HMDB0002038	C02728	164795	Pos Early
100003434	400	40730	156802	Amino Acid	Histidine Metabolism	80	NAMED	ZCKYOWGFRHAZIQ-UHFFFAOYSA-N	OC(CCC1=CN=CN1)=O	imidazole propionate	imidazole propionate	1074-59-5	63798	HMDB0002271		70630	Pos Early
100003588	400	41370	156809	Peptide	Dipeptide	926	NAMED	GLUBLISJVJFHQS-UHFFFAOYSA-N	O=C(CNC(C(CC1=CC=CC=C1)N)=O)O	phenylalanylglycine	phenylalanylglycine	721-90-4	88678	HMDB0028995		6992304	Pos Early
100003589	209	41374	143079	Peptide	Dipeptide	921	NAMED	MIDZLCFIAINOQN-WPRPVWTQSA-N	O=C([C@H](C)NC([C@H](CC1=CC=CC=C1)N)=O)O	phenylalanylalanine	phenylalanylalanine	3918-87-4	4589716	HMDB0028988		5488196	Neg
100003598	209	41375	143081	Peptide	Dipeptide	1016	NAMED	HPYDSVWYXXKHRD-UHFFFAOYSA-N	O=C(CNC(C(CC1=CC=C(C=C1)O)N)=O)O	tyrosylglycine	tyrosylglycine	673-05-5	227627	HMDB0029105		7021854	Neg
100003609	400	43028	156979	Peptide	Dipeptide	998	NAMED	UYKREHOKELZSPB-UHFFFAOYSA-N	O=C(CNC(C(CC1=CNC2=C1C=CC=C2)N)=O)O	tryptophylglycine	tryptophylglycine	7360-09-0	231453	HMDB0029083		263471	Pos Early
100003640	400	42079	156902	Peptide	Dipeptide	1033	NAMED	XXDVDTMEVBYRPK-UHFFFAOYSA-N	O=C(C(C(C)C)N)NC(CCC(N)=O)C(O)=O	valylglutamine	valylglutamine	42854-54-6	4419671	HMDB0029125		5253209	Pos Early
100003641	400	40475	156743	Peptide	Dipeptide	1034	NAMED	IOUPEELXVYPCPG-UHFFFAOYSA-N	O=C(C(C(C)C)N)NCC(O)=O	valylglycine	valylglycine	686-43-1	120256	HMDB0029127		136487	Pos Early
100003674	400	40703	156791	Peptide	Dipeptide	947	NAMED	RNKSNIBMTUYWSH-YFKPBYRVSA-N	O=[C@]([C@H]1NCCC1)NCC(O)=O	prolylglycine	prolylglycine	2578-57-6	4932143	HMDB0011178		6426709	Pos Early
100003695	305	62864	220652	Xenobiotics	Food Component/Plant	4960	NAMED	RGHNJXZEOKUKBD-MBMOQRBOSA-N	O=C([C@H]([C@H]([C@@H]([C@@H](CO)O)O)O)O)O	mannonate*	mannonate*	642-99-9	2496757			3246006	Polar
100003926	400	43264	156990	Lipid	Fatty Acid Metabolism (Acyl Carnitine, Hydroxy)	1920	NAMED	UEFRDQSMQXDWTO-UHFFFAOYSA-N	CC(CC(OC(C[N+](C)(C)C)CC([O-])=O)=O)O	(R)-3-hydroxybutyrylcarnitine	(R)-3-hydroxybutyrylcarnitine			HMDB0013127		53481617	Pos Early
100004046	400	43488	157016	Amino Acid	Histidine Metabolism	86	NAMED	BKAYIFDRRZZKNF-VIFPVBQESA-N	OC([C@H](CC1=CN=CN1)NC(CCNC(C)=O)=O)=O	N-acetylcarnosine	N-acetylcarnosine	56353-15-2	8079136	HMDB0012881		9903482	Pos Early
100004054	402	57512	211213	Lipid	Fatty Acid Metabolism (Acyl Carnitine, Long Chain Saturated)	1866	NAMED	DWSFAVOTORHAAL-UHFFFAOYSA-N	[O-]C(CC(C[N+](C)(C)C)OC(CCCCCCCCCCCCCCCC)=O)=O	margaroylcarnitine (C17)*	margaroylcarnitine (C17)*	106182-29-0	35015987	HMDB0006210		53477803	Pos Late
100004059	400	62278	219251	Xenobiotics	Food Component/Plant	4932	NAMED	GPPYTCRVKHULJH-UHFFFAOYSA-N	C[N+](C)(C(C([O-])=O)CC1=CN=CN1)C	histidine betaine (hercynine)*	histidine betaine (hercynine)*	534-30-5	2340795	HMDB0029422		3083620	Pos Early
100004089	209	42489	144357	Lipid	Fatty Acid, Monohydroxy	1963	NAMED	GHPVDCPCKSNJDR-UHFFFAOYSA-N	OC(C(O)=O)CCCCCCCC	2-hydroxydecanoate	2-hydroxydecanoate	5393-81-7	20195	HMDB0094656		21488	Neg
100004111	209	46146	144253	Xenobiotics	Benzoate Metabolism	4506	NAMED	NCOMUGOPQPRVSE-UHFFFAOYSA-N	OC1=CC(C)=CC=C1OS(O)(=O)=O	4-methylcatechol sulfate	4-methylcatechol sulfate			HMDB0240459		54104170	Neg
100004206	400	42975	156958	Xenobiotics	Food Component/Plant	4777	NAMED	ZXZKYYHTWHJHFT-UHFFFAOYSA-N	O=C1C=CC2=CC=CC(O)=C2N1	2,8-quinolinediol	2,8-quinolinediol	15450-76-7	87777	HMDB0240311	C06342	97250	Pos Early
100004208	209	46111	143736	Xenobiotics	Benzoate Metabolism	4502	NAMED	AQTYXAPIHMXAAV-UHFFFAOYSA-N	COC1=C(OS(O)(=O)=O)C=CC=C1	guaiacol sulfate	guaiacol sulfate		21078	HMDB0060013		22473	Neg
100004284	400	43424	157011	Xenobiotics	Chemical	6154	NAMED	HHVIBTZHLRERCL-UHFFFAOYSA-N	CS(C)(=O)=O	dimethyl sulfone	dimethyl sulfone	67-71-0	5978	HMDB0004983	C11142	6213	Pos Early
100004290	400	43392	157004	Amino Acid	Tyrosine Metabolism	216	NAMED	WRFPVMFCRNYQNR-UHFFFAOYSA-N	NC(C(O)=O)CC1=CC=CC=C1O	o-Tyrosine	o-Tyrosine	2370-61-8	82607	HMDB0006050		91482	Pos Early
100004321	209	48691	207569	Xenobiotics	Food Component/Plant	4778	NAMED	ZLYUIVZAQHFCNP-UHFFFAOYSA-N	O=C1C=CC2=CC=CC(OS(=O)(O)=O)=C2N1	2,8-quinolinediol sulfate	2,8-quinolinediol sulfate			HMDB0240658			Neg
100004327	402	45966	163989	Lipid	Lysophospholipid	2703	NAMED	ZPDQFUYPBVXUKS-KEKNWZKVSA-N	O=P(O)(OCC(O)COC(CCCCCCCCCCCCCCCCC)=O)OC[C@@H](C(O)=O)N	1-stearoyl-GPS (18:0)*	1-stearoyl-GPS (18:0)*		7826051	HMDB0061698		74819135	Pos Late
100004396	305	62069	218878	Lipid	Fatty Acid, Dicarboxylate	1669	NAMED	YVOMYDHIQVMMTA-UHFFFAOYSA-N	OC(CC(O)=O)CCC(O)=O	3-hydroxyadipate	3-hydroxyadipate		133894	HMDB0000345		151913	Polar
100004499	209	43231	143979	Amino Acid	Lysine Metabolism	133	NAMED	FZXCPFJMYOQZCA-UHFFFAOYSA-N	OC(C1CCCC(N1)=O)=O	6-oxopiperidine-2-carboxylate	6-oxopiperidine-2-carboxylate	34622-39-4	2282737	HMDB0061705		3014237	Neg
100004523	209	43249	124707	Amino Acid	Urea cycle; Arginine and Proline Metabolism	508	NAMED	SRXKAYJJGAAOBP-UHFFFAOYSA-N	CC(NCCCC(N)C(O)=O)=O	N-delta-acetylornithine	N-delta-acetylornithine		8096135	HMDB0003357	C00437	9920500	Neg
100004542	400	43761	157045	Lipid	Fatty Acid, Amino	1751	NAMED	RDFMDVXONNIGBC-UHFFFAOYSA-N	OC(C(CCCCC)N([H])[H])=O	2-aminoheptanoate	2-aminoheptanoate	1115-90-8	198338	HMDB0094649		227939	Pos Early
100004555	400	43265	156991	Xenobiotics	Chemical	6191	NAMED	AWUHAZDZHNWQAG-UHFFFAOYSA-N	O=C(C1=CC=CC=C1)OC(C[N+](C)(C)C)CC([O-])=O	benzoylcarnitine*	benzoylcarnitine*	105450-08-6	28689447				Pos Early
100004635	400	44878	157087	Amino Acid	Methionine, Cysteine, SAM and Taurine Metabolism	439	NAMED	UCUNFLYVYCGDHP-UHFFFAOYSA-N	O=S(C)(CCC(N)C(O)=O)=O	methionine sulfone	methionine sulfone	820-10-0	63154	HMDB0062174		69961	Pos Early
100005373	400	46227	221883	Amino Acid	Lysine Metabolism	121	NAMED	BFSYFTQDGRDJNV-QCNRFFRDSA-N	OC[C@@H](O)[C@@H](O)[C@H](O)C(CNCCCC[C@@H](N)C(O)=O)=O	fructosyllysine	fructosyllysine	21291-40-7	110281	HMDB0034879		9839580	Pos Early
100005383	400	47101	157354	Xenobiotics	Bacterial/Fungal	5330	NAMED	BPSLZWSRHTULGU-ZCFIWIBFSA-N	CN1[C@@H](C(O)=O)CCCC1	N-methylpipecolate	N-methylpipecolate	41447-17-0	9461516			11286529	Pos Early
100005384	400	45413	157092	Xenobiotics	Chemical	6091	NAMED	CIQHWLTYGMYQQR-QMMMGPOBSA-N	OS(OC1=CC=C(C[C@H](N)C(O)=O)C=C1)(=O)=O	O-sulfo-L-tyrosine	O-sulfo-L-tyrosine		448617	HMDB0155722		514186	Pos Early
100005463	400	45428	157095	Amino Acid	Methionine, Cysteine, SAM and Taurine Metabolism	441	NAMED	NPIMMZJBURSMON-UHFFFAOYSA-N	OC(C(CCS(C)=O)NC(C)=O)=O	N-acetylmethionine sulfoxide	N-acetylmethionine sulfoxide	108646-71-5	167798			11902949	Pos Early
100005466	305	48187	154613	Amino Acid	Methionine, Cysteine, SAM and Taurine Metabolism	473	NAMED	CXJAAWRLVGAKDV-UHFFFAOYSA-N	O=S(CCNC(C)=O)(O)=O	N-acetyltaurine	N-acetyltaurine		140553	HMDB0240253		159864	Polar
100005716	209	45968	144192	Lipid	Lysophospholipid	2714	NAMED	FQQQKGAFQIIGLQ-VYFUBJQISA-N	O[C@H](COC(CCCCCCC/C=C\CCCCCCCC)=O)COP(OCC(O)CO)(O)=O	1-oleoyl-GPG (18:1)*	1-oleoyl-GPG (18:1)*		34999689	HMDB0240602			Neg
100005717	209	45970	144193	Lipid	Lysophospholipid	2709	NAMED	BVJSKAUUFXBDOB-UHFFFAOYSA-N	O=P(OCC(O)CO)(O)OCC(O)COC(CCCCCCCCCCCCCCC)=O	1-palmitoyl-GPG (16:0)*	1-palmitoyl-GPG (16:0)*		2548639	HMDB0240601		3300276	Neg
100005719	209	46196	144311	Lipid	Lysophospholipid	2715	NAMED	UJUVFUFXJONDDC-VTWISFAYSA-N	OC[C@H](OC(CCCCCCC/C=C\CCCCCCCC)=O)COP(OCC(O)CO)(O)=O	2-oleoyl-GPG (18:1)*	2-oleoyl-GPG (18:1)*						Neg
100005864	400	46144	157118	Xenobiotics	Food Component/Plant	5092	NAMED	HOVAGTYPODGVJG-ZFYZTMLRSA-N	O[C@H]1[C@@H]([C@H]([C@H](O[C@@H]1CO)OC)O)O	methyl glucopyranoside (alpha + beta)	methyl glucopyranoside (alpha + beta)			HMDB0029965		445238,3036743,2108	Pos Early
100005943	305	48370	160472	Xenobiotics	Food Component/Plant	5137	NAMED	VBUYCZFBVCCYFD-JJYYJPOSSA-N	OC[C@@H](O)[C@@H](O)[C@H](O)C(C(O)=O)=O	2-ketogluconate	2-ketogluconate	1040352-40-6	2299693	HMDB0011732		3035456	Polar
100006051	402	48182	160274	Lipid	Fatty Acid Metabolism (Acyl Carnitine, Monounsaturated)	1885	NAMED	ABVVZYXTZLEOHP-OLHLWXQYSA-N	O=C(CCCCCCC/C=C\CCCC)O[C@H](CC([O-])=O)C[N+](C)(C)C	myristoleoylcarnitine (C14:1)*	myristoleoylcarnitine (C14:1)*	889848-55-9	34999520	HMDB0240588		129691961	Pos Late
100006056	209	48433	155077	Amino Acid	Tyrosine Metabolism	227	NAMED	NSTPXGARCQOSAU-VIFPVBQESA-N	OC([C@@H](NC=O)CC1=CC=CC=C1)=O	N-formylphenylalanine	N-formylphenylalanine	13200-85-6	663938	HMDB0240317		759256,7064571	Neg
100006108	400	48425	157774	Peptide	Acetylated Peptides	1184	NAMED	DZTZJNGATJMDSH-CYBMUJFWSA-N	O=C(CC1=CC=CC=C1)O[C@H](CC([O-])=O)C[N+](C)(C)C	phenylacetylcarnitine	phenylacetylcarnitine	287108-21-8				101724840	Pos Early
100006115	305	48255	153226	Carbohydrate	Pentose Metabolism	1283	NAMED	QXKAIJAYHKCRRA-JJYYJPOSSA-N	OC([C@H]([C@@H]([C@@H](CO)O)O)O)=O	arabonate/xylonate	arabonate/xylonate			HMDB0000539	C00502,C05411	122045,6602431	Polar
100006122	305	54671	180863	Carbohydrate	Pentose Metabolism	1264	NAMED	LQXVFWRQNMEDEE-UHFFFAOYSA-N	OC1(CO)OCC(O)C1O	ribulose/xylulose	ribulose/xylulose			HMDB0000621,HMDB0000751,HMDB0001644,HMDB0003371		5289590,151261	Polar
100006191	209	48841	155015	Amino Acid	Tyrosine Metabolism	225	NAMED	JPAUCQAJHLSMQW-XPORZQOISA-N	O[C@H]([C@@H](O)[C@@H]1O)[C@@H](O[C@@H]1C(O)=O)OC2=CC=C(C)C=C2	p-cresol glucuronide*	p-cresol glucuronide*	17680-99-8	135751	HMDB0011686		154035	Neg
100006240	209	48487	154439	Amino Acid	Glutathione Metabolism	591	NAMED	ICRIFHIWWXQBPY-MAJRPQAMSA-N	O=C([C@@](CSC1CC(OC1CCCCC)O)(NC(CC[C@](N)(C(O)=O)[H])=O)[H])NCC(O)=O	4-hydroxy-nonenal-glutathione	4-hydroxy-nonenal-glutathione	99927-70-5		HMDB0240578		92970719	Neg
100006367	305	53230	179403	Lipid	Fatty Acid, Monohydroxy	1980	NAMED	HPMGFDVTYHWBAG-UHFFFAOYSA-N	CCCC(O)CC(O)=O	3-hydroxyhexanoate	3-hydroxyhexanoate	10191-24-9	133518	HMDB0061652,HMDB0010718		151492	Polar
100006379	209	48782	155139	Amino Acid	Tryptophan Metabolism	261	NAMED	CPXSBHKDEPPWIX-RAYCSJGISA-N	N[C@H](C(O)=O)CC1=C([C@H]([C@H]([C@@H](O)[C@@H]2O)O)O[C@@H]2CO)NC3=CC=CC=C13	C-glycosyltryptophan	C-glycosyltryptophan	180509-18-6	9157171	HMDB0240296		10981970	Neg
100006430	305	48885	160479	Carbohydrate	Pentose Metabolism	1277	NAMED	HEBKCHPVOIAQTA-IMJSIDKUSA-N	OC[C@@H](C([C@H](CO)O)O)O	arabitol/xylitol	arabitol/xylitol			HMDB0001851,HMDB0000568,HMDB0002917	C00379,C00542,C01904	94154,6912	Polar
100006438	305	47076	148336	Energy	TCA Cycle	1463	NAMED	HNEGQIOMVPPMNR-IHWYPQMZSA-N	C/C(C(O)=O)=C/C(O)=O	citraconate/glutaconate	citraconate/glutaconate			HMDB0000634,HMDB0000620	C02226,C02214	5280498,643798	Polar
100006614	400	52988	166228	Lipid	Fatty Acid Metabolism (Acyl Carnitine, Dicarboxylate)	1908	NAMED	BSVHAXJKBCWVDA-UHFFFAOYSA-N	[O-]C(CC(OC(CCCCC(O)=O)=O)C[N+](C)(C)C)=O	adipoylcarnitine (C6-DC)	adipoylcarnitine (C6-DC)		28540385	HMDB0061677		71296139	Pos Early
100006619	400	52932	166188	Amino Acid	Tyrosine Metabolism	180	NAMED	RLMMGDAPWBGWEF-UHFFFAOYSA-N	[O-]C(CC(OC(CC1=CC=C(C=C1)O)=O)C[N+](C)(C)C)=O	4-hydroxyphenylacetoylcarnitine	4-hydroxyphenylacetoylcarnitine						Pos Early
100006620	402	61775	218145	Lipid	Fatty Acid Metabolism (Acyl Carnitine, Medium Chain)	1858	NAMED	MPSPNFAQQQMFLK-UHFFFAOYSA-N	[O-]C(CC(OC(CCCCCCCC)=O)C[N+](C)(C)C)=O	nonanoylcarnitine (C9)	nonanoylcarnitine (C9)		28533402	HMDB0013288		91825642	Pos Late
100006726	209	52608	166573	Lipid	Endocannabinoid	2183	NAMED	KQXDGUVSAAQARU-HZJYTTRNSA-N	CCCCC/C=C\C/C=C\CCCCCCCC(NCCO)=O	linoleoyl ethanolamide	linoleoyl ethanolamide	68171-52-8	4446566	HMDB0012252		5283446	Neg
100008928	305	52281	164309	Amino Acid	Glutathione Metabolism	582	NAMED	AFENDNXGAFYKQO-UHFFFAOYSA-N	CCC(O)C(O)=O	2-hydroxybutyrate/2-hydroxyisobutyrate	2-hydroxybutyrate/2-hydroxyisobutyrate			HMDB0000729,HMDB00008	C21297,C05984	440864,4277439	Polar
100008930	209	52285	164313	Lipid	Long Chain Monounsaturated Fatty Acid	1534	NAMED	ZQPPMHVWECSIRJ-KTKRTIGZSA-N	OC(CCCCCCC/C=C\CCCCCCCC)=O	oleate/vaccenate (18:1)	oleate/vaccenate (18:1)			HMDB0003231,HMDB0000573,HMDB0240219,HMDB0000207	C21944,C08367,C01712,C00712	5282761,637517,5281127,445639	Neg
100008998	402	52473	165151	Cofactors and Vitamins	Tocopherol Metabolism	4383	NAMED	QUEDXNHFTDJVIY-DQCZWYHMSA-N	CC1=C(C(CC2)=CC(O)=C1C)O[C@@]2(CCC[C@@H](CCC[C@@H](CCCC(C)C)C)C)C	gamma-tocopherol/beta-tocopherol	gamma-tocopherol/beta-tocopherol			HMDB0006335,HMDB0001492	C14152,C02483		Pos Late
100009062	209	52753	166413	Nucleotide	Dinucleotide	4286	NAMED	NHEPQPHJXSVOGF-KPKSGTNCSA-N	O[C@H]([C@@H]1OP(OC[C@H]2O[C@@H](N(C=CC(N)=N3)C3=O)[C@H](O)[C@@H]2O)(O)=O)[C@@H](O[C@@H]1CO)N4C(N=CN=C5N)=C5N=C4	(3'-5')-adenylylcytidine	(3'-5')-adenylylcytidine	4833-63-0	9050769			10875494	Neg
100009227	209	54885	207774	Lipid	Lysophospholipid	2716	NAMED	VEEHTGYBVMTAAF-RFFZIGDUSA-N	[H][C@@](CO)(O)COP(OC[C@]([H])(O)COC(CCCCCCC/C=C\C/C=C\CCCCC)=O)(O)=O	1-linoleoyl-GPG (18:2)*	1-linoleoyl-GPG (18:2)*			HMDB0240600			Neg
100009232	400	53231	179281	Xenobiotics	Chemical	6241	NAMED	DZLNHFMRPBPULJ-VKHMYHEASA-N	O=C(O)[C@]1(NCSC1)[H]	thioproline	thioproline	34592-47-4	84120	HMDB0062164		93176	Pos Early
100009271	400	52984	166220	Lipid	Fatty Acid Metabolism (Acyl Carnitine, Hydroxy)	1921	NAMED	UEFRDQSMQXDWTO-UHFFFAOYSA-N	CC(O)CC(OC(C[N+](C)(C)C)CC([O-])=O)=O	(S)-3-hydroxybutyrylcarnitine	(S)-3-hydroxybutyrylcarnitine			HMDB0013127		71464477	Pos Early
100009275	400	53031	166248	Amino Acid	Leucine, Isoleucine and Valine Metabolism	411	NAMED	GFWWWKVGRZVWDS-UHFFFAOYSA-N	[O-]C(CC(C[N+](C)(C)C)OC(CC(C(O)=O)C)=O)=O	methylsuccinoylcarnitine	methylsuccinoylcarnitine						Pos Early
100009394	209	57652	212703	Lipid	Long Chain Polyunsaturated Fatty Acid (n3 and n6)	1567	NAMED	WPJGPAAPSBVXNU-HZJYTTRNSA-N	CCCCC/C=C\C/C=C\CCCCCC(O)=O	hexadecadienoate (16:2n6)	hexadecadienoate (16:2n6)	28290-73-5	13628094	HMDB0000477		13932172	Neg
100009406	402	53223	178791	Lipid	Fatty Acid Metabolism (Acyl Carnitine, Monounsaturated)	1886	NAMED	JFAGPSOZZSTLRF-KHPPLWFESA-N	O=C(OC(CC([O-])=O)C[N+](C)(C)C)CCCCCCC/C=C\CCCCCC	palmitoleoylcarnitine (C16:1)*	palmitoleoylcarnitine (C16:1)*		28639183	HMDB0013207		71464547	Pos Late
100010853	400	55014	208462	Amino Acid	Glutamate Metabolism	66	NAMED	RLYZAJHMBJUMAP-YFKPBYRVSA-N	O=C(N[C@@H](CCC(N)=O)C(O)=O)CCC(O)=O	succinylglutamine	succinylglutamine						Pos Early
100010869	305	57547	211434	Amino Acid	Leucine, Isoleucine and Valine Metabolism	429	NAMED	AOWPAWLEXIYETE-UHFFFAOYSA-N	OC(C)(C(O)=O)C(C)O	2,3-dihydroxy-2-methylbutyrate	2,3-dihydroxy-2-methylbutyrate	14868-24-7	266858	HMDB0029576		301941	Polar
100010895	400	57554	211532	Nucleotide	Pyrimidine Metabolism, Cytidine containing	4265	NAMED	RFCQJGFZUQFYRF-ZOQUXTDFSA-N	O=C1N(C=CC(N)=N1)[C@@H]([C@H](OC)[C@@H]2O)O[C@@H]2CO	2'-O-methylcytidine	2'-O-methylcytidine	2140-72-9	133067			150971	Pos Early
100010901	400	55015	208464	Peptide	Gamma-glutamyl Amino Acid	640	NAMED	LNLLNTMHVMIMOG-YUMQZZPRSA-N	O=C(N[C@@H](CCCCN)C(O)=O)CC[C@H](N)C(O)=O	gamma-glutamyl-alpha-lysine	gamma-glutamyl-alpha-lysine		58747			65254	Pos Early
100010956	402	54998	208093	Lipid	Phosphatidylserine (PS)	2510	NAMED	PZEFRSYCROBXSJ-OGGCYTPNSA-N	CCCCCCCCCCCCCCCCCC(OCC(OC(CCCCC/C=C/C/C=C/C/C=C/C/C=C/C/C=C/CC)=O)COP(O)(OCC(N)C(O)=O)=O)=O	1-stearoyl-2-docosapentaenoyl-GPS (18:0/22:5n3)*	1-stearoyl-2-docosapentaenoyl-GPS (18:0/22:5n3)*			HMDB0010166		53480355	Pos Late
100010964	402	55010	208115	Lipid	Phosphatidylserine (PS)	2508	NAMED	LIBQKAKFGGIIDU-NVSSCHKGSA-N	O=C(CCCCCCCCCCCCCCCCC)OC[C@]([H])(COP(OC[C@](C(O)=O)([H])N)(O)=O)OC(CCCCCC/C=C\C/C=C\C/C=C\CCCCC)=O	1-stearoyl-2-dihomo-linolenoyl-GPS (18:0/20:3n3 or 6)*	1-stearoyl-2-dihomo-linolenoyl-GPS (18:0/20:3n3 or 6)*		34449015	HMDB12382			Pos Late
100015643	402	57426	211079	Lipid	Sphingolipid Synthesis	3003	NAMED	KWDXKYNWAKMLKK-YQMRQDNGSA-N	OC(/C=C/CCCCCCCC/C=C\CCC)C(CO)N([H])[H]	sphingadienine	sphingadienine	25696-03-1	4952479			6449795	Pos Late
100015666	400	57404	211020	Lipid	Phospholipid Metabolism	2242	NAMED	ZWZWYGMENQVNFU-AKGZTFGVSA-N	OC([C@@H](N)COP(OCC(CO)O)(O)=O)=O	glycerophosphoserine*	glycerophosphoserine*		2339060			3081457	Pos Early
100015831	402	57511	211212	Lipid	Fatty Acid Metabolism (Acyl Carnitine, Polyunsaturated)	1893	NAMED	WJCRATGUUISKDG-QNEBEIHSSA-N	O=C(OC(C[N+](C)(C)C)CC([O-])=O)CCCCCCC/C=C\C/C=C\C/C=C\CC	linolenoylcarnitine (C18:3)*	linolenoylcarnitine (C18:3)*						Pos Late
100015832	402	57514	211215	Lipid	Fatty Acid Metabolism (Acyl Carnitine, Long Chain Saturated)	1869	NAMED	IUMXSSOVGPXXJL-UHFFFAOYSA-N	O=C(OC(C[N+](C)(C)C)CC([O-])=O)CCCCCCCCCCCCCCCCCCCCC	behenoylcarnitine (C22)*	behenoylcarnitine (C22)*		28639204	HMDB0062468		71464577	Pos Late
100015833	402	57513	211214	Lipid	Fatty Acid Metabolism (Acyl Carnitine, Long Chain Saturated)	1868	NAMED	SVJLJQBGUITFLI-UHFFFAOYSA-N	O=C(OC(C[N+](C)(C)C)CC([O-])=O)CCCCCCCCCCCCCCCCCCC	arachidoylcarnitine (C20)*	arachidoylcarnitine (C20)*		28639199	HMDB0006460		53477833	Pos Late
100015834	402	57515	211216	Lipid	Fatty Acid Metabolism (Acyl Carnitine, Long Chain Saturated)	1870	NAMED	YDUFZFUYBBPVLJ-UHFFFAOYSA-N	O=C(CCCCCCCCCCCCCCCCCCCCCCC)OC(C[N+](C)(C)C)CC([O-])=O	lignoceroylcarnitine (C24)*	lignoceroylcarnitine (C24)*			HMDB0240665			Pos Late
100015835	402	57516	211217	Lipid	Fatty Acid Metabolism (Acyl Carnitine, Long Chain Saturated)	1871	NAMED	KOCKWDDTAHPJSX-UHFFFAOYSA-N	[O-]C(CC(C[N+](C)(C)C)OC(CCCCCCCCCCCCCCCCCCCCCCCCC)=O)=O	cerotoylcarnitine (C26)*	cerotoylcarnitine (C26)*		35015992	HMDB0006347		53477828	Pos Late
100015837	402	57518	211219	Lipid	Fatty Acid Metabolism (Acyl Carnitine, Polyunsaturated)	1895	NAMED	RBFQHRALHSUPIA-SNPVRQPZSA-N	CCCCC/C=C\C/C=C\C/C=C\C/C=C\CCCC(OC(C[N+](C)(C)C)CC([O-])=O)=O	arachidonoylcarnitine (C20:4)	arachidonoylcarnitine (C20:4)			HMDB0006455		136212424	Pos Late
100015838	402	57519	211220	Lipid	Fatty Acid Metabolism (Acyl Carnitine, Monounsaturated)	1888	NAMED	PVOQPLSKYNZHOT-OUKQBFOZSA-N	O=C(OC(CC([O-])=O)C[N+](C)(C)C)CCCCCCCCC/C=C/CCCCCCCC	eicosenoylcarnitine (C20:1)*	eicosenoylcarnitine (C20:1)*						Pos Late
100015839	402	57520	211221	Lipid	Fatty Acid Metabolism (Acyl Carnitine, Polyunsaturated)	1894	NAMED	OLZWDVKTOGTVLC-UTJQPWESSA-N	O=C(CCCCCCCCC/C=C\C/C=C\CCCCC)OC(C[N+](C)(C)C)CC([O-])=O	dihomo-linoleoylcarnitine (C20:2)*	dihomo-linoleoylcarnitine (C20:2)*						Pos Late
100015840	402	57521	211222	Lipid	Fatty Acid Metabolism (Acyl Carnitine, Polyunsaturated)	1896	NAMED	RDIZZXFTCZPSRY-WYTUUNCASA-N	O=C(CCCCCC/C=C/C/C=C/C/C=C/CCCCC)OC(CC([O-])=O)C[N+](C)(C)C	dihomo-linolenoylcarnitine (C20:3n3 or 6)*	dihomo-linolenoylcarnitine (C20:3n3 or 6)*						Pos Late
100015841	402	57525	211226	Lipid	Fatty Acid Metabolism (Acyl Carnitine, Monounsaturated)	1889	NAMED	WDWXOVLPQSTGNY-SEYXRHQNSA-N	O=C(CCCCCCCCCCC/C=C\CCCCCCCC)OC(CC([O-])=O)C[N+](C)(C)C	erucoylcarnitine (C22:1)*	erucoylcarnitine (C22:1)*						Pos Late
100015846	402	57531	211232	Lipid	Fatty Acid Metabolism (Acyl Carnitine, Monounsaturated)	1890	NAMED	QGIHQXKFCAACHN-SEYXRHQNSA-N	O=C(CCCCCCCCCCCCC/C=C\CCCCCCCC)OC(C[N+](C)(C)C)CC([O-])=O	nervonoylcarnitine (C24:1)*	nervonoylcarnitine (C24:1)*			HMDB0006509			Pos Late
100015847	402	57524	211225	Lipid	Fatty Acid Metabolism (Acyl Carnitine, Polyunsaturated)	1904	NAMED	CWLXSCDZNRLDQX-UTJQPWESSA-N	CCCCC/C=C\C/C=C\CCCCCCCCCCCCCC(OC(C[N+](C)(C)C)CC([O-])=O)=O	tetracosadienoylcarnitine (C24:2)*	tetracosadienoylcarnitine (C24:2)*						Pos Late
100015848	402	57526	211227	Lipid	Fatty Acid Metabolism (Acyl Carnitine, Polyunsaturated)	1898	NAMED	LDIMXAXYWUCEAM-UTJQPWESSA-N	CCCCC/C=C\C/C=C\CCCCCCCCCCCC(OC(C[N+](C)(C)C)CC([O-])=O)=O	docosadienoylcarnitine (C22:2)*	docosadienoylcarnitine (C22:2)*					71464511	Pos Late
100015849	402	57527	211228	Lipid	Fatty Acid Metabolism (Acyl Carnitine, Polyunsaturated)	1899	NAMED	OCGDLIUNELUBCT-YHTMAJSVSA-N	O=C(OC(CC([O-])=O)C[N+](C)(C)C)CCCCCCCCCCC/C=C/C/C=C/C/C=C/CC	docosatrienoylcarnitine (C22:3)*	docosatrienoylcarnitine (C22:3)*						Pos Late
100015850	402	57528	211229	Lipid	Fatty Acid Metabolism (Acyl Carnitine, Polyunsaturated)	1900	NAMED	OLORTLVEDIELGC-SNPVRQPZSA-N	O=C(OC(CC([O-])=O)C[N+](C)(C)C)CCCCC/C=C\C/C=C\C/C=C\C/C=C\CCCCC	adrenoylcarnitine (C22:4)*	adrenoylcarnitine (C22:4)*						Pos Late
100015851	402	57529	211230	Lipid	Fatty Acid Metabolism (Acyl Carnitine, Polyunsaturated)	1901	NAMED	MJPIXACTUMSGGI-WMPRHZDHSA-N	O=C(OC(CC([O-])=O)C[N+](C)(C)C)CCCCC/C=C\C/C=C\C/C=C\C/C=C\C/C=C\CC	docosapentaenoylcarnitine (C22:5n3)*	docosapentaenoylcarnitine (C22:5n3)*					71464594	Pos Late
100015962	400	57687	213101	Amino Acid	Lysine Metabolism	138	NAMED	CDLVFVFTRQPQFU-UHFFFAOYSA-N	C[N+](C)(C)CCCCC([O-])=O	N,N,N-trimethyl-5-aminovalerate	N,N,N-trimethyl-5-aminovalerate		34236878			14274897	Pos Early
100016038	400	57814	213597	Amino Acid	Polyamine Metabolism	550	NAMED	MQTAVJHICJWXBR-UHFFFAOYSA-N	CC(NCCCNCCCCN)=O	(N(1) + N(8))-acetylspermidine	(N(1) + N(8))-acetylspermidine			HMDB0002189,HMDB0001276	C01029,C00612	496,123689	Pos Early
100016058	400	61778	218150	Lipid	Fatty Acid Metabolism (Acyl Carnitine, Monounsaturated)	1872	NAMED	HQDBMDGXEZLSNK-AATRIKPKSA-N	C/C=C/C(OC(CC([O-])=O)C[N+](C)(C)C)=O	butenoylcarnitine (C4:1)	butenoylcarnitine (C4:1)						Pos Early
100016063	400	61779	218152	Lipid	Fatty Acid Metabolism (Acyl Carnitine, Short Chain)	1843	NAMED	GCKJJXWIYAKHOA-LLVKDONJSA-N	CC(CCC(O[C@@H](C[N+](C)(C)C)CC([O-])=O)=O)C	isocaproylcarnitine	isocaproylcarnitine						Pos Early
100016069	402	61769	218137	Lipid	Fatty Acid Metabolism (Acyl Carnitine, Monounsaturated)	1883	NAMED	PETYOUXDCHQKTQ-QXPKXGMISA-N	CCCCCC/C=C\CCCC(O[C@@H](C[N+](C)(C)C)CC([O-])=O)=O	5-dodecenoylcarnitine (C12:1)	5-dodecenoylcarnitine (C12:1)			HMDB13326		91825571	Pos Late
100019800	402	61839	218537	Lipid	Fatty Acid Metabolism (Acyl Carnitine, Hydroxy)	1929	NAMED	MHJOYNGEDDXLLU-UHFFFAOYSA-N	CCCCCCCCCCCCCC(O)CC(OC([N+](C)(C)C)CCC([O-])=O)=O	3-hydroxypalmitoylcarnitine	3-hydroxypalmitoylcarnitine			HMDB0013336		126456228	Pos Late
100019801	402	61840	218539	Lipid	Fatty Acid Metabolism (Acyl Carnitine, Hydroxy)	1930	NAMED	YBCVTTMMURGSEY-LMLDZDDJSA-N	CCCCCCCC/C=C\CCCCCC(O)CC(O[C@@H](C[N+](C)(C)C)CC([O-])=O)=O	3-hydroxyoleoylcarnitine	3-hydroxyoleoylcarnitine		48061587			129637446	Pos Late
100019960	305	61827	218249	Lipid	Fatty Acid, Monohydroxy	1960	NAMED	RGMMREBHCYXQMA-UHFFFAOYSA-N	OC(C(O)CCCCC)=O	2-hydroxyheptanoate*	2-hydroxyheptanoate*		2032206			2750949	Polar
100019968	305	61858	218556	Carbohydrate	Pentose Metabolism	1290	NAMED	QXKAIJAYHKCRRA-PZGQECOJSA-N	OC[C@H](O)[C@@H](O)[C@@H](O)C(O)=O	lyxonate	lyxonate			HMDB0060255			Polar
100019978	209	61861	218578	Lipid	Fatty Acid, Dicarboxylate	1700	NAMED	YDPSQMGOAILWPE-FYWRMAATSA-N	O=C(O)CCCCCCCCCCCCCC/C=C/C(O)=O	octadecenedioate (C18:1-DC)	octadecenedioate (C18:1-DC)					9543674	Neg
100020205	400	62060	218876	Amino Acid	Alanine and Aspartate Metabolism	43	NAMED	ZBYVTTSIVDYQSO-REOHCLBHSA-N	O=C(O)[C@@H](N)CC(NO)=O	hydroxyasparagine**	hydroxyasparagine**		88149	HMDB32332	C20631	15991574	Pos Early
100020211	400	62064	218870	Lipid	Fatty Acid Metabolism (Acyl Glycine)	1832	NAMED	VMIWHQCIHIUYCS-UHFFFAOYSA-N	O=C(CC(O)C)NCC(O)=O	3-hydroxybutyroylglycine**	3-hydroxybutyroylglycine**						Pos Early
100020217	400	62947	220818	Amino Acid	Urea cycle; Arginine and Proline Metabolism	519	NAMED	KXONJPJIFNGMCN-UHFFFAOYSA-N	O=C(C([N+](C)(C)C)C)N1CCCC1C([O-])=O	N,N,N-trimethyl-alanylproline betaine (TMAP)	N,N,N-trimethyl-alanylproline betaine (TMAP)			HMDB0240365			Pos Early
100020219	400	62863	220648	Xenobiotics	Food Component/Plant	4786	NAMED	OLNJUISKUQQNIM-UHFFFAOYSA-N	O=CC1=CNC2=CC=CC=C12	3-formylindole	3-formylindole	487-89-8	9838	HMDB29737	C08493	10256	Pos Early
100020343	209	62850	220619	Lipid	Long Chain Polyunsaturated Fatty Acid (n3 and n6)	1551	NAMED	HXHZGHRLVRFQDR-HZJYTTRNSA-N	OC(CCC/C=C\C/C=C\CCCCC)=O	tetradecadienoate (14:2)*	tetradecadienoate (14:2)*	39039-37-7	4471834	HMDB0000560		5312409	Neg
100020361	400	62853	220624	Amino Acid	Urea cycle; Arginine and Proline Metabolism	489	NAMED	YCCMTCQQDULIFE-UHFFFAOYSA-N	NC1CCCNC1=O	3-amino-2-piperidone	3-amino-2-piperidone	1892-22-4	4371576	HMDB0000323		5200225	Pos Early
100020371	400	63151	221884	Amino Acid	Alanine and Aspartate Metabolism	33	NAMED	QCYOIFVBYZNUNW-BYPYZUCNSA-N	C[C@@](C(O)=O)(N(C)C)[H]	N,N-dimethylalanine	N,N-dimethylalanine	2812-31-9	4589713			5488191	Pos Early
100020378	305	63357	222416	Lipid	Fatty Acid, Dicarboxylate	1710	NAMED	LPIOYESQKJFWPQ-UHFFFAOYSA-N	OC(C(O)=O)CCCCCCCC(O)=O	2-hydroxysebacate	2-hydroxysebacate	103963-71-9	113866	HMDB0000424		128458	Polar
100020690	209	62368	219509	Lipid	Lysophospholipid	2592	NAMED	AZCURGXIIHFART-RDJXZBMQSA-N	[H][C@@](CO)(O)COP(OC[C@]([H])(O)COC(CCCCCCC/C=C\C/C=C\C/C=C\CC)=O)(O)=O	1-linolenoyl-GPG (18:3)*	1-linolenoyl-GPG (18:3)*						Neg
100020715	209	62383	219530	Lipid	Long Chain Polyunsaturated Fatty Acid (n3 and n6)	1553	NAMED	FAFSAZIEJFMBBY-PDBXOOCHSA-N	O=C(CCCCCC/C=C\C/C=C\C/C=C\CC)O	heptadecatrienoate (17:3)*	heptadecatrienoate (17:3)*		17220717		C16344	16061034	Neg
100020825	400	62557	219908	Lipid	Fatty Acid Metabolism (Acyl Carnitine, Hydroxy)	1922	NAMED	VYEONLJQPYRKAN-UHFFFAOYSA-N	C[N+](C)(C)CC(OC(CC(O)CCC)=O)CC([O-])=O	3-hydroxyhexanoylcarnitine (1)	3-hydroxyhexanoylcarnitine (1)						Pos Early
100020826	400	62556	219907	Lipid	Fatty Acid Metabolism (Acyl Carnitine, Hydroxy)	1923	NAMED	VYEONLJQPYRKAN-UHFFFAOYSA-N	C[N+](C)(C)CC(OC(CC(O)CCC)=O)CC([O-])=O	3-hydroxyhexanoylcarnitine (2)	3-hydroxyhexanoylcarnitine (2)						Pos Early
100020837	305	63042	221622	Xenobiotics	Drug - Topical Agents	5963	NAMED	AKEUNCKRJATALU-UHFFFAOYSA-N	OC(C1=C(O)C=CC=C1O)=O	2,6-dihydroxybenzoic acid	2,6-dihydroxybenzoic acid	303-07-1	8974	HMDB0013676		9338	Polar
100020893	209	62805	220431	Amino Acid	Methionine, Cysteine, SAM and Taurine Metabolism	448	NAMED	XMZBEAXQGSBWLG-NSCUHMNNSA-N	OC(C(O)=O)C(O)/C=C/SC	2,3-dihydroxy-5-methylthio-4-pentenoate (DMTPA)*	2,3-dihydroxy-5-methylthio-4-pentenoate (DMTPA)*			HMDB0240388			Neg
100020896	400	62802	220428	Amino Acid	Urea cycle; Arginine and Proline Metabolism	502	NAMED	IWVSYNGKNZFSSA-UHFFFAOYSA-N	NC1=NC=NC2=C1N=CN2C3C(O)C(O)C(COP(O)(OP(OCC4C(O)C(O)C(NC(NCCCC(N)C(O)=O)=N)O4)(O)=O)=O)O3	N-(ADP-ribosyl)-arginine (1)*	N-(ADP-ribosyl)-arginine (1)*			HMDB0001260		493,46173712	Pos Early
100020967	209	63009	221130	Amino Acid	Glutathione Metabolism	590	NAMED	PWCIUOASSAHGHI-WPZUCAASSA-N	O=C(CC[C@@H](C(O)=O)N([H])[H])N([H])[C@H](C(N([H])CC(O)=O)=O)CSC(C(O)=O)CC(O)=O	S-(1,2-dicarboxyethyl)glutathione	S-(1,2-dicarboxyethyl)glutathione	1115-52-2	7978145			9802383	Neg
100021052	400	64071	235061	Amino Acid	Urea cycle; Arginine and Proline Metabolism	501	NAMED	LJNDQMBPIQGDNB-UHFFFAOYSA-N	O=C(O)C(NCC(O)=O)CCCNC(N)=N	carboxymethylarginine	carboxymethylarginine	18416-86-9	11545330	HMDB39111			Pos Early
100021123	400	62959	220848	Amino Acid	Lysine Metabolism	117	NAMED	ZRJHLGYVUCPZNH-MQWKRIRWSA-N	[O-]C([C@@H](N)C(O)CCC[N+](C)(C)C)=O	hydroxy-N6,N6,N6-trimethyllysine*	hydroxy-N6,N6,N6-trimethyllysine*						Pos Early
100021131	402	63613	222938	Lipid	Fatty Acid Metabolism (Acyl Carnitine, Monounsaturated)	1882	NAMED	FVOVZEONZTWNTC-OUKQBFOZSA-N	CCCCCCCC/C=C/C(OC(CC([O-])=O)C[N+](C)(C)C)=O	undecenoylcarnitine (C11:1)	undecenoylcarnitine (C11:1)						Pos Late
100021136	402	63361	222432	Lipid	Fatty Acid Metabolism (Acyl Carnitine, Monounsaturated)	1880	NAMED	YMJNFVUJNDWLND-ZHACJKMWSA-N	O=C(C/C([H])=C(CCCCCC)\[H])OC(CC([O-])=O)C[N+](C)(C)C	3-decenoylcarnitine	3-decenoylcarnitine						Pos Late
100021141	402	63358	222426	Lipid	Fatty Acid Metabolism (Acyl Carnitine, Hydroxy)	1928	NAMED	VCRSQDIROUELAR-UHFFFAOYSA-N	OC(CCCCCCC)CC(OC(CC([O-])=O)C[N+](C)(C)C)=O	3-hydroxydecanoylcarnitine	3-hydroxydecanoylcarnitine		59664325	HMDB0061636		121454166	Pos Late
100021261	400	63052	221645	Peptide	Dipeptide Derivative	653	NAMED	JCCZCUUYYHWRGX-UHFFFAOYSA-N	NC(CC(C)C)C(N1C(C(O)=O)CC(O)C1)=O	leucylhydroxyproline*	leucylhydroxyproline*		20170035	HMDB0028930		20847829	Pos Early
100021262	400	63051	221644	Peptide	Dipeptide Derivative	652	NAMED	IFZSZULHIWFRSB-UHFFFAOYSA-N	NC(C(C)CC)C(N1C(C(O)=O)CC(O)C1)=O	isoleucylhydroxyproline*	isoleucylhydroxyproline*		35032815	HMDB0028908		61158802	Pos Early
100021478	400	64596	238817	Amino Acid	Histidine Metabolism	93	NAMED	MXETUSMIYKMMAT-UHFFFAOYSA-N	CN1C=NC=C1CC(O)C(O)=O	1-methyl-5-imidazolelactate	1-methyl-5-imidazolelactate	2022510-60-5	65563369				Pos Early
100021728	402	64389	237480	Lipid	Fatty Acid Metabolism (Acyl Carnitine, Medium Chain)	1857	NAMED	LNGSHJPPGDBEPT-VYAYZGMFSA-N	O=C(C[C@@]1([H])[C@@](C1)([H])CCC)OC(CC([O-])=O)C[N+](C)(C)C	cis-3,4-methyleneheptanoylcarnitine	cis-3,4-methyleneheptanoylcarnitine						Pos Late
100021770	209	63700	223166	Cofactors and Vitamins	Nicotinate and Nicotinamide Metabolism	4328	NAMED	IDBZKGQRLBFUFQ-UHFFFAOYSA-N	NC(C1=CN(C2OC(COP(O)(OP(OCC3OC(N4C5=C(C(N)=NC=N5)N=C4)C(O)C3O)(O)=O)=O)C(O)C2O)C(O)CC1)=O	NADHX*	NADHX*		2267	HMDB0059644	C20482,C04856	25203523,56927860,123131986	Neg
100021918	209	64328	237314	Xenobiotics	Chemical	6179	NAMED	ICKWICRCANNIBI-UHFFFAOYSA-N	CC(C)(c1cc(C(C)(C)C)c(O)cc1)C	2,4-di-tert-butylphenol	2,4-di-tert-butylphenol	96-76-4					Neg
100021990	400	64393	237477	Lipid	Fatty Acid Metabolism (Acyl Carnitine, Hydroxy)	1925	NAMED	RCXSFDNDEVSQNG-UHFFFAOYSA-N	[O-]C(CC(OC(C(O)CCCCCC)=O)C[N+](C)(C)C)=O	3-hydroxyoctanoylcarnitine (1)	3-hydroxyoctanoylcarnitine (1)						Pos Early
100021991	400	64394	237478	Lipid	Fatty Acid Metabolism (Acyl Carnitine, Hydroxy)	1926	NAMED	RCXSFDNDEVSQNG-UHFFFAOYSA-N	[O-]C(CC(OC(C(O)CCCCCC)=O)C[N+](C)(C)C)=O	3-hydroxyoctanoylcarnitine (2)	3-hydroxyoctanoylcarnitine (2)						Pos Early
100022041	400	64571	238237	Peptide	Modified Peptides	1219	NAMED	VOWFCBSRZKGKTF-UHFFFAOYSA-N	O=C(N1CCCC1C([O-])=O)C2CCC[N+]2(C)C	N,N-dimethyl-pro-pro	N,N-dimethyl-pro-pro						Pos Early
100022120	400	64568	238235	Amino Acid	Tryptophan Metabolism	263	NAMED	YLEQTOAIAOPFBY-UHFFFAOYSA-N	OC(C(N)(C)N(C1=C(C2)C=CC=C1)C2=O)=O	oxindolylalanine	oxindolylalanine					20977764	Pos Early
999911612	400	47423	157407				UNNAMED			X-11612	X-11612						Pos Early
999911787	400	33132	156002				UNNAMED			X-11787	X-11787						Pos Early
999911795	400	33140	156004				UNNAMED			X-11795	X-11795						Pos Early
999911979	209	47508	149008				UNNAMED			X-11979	X-11979						Neg
999912015	209	47390	148867				UNNAMED			X-12015	X-12015						Neg
999912100	400	47687	157560				UNNAMED			X-12100	X-12100						Pos Early
999912101	400	47642	157543				UNNAMED			X-12101	X-12101						Pos Early
999912798	400	46624	157263				UNNAMED			X-12798	X-12798						Pos Early
999915161	400	47620	157525				UNNAMED			X-15161	X-15161						Pos Early
999915461	400	46283	157144				UNNAMED			X-15461	X-15461						Pos Early
999917010	209	47993	150197				UNNAMED			X-17010	X-17010						Neg
999917323	400	47813	157634				UNNAMED			X-17323	X-17323						Pos Early
999918059	209	48039	150245				UNNAMED			X-18059	X-18059						Neg
999921796	209	46972	148225				UNNAMED			X-21796	X-21796						Neg
999922158	400	47413	157397				UNNAMED			X-22158	X-22158						Pos Early
999922162	400	47417	157401				UNNAMED			X-22162	X-22162						Pos Early
999922776	209	48081	150295				UNNAMED			X-22776	X-22776						Neg
999923587	400	49463	161125				UNNAMED			X-23587	X-23587						Pos Early
999923593	400	49469	161131				UNNAMED			X-23593	X-23593						Pos Early
999923639	400	49515	161179				UNNAMED			X-23639	X-23639						Pos Early
999923672	400	49549	161240				UNNAMED			X-23672	X-23672						Pos Early
999923782	402	49681	161533				UNNAMED			X-23782	X-23782						Pos Late
999923974	209	49883	161829				UNNAMED			X-23974	X-23974						Neg
999924027	402	52056	164000				UNNAMED			X-24027	X-24027						Pos Late
999924425	400	52655	165410				UNNAMED			X-24425	X-24425						Pos Early
999924728	400	53157	166544				UNNAMED			X-24728	X-24728						Pos Early
999924812	400	54840	207726				UNNAMED			X-24812	X-24812						Pos Early
999925004	209	61526	217781				UNNAMED			X-25004	X-25004						Neg
999925055	400	61619	217884				UNNAMED			X-25055	X-25055						Pos Early
999925102	209	61675	217970				UNNAMED			X-25102	X-25102						Neg
999925109	400	61682	217977				UNNAMED			X-25109	X-25109						Pos Early
999925111	400	61684	217979				UNNAMED			X-25111	X-25111						Pos Early
999925810	400	63592	222878				UNNAMED			X-25810	X-25810						Pos Early
999925921	209	63825	223390				UNNAMED			X-25921	X-25921						Neg
999925936	400	63840	223405				UNNAMED			X-25936	X-25936						Pos Early
999925940	209	63891	223698				UNNAMED			X-25940	X-25940						Neg
999925950	400	63901	223727				UNNAMED			X-25950	X-25950						Pos Early
999925953	400	63904	223730				UNNAMED			X-25953	X-25953						Pos Early
999925984	209	63974	224206				UNNAMED			X-25984	X-25984						Neg
999926035	400	64248	235746				UNNAMED			X-26035	X-26035						Pos Early
999926127	209	64650	239306				UNNAMED			X-26127	X-26127						Neg

## Sheet: Sample Meta Data
PARENT_SAMPLE_NAME	CLIENT_IDENTIFIER	NEG	POLAR	POS EARLY	POS LATE	BOX_NUMBER	CLIENT_MATRIX	CLIENT_SAMPLE_ID	CLIENT_SAMPLE_NUMBER	GROUP_ID	GROUP_NAME	GROUP_NUMBER	MASS_EXTRACTED	SAMPLE_AMOUNT	SAMPLE_AMOUNT_UNITS	SAMPLE_BOX_LOCATION	SAMPLE_DESCRIPTION	TREATMENT
DUKE-17570	4044014184	217716	217720	217712	217708	7000301901	Metabolomics	PC03	1	Bf_Pasture	PC	3	24	99	mg	A1	Bovine_Meat	Grass
DUKE-17571	4044049913	217716	217720	217712	217708	7000301901	Metabolomics	PC08	2	Bf_Pasture	PC	3	24	103	mg	A2	Bovine_Meat	Grass
DUKE-17572	4044049807	217716	217720	217712	217708	7000301901	Metabolomics	GC01	3	Bf_Grain	GC	4	24	102	mg	A3	Bovine_Meat	Grain
DUKE-17573	4044068245	217716	217720	217712	217708	7000301901	Metabolomics	GC02	4	Bf_Grain	GC	4	24	94	mg	A4	Bovine_Meat	Grain
DUKE-17574	4044049863	217716	217720	217712	217708	7000301901	Metabolomics	PC17	5	Bf_Pasture	PC	3	24	90	mg	A5	Bovine_Meat	Grass
DUKE-17575	4044049928	217716	217720	217712	217708	7000301901	Metabolomics	GC03	6	Bf_Grain	GC	4	24	95	mg	A6	Bovine_Meat	Grain
DUKE-17576	4044068475	217716	217720	217712	217708	7000301901	Metabolomics	GC04	7	Bf_Grain	GC	4	24	90	mg	B1	Bovine_Meat	Grain
DUKE-17577	4044015678	217716	217720	217712	217708	7000301901	Metabolomics	PC15	8	Bf_Pasture	PC	3	24	98	mg	B2	Bovine_Meat	Grass
DUKE-17578	4044069376	217716	217720	217712	217708	7000301901	Metabolomics	PC01	9	Bf_Pasture	PC	3	24	94	mg	B3	Bovine_Meat	Grass
DUKE-17579	4044069513	217716	217720	217712	217708	7000301901	Metabolomics	GC05	10	Bf_Grain	GC	4	24	95	mg	B4	Bovine_Meat	Grain
DUKE-17580	4044010101	217716	217720	217712	217708	7000301901	Metabolomics	PC02	11	Bf_Pasture	PC	3	24	86	mg	B5	Bovine_Meat	Grass
DUKE-17581	4044069919	217716	217720	217712	217708	7000301901	Metabolomics	GC06	12	Bf_Grain	GC	4	24	91	mg	B6	Bovine_Meat	Grain
DUKE-17582	4044069573	217716	217720	217712	217708	7000301901	Metabolomics	GC07	13	Bf_Grain	GC	4	24	95	mg	C1	Bovine_Meat	Grain
DUKE-17583	4044014445	217716	217720	217712	217708	7000301901	Metabolomics	PC06	14	Bf_Pasture	PC	3	24	91	mg	C2	Bovine_Meat	Grass
DUKE-17584	4044070433	217716	217720	217712	217708	7000301901	Metabolomics	GC08	15	Bf_Grain	GC	4	24	86	mg	C3	Bovine_Meat	Grain
DUKE-17585	4044051572	217716	217720	217712	217708	7000301901	Metabolomics	PC12	16	Bf_Pasture	PC	3	24	95	mg	C4	Bovine_Meat	Grass
DUKE-17586	4044070411	217716	217720	217712	217708	7000301901	Metabolomics	PC07	17	Bf_Pasture	PC	3	24	101	mg	C5	Bovine_Meat	Grass
DUKE-17587	4044014377	217716	217720	217712	217708	7000301901	Metabolomics	GC09	18	Bf_Grain	GC	4	24	85	mg	C6	Bovine_Meat	Grain
DUKE-17588	4044049338	217716	217720	217712	217708	7000301901	Metabolomics	GC10	19	Bf_Grain	GC	4	24	96	mg	D1	Bovine_Meat	Grain
DUKE-17589	4044008750	217716	217720	217712	217708	7000301901	Metabolomics	PC13	20	Bf_Pasture	PC	3	24	99	mg	D2	Bovine_Meat	Grass
DUKE-17590	4044049228	217716	217720	217712	217708	7000301901	Metabolomics	PC10	21	Bf_Pasture	PC	3	24	94	mg	D3	Bovine_Meat	Grass
DUKE-17591	4044014667	217716	217720	217712	217708	7000301901	Metabolomics	GC11	22	Bf_Grain	GC	4	24	97	mg	D4	Bovine_Meat	Grain
DUKE-17592	4044010156	217716	217720	217712	217708	7000301901	Metabolomics	PC09	23	Bf_Pasture	PC	3	24	97	mg	D5	Bovine_Meat	Grass
DUKE-17593	4044008439	217716	217720	217712	217708	7000301901	Metabolomics	GC12	24	Bf_Grain	GC	4	24	101	mg	D6	Bovine_Meat	Grain
DUKE-17594	4044009942	217716	217720	217712	217708	7000301752	Metabolomics	PC18	25	Bf_Pasture	PC	3	24	86	mg	A1	Bovine_Meat	Grass
DUKE-17595	4044068741	217716	217720	217712	217708	7000301752	Metabolomics	GC13	26	Bf_Grain	GC	4	24	99	mg	A2	Bovine_Meat	Grain
DUKE-17596	4044069028	217716	217720	217712	217708	7000301752	Metabolomics	PC04	27	Bf_Pasture	PC	3	24	97	mg	A3	Bovine_Meat	Grass
DUKE-17597	4044049770	217716	217720	217712	217708	7000301752	Metabolomics	GC14	28	Bf_Grain	GC	4	24	99	mg	A4	Bovine_Meat	Grain
DUKE-17598	4044068488	217716	217720	217712	217708	7000301752	Metabolomics	PC14	29	Bf_Pasture	PC	3	24	95	mg	A5	Bovine_Meat	Grass
DUKE-17599	4044068676	217716	217720	217712	217708	7000301752	Metabolomics	GC15	30	Bf_Grain	GC	4	24	91	mg	A6	Bovine_Meat	Grain
DUKE-17600	4044009108	217716	217720	217712	217708	7000301752	Metabolomics	PC05	31	Bf_Pasture	PC	3	24	93	mg	B1	Bovine_Meat	Grass
DUKE-17601	4044069934	217716	217720	217712	217708	7000301752	Metabolomics	GC16	32	Bf_Grain	GC	4	24	90	mg	B2	Bovine_Meat	Grain
DUKE-17602	4044049882	217716	217720	217712	217708	7000301752	Metabolomics	PC11	33	Bf_Pasture	PC	3	24	93	mg	B3	Bovine_Meat	Grass
DUKE-17603	4044009537	217716	217720	217712	217708	7000301752	Metabolomics	GC17	34	Bf_Grain	GC	4	24	88	mg	B4	Bovine_Meat	Grain
DUKE-17604	4044008039	217716	217720	217712	217708	7000301752	Metabolomics	PC16	35	Bf_Pasture	PC	3	24	88	mg	B5	Bovine_Meat	Grass
DUKE-17605	4044068587	217716	217720	217712	217708	7000301752	Metabolomics	GC18	36	Bf_Grain	GC	4	24	98	mg	B6	Bovine_Meat	Grain

## Sheet: Peak Area Data
PARENT_SAMPLE_NAME	19	41	49	50	90	93	98	111	112	132	136	144	158	171	172	180	181	189	192	194	197	208	209	212	215	216	218	219	229	231	232	234	240	241	244	249	252	254	266	267	275	278	282	290	291	297	298	301	309
DUKE-17570	2440559	7404141	3135037	16265515	1177079	8711564	76692	3600717	5910606	569334	321318	136984	1391341	326844056	1825528	914366900	24097069	624347597	1706137	120460	611738	17477854	805965	1194947	3110552	471679	1219201	3106796	355945983	1997609040	16811974	109479005	2036506	381750	27142911	11893206594	841611436	15599938	39076046	189737334	2929701609	16764835	319422	57500350	59756217	14401261	175492	716810	1983382
DUKE-17571	3253524	6223773	3203407	29571652	465361	12792002	40220	3734463	4756346	502922	242746	141160	823382	269085102	6813672	710430875	31316345	446870001	812047	106906	977808	14036611	2708547	6055488	5105481	1635956	1194753	6090572	210925846	1830515449	5637328	27797716	2991382	865340	38197335	12338818341	951510541	22386507	39091426	136591481	3787339828	14541122	282264	108583320	111391061	12951850	124630	817715	2847971
DUKE-17572	3997170	5426750	2296288	20570640	635313	9734146	30384	1892943	5563470		2466983	145657	2916755	292763119	4448804	616513225	9740592	391829525	435604	137338	1129223	23561835	700175	1352255	3748903	875855	1072677	4344904	172812538	2000717760	5446454	23189612	4064560	3236413	60451823	12588112253	919689078	17074996	38559044	186287140	3367336968	9253102	219870	121983895	129463217	11805710		353994	3174363
DUKE-17573	2376027	6748568	4236363	52088536	676661	11979660	28078	3912774	5045059	93697	591970	158134	1925191	308031550	3557355	174373095	9279015	525920522	527793	120722	1309052	24598528	533096		2561561	1273248	1077027	3329859	56337091	2473591530	20655914	69701763	2948470	2495255	45328785	13513633014	209895776	7835439	46530065	255472787	3462288641	17051436	209373	114226505	117339936	12884253		435333	3046459
DUKE-17574	841159	8362716	7144542	18614460	1400568	13208078	35877	2993104	5696403	243562	205942	91749	1438838	337471573	573007	1056987442	30524891	686899019	1071265	150490	658727	18049870	1062802	3481568	4700687	626341	1152488	2544873	367637458	2085691845	22056584	73543989	2432269	563436	33109472	10739540733	833079653	13772853	79943387	166747066	2848067044	16705078	707843	65367157	68856896	17697426	190080	881144	2333019
DUKE-17575	987366	6121739	2079885	16931396	1560881	9492412		2714405	4357873	96298	71380	110196		324777889	3643526	348211871	8810818	411719333	490776	108322	1151772	18271841	1589259	3177830	2513359	797504	1085813	2924062	130936137	2110809271	4257014	44856600	2067144	2257508	33016206	11872786591	684234653	17083666	37835445	193743392	3365035315	10453295	251305	70383559	75292515	11950223	128445	243999	1807037
DUKE-17576	1257194	6639376	3525934	16717416	1032077	11111333		3220750	6130904	146480	180440	70658		256993569	3750402	743424099	17226261	426485459	459621	83584	858846	16736339	901318	4253073	2270570	916073	980356	3394613	179717063	1720576787	5315945	18901407	3630288	1238157	53591820	12041959439	763273893	16463634	35308483	200649496	3129654104	9842018	345021	67302478	73854765	13574489		253463	1711372
DUKE-17577	1819166	6694368	3303203	32934145	881019	8492459	45364	3076336	3969109	448684	789368	139724	1925661	314022434	1212378	298874234	14844289	636659873	667887	127300	445653	10239274	1234356	1288580	3892570	648747	1246774	3889408	120741628	1896548452	12379969	84067295	2480123	769421	27964896	11016432145	941412982	9761183	43160251	268108674	3337451516	15860931	525431	73181257	75778653	17288897	250544	500385	2358485
DUKE-17578	1986577	8084666	5879353	15918782	776658	13213824	61538	2095580	3803585	303857	169155	434981	1993359	329427890	594632	1246620540	19329378	525162441	967631	119636	493984	15685002	1560061	899997	1424787	1462896	1101319	2828101	313240212	1647429187	10077130	89239047	2236578	647129	40377425	11383989972	838158095	8686274	140908674	232710112	3027246972	20160203	251828	66520875	68602969	19670175	316803	436630	1944761
DUKE-17579	1642722	13330618	4091393	8081234	8265890	12479837	44525	2369885	7300451		1832827	102822	2557898	315476190	2950853	1202839168	9792339	514551776	625332	87606	855326	30470555	5067966	8740886	5009061	2278982	1445657	4583534	411298178	1269397582	3539795	21976714	5112571	575853	38447130	11095516917	750942106	27689411	56863848	234739880	3484427276	14089476	585539	33431536	33836401	12625470		715742	1196509
DUKE-17580	1138002	7885131	4314382	23214758	906985	9931399	61615	2959194	5979206	393936	710264	153744	1466862	325473720	2324862	1068187373	16896879	635130426	1312390	94953	895914	16114160	1816413	2116525	2032210	1388593	1315284	6459189	288255427	1851482430	8406894	92709693	2281832	920743	31287281	11540243805	733623305	5518757	42807163	259215902	3329612272	25673012	301805	69938328	67291528	19645105	287943	978124	2274402
DUKE-17581		13144359	2794454	8657604	3296403	9215582	31078	2259728	8195190	141480	426777	127567	769875	333504851	1277781	570459785	17208103	407711741	578601	71610	518269	20089978	8380936	5195289	6033814	3389915	1012029	6072906	105244319	1855500608	5213640	36076122	4527480	833963	33999646	12606394726	871537272	19359867	29042182	149096745	3075902474	15923638	620373	19175470	17879441	10994461		632646	512791
DUKE-17582	385311	7028022	2570711	7777979		6723956		1206380	4135041	154137	767812	54067		209357718	622609	418059602	16915306	288611783	432886	56059	250339	2768399	282124		2471196	356487	646129	2603126	95162083	1596677244	6754064	29720896	1304641	505104	23777091	7821143789	514279428	9465612	15208320	216629115	2246468016	8452810	230750	18627756	26056447	4844544	88398	117735	709179
DUKE-17583	681540	7529744	3396988	21621669	827039	16864280	43663	5354536	5318773	98843	573220	170711	2550006	328752987	2064102	1023573944	32732702	647956802	757996	104718	587580	18409314	5272428	3063675	5629390	1032947	1278084	5274043	274671271	2033543545	13931404	82717590	1820503	896623	47537794	11806274282	940389009	19234302	47201536	179852229	3239270955	20204044	645724	41567772	43779782	9742480	117264	513578	1166074
DUKE-17584	688496	11741463	3003494	13974472	1575779	8991525	29111	2583123	5256759	172981	419010	85279		220908722	3474777	224020418	15196226	386334572	572854	73200	992560	23175175	1914423	6081501	5773217	1381941	1167555	6156892	41154072	1714071744	4298342	15060027	4988778	1262983	32407757	10840141919	564437129	18595739	22663270	222469199	2951717285	8345150	347310	50892254	55953609	11546047	50648	342136	1287600
DUKE-17585	818961	8308994	3847883	23693468	1212719	6799722		3574948	4767635	595968	601593	81444	2211099	317635940	2845173	372988909	14633694	690708624	824003	101503	894349	13055399	709982	5422304	4035168	1277964	1547535	4618471	103675207	1963559407	14122746	89079652	3011018	485787	74484761	11580690812	889787805	11766534	48154913	261568817	3559160013	16022343	348479	71721522	67702641	19386637	222584	709490	2623071
DUKE-17586	1633206	5783883	4553507	21281313	790487	8060629	27309	4528720	5542361	387716	351618	159536	1524076	312371569	3308699	606039548	18003259	642410252	799441	107419	651117	21537436	606446	5695101	6447339	1008483	1142445	3029092	204202775	2330417046	24342030	108665630	2276152	231827	45619488	11594485920	525556775	17878072	49870357	148402343	3290086695	17466429	331621	66086360	68811085	8828971	153559	811864	2679797
DUKE-17587	1747330	7644372	2670955	19438976	247061	6419426		1094557	4154327	52641	290893	133227	887466	295106699	7667281	646067845	10600322	419067176	518411	149386	1534239	24230363	922631	4716181	3218967	1245790	1075526	5074735	200068479	2216656362	3108101	40981258	2605155	1762953	41828957	11458110946	628457590	12034378	55256131	226180081	3414055579	11092771	267221	90648833	95023119	14591704		569612	2406078
DUKE-17588	1448507	4591060	1714687	13276558	938922	5462246		1232023	3673006	84872	58791	85430	536231	282072029	9032307	582289748	12401066	355202987	433028	94861	1217925	18403005	451178	3101901	3019822	1089803	915861	2931279	170534056	1793499600	3665199	36476485	2294095	919909	34507271	11466243472	576416802	13273550	25843817	163483966	3035776529	8991860	217630	71124011	80797790	9073527	81353	287240	1544730
DUKE-17589	2384409	5544137	3376107	15540674	863987	6504442	35369	1712097	4953812	188326	168415	31084	2685916	249249070	7144719	897453111	20866275	472858103	764297	79938	793434	16412856	589021	4154871	4217170	1329279	1029909	3753915	219542915	1743402845	7912584	51417598	1703316	396534	35519330	10267214580	793260858	8647332	50446829	204094785	2771975263	14288659	379621	94199838	109231085	13173024	64757	836113	2228067
DUKE-17590	1023500	9912002	4929368	27274404	765843	7892193	42099	3947756	6305961	218595	1250711		1559258	275169011	2550108	357353850	15363676	800686557	1069622	107150	950791	17342554	1132363	6700685	6064607	1506722	1338046	5143570	100715665	2237628068	11107439	77453716	1828564	141513	45345852	12417073766	1106893088	13025056	48617063	171708807	3217841963	16321377	620765	65435773	61722238	12671408	149496	833502	3017526
DUKE-17591	2385954	8077927	3649963	19090678	483908	13877999		2626330	5668864		2560887	167066	2402709	317109688	808487	1053609746	10181538	381906995	523237	136956	1113875	28601490	10148874	2836571	3828363	1619949	904267	5374376	440835891	2102203833	3924602	57213410	3341677	2220364	57376295	11404994977	822405752	22249500	59583647	268396731	3764408643	9556001	226264	91285130	94734340	15521729		296349	2387437
DUKE-17592	1418578	8254655	5361681	19097888	645648	7479041	47697	3227830	6315780		503039		2116349	279828202	3253423	370685581	13509336	568046971	1043111	89998	1201840	9631436	819073	7453754	5649833	2018302	1415098	5694464	105093860	1787830356	6614634	74208223	3155704	393995	35186773	12083520618	930200663	19548490	34458536	158839143	3823856453	14741712	407055	56918238	56481343	10280114	52009	723805	2121797
DUKE-17593	2807628	4559564	3322383	53459689	264528	8947295		3764487	4206308	82436	541934	109194		293867863	3163395	232725256	16163352	489163082	530531	94067	1346772	14875361	3149723	1070337	1739414	1514965	944233	7029403	52174692	2259004487	4484558	62271289	2605940	1254093	37637582	12913088524	543755323	10253722	39586467	260193943	3580565604	15360214	205091	82801262	78659538	16043832	128407	745603	2027214
DUKE-17594	549171	6838563	6979046	19636464	1002774	15911582		3466523	5662523	203408	1150896	112599	1970804	322765820	2050425	1289962122	28263770	558862846	950199	96685	288965	19333451	2778675	793052	6504707	2200039	893139	2405264	451019889	1201903020	13780169	86541373	2968636	395153	42216217	10743875167	1349765193	20338588	36611630	163553531	3476023435	16957161	654128	31570617	31326203	9399632	90269	590269	666052
DUKE-17595	443149	5074932	3654898	9901693	1897474	7325291		3284207	6043093	115406	167961	41777	1453624	237112584	2150020	605893203	19584934	520050937	513738	67705	716759	12805270	3486199	7647757	3912812	1362108	1054377	5182984	104249373	1683497791	5358144	29039404	3900513	401412	34586753	10226442504	797999632	18002297	27827830	221975631	2594844612	11548782	401681	39957829	46317577	10423991		251219	1002161
DUKE-17596	689654	5797744	4603049	27974844	342600	7605222	38963	2867301	4832272	278041	1212881	130959	726951	320339917	3770640	916788559	28091049	685802159	888938	142599	822051	24073705	778209	4135380	4696789	963608	1255667	4577050	277169853	1882778752	10524077	70605695	2557765	466645	46873920	11821427877	1371544153	19977448	59509774	204766309	3397416132	16148856	481942	73158863	69267363	12884224	185498	353631	2681984
DUKE-17597	1045997	15991862	3933010	16537014	644386	16679134		3691353	6246527	66817	518404	76991	1223183	239868320	3688590	379722436	8159433	507566082	606293	85279	1084574	10798093	1595552	6198545	5313985	2189576	829327	5785656	121312421	2036639162	6064094	18469888	6433642	1810261	34902898	11331279350	859402563	18900175	18533184	151253425	2947818640	13957334	300134	34781919	41360573	13483319		403616	1138556
DUKE-17598	1646876	7954185	2749860	20370553	1769730	8444180	39070	3379356	6787675	78705	779213	142394	2587147	344938929	1149337	716274579	19372443	535118675	705872	125920	608145	16473367	6104291	1240905	2916057	1791670	1518849	3972216	333546857	1894324627	10415372	117870864	2580778	440315	59640008	11172835429	1276647038	14786391	72662756	232474580	3258842744	14056012	694130	61253988	60752511	21310987	198638	838928	2145457
DUKE-17599	3238736	25131883	4629370	20645286	886692	15581196	41174	2488663	6800293	72745	263427	264021	955812	261853410	4292202	1222288364	10985264	365726846	841607	127491	2078978	20899562	15515289	10588250	3967750	2594111	1085535	9957837	401777854	1660154328	2041550	20245363	6030528	3141778	37763088	10836725498	717972796	19137901	65169735	181296514	3695660318	11362355	416649	57638206	66791189	20729294		628415	1703246
DUKE-17600	898394	7429411	2259491	31657220	2157019	7492692	39414	2355752	6005812	164093	655850	134218	1170992	349909890	2937012	632976727	20254993	632712011	486740	134787	690824	21095105	680262	1520207	1922154	929962	1334412	3673094	180443162	2084984344	10319432	56134355	3019365	566657	45594035	10786572529	1261361132	33720522	43871440	193824393	3310659772	15927575	397569	49357946	48766748	13472351	259177	389904	1883549
DUKE-17601	538321	14342880	3472046	14550673	1367254	11043479	41932	4200316	6570617	332769	496419	155454	1397092	281888226	1600967	410841488	10674362	470507862	722621	95790	908741	22641642	6323474	6938025	5165276	2415119	1360748	9527586	117498520	2074556270	6167309	28552319	5553575	1515442	54429970	11471828770	679065888	25539112	48258278	248975461	3458114735	10065607	521042	33765210	31442896	14608326	64432	551117	1365572
DUKE-17602	1405847	5856461	2961600	22128103	801085	5375409		3573029	6941441	271664	696045	86013		270032494	3411897	337064003	11170646	569271898	815547	90619	664472	18600243	648666	4372894	6494252	613787	1313241	3829749	126991252	2135968114	21068246	114953524	1962350	254974	49007634	11338214723	587501154	8512398	67012906	230789929	3292117640	14894790	504070	94036099	90974494	11007499		848563	2814248
DUKE-17603	3776771	14559265	2937183	21333609	506993	7414536	25273	2101306	5512883	102340	668842	79412	1652451	306499592	1219842	339550438	10405724	389922105	565488	113947	971727	27051385	7200305	1292680	2607515	1237910	879979	7614336	127042651	2163454674	4451811	56800903	1937251	968078	37184561	11805745040	1030031215	15561147	54249999	207115624	3019145898	15955376	394949	79543839	79966559	17711811	63312	244018	2142520
DUKE-17604	1696154	7686442	7371475	21096759	739338	11330836	38812	2677146	5060983	439354	363441	146188	2188695	315450754	2186666	814125754	30978324	709837082	1101632	137330	697003	24028128	1423992	3448909	4595110	1275209	1313380	3153254	282702229	1985434269	15390883	74630527	1981606	571168	45146474	11140891179	991355335	15515291	46251362	186384978	3186503589	16276693	666595	66056486	69286040	13061399	247723		1770556
DUKE-17605	1398202	11999487	1527543	19534771	404400	6735915		2162581	5282643	40779	274052	72359	1279583	249491399	6440364	323347387	12926143	271335072		86490	2162031	18148641	2678253	3539554	2352435	1267885	785346	5421220	75603218	1548102966	2643744	32711087	3310928	834110	26676177	10938379254	830029797	11243842	32638667	204526076	3502179668	10828195	225673	82887858	86101848	12061260		210314	1844654
[truncated: 528 more columns]

## Sheet: Batch-normalized Data
PARENT_SAMPLE_NAME	19	41	49	50	90	93	98	111	112	132	136	144	158	171	172	180	181	189	192	194	197	208	209	212	215	216	218	219	229	231	232	234	240	241	244	249	252	254	266	267	275	278	282	290	291	297	298	301	309
DUKE-17570	1.72043	0.975891	0.912803	0.830483	1.36238	0.971253	1.94581	1.20986	1.06441	3.3781	0.629145	1.05973	0.902491	1.06372	0.620098	1.49583	1.52866	1.20693	2.41706	1.13843	0.697855	0.953125	0.540181	0.31139	0.789424	0.369485	1.08675	0.678296	2.01938	1.035	2.51513	1.92044	0.781604	0.47618	0.708281	1.0376	1.01209	0.973063	0.867173	0.928672	0.887415	1.13136	0.877412	0.867228	0.869725	1.10723	1.2628	1.30065	0.989071
DUKE-17571	2.29351	0.820314	0.93271	1.50987	0.53862	1.42618	1.02045	1.2548	0.856549	2.98405	0.4753	1.09204	0.534086	0.875741	2.31448	1.16221	1.98663	0.863849	1.15042	1.01034	1.11546	0.765463	1.81535	1.57799	1.29571	1.28151	1.06495	1.32973	1.19664	0.948427	0.843362	0.487618	1.14808	1.07939	0.996741	1.07648	1.14425	1.39638	0.867515	0.668549	1.1472	0.981298	0.775344	1.63767	1.62125	0.995789	0.896809	1.48374	1.42022
DUKE-17572	2.81773	0.715264	0.668591	1.05029	0.735327	1.08526	0.770894	0.636038	1.0019		4.83039	1.12683	1.89195	0.952802	1.51118	1.00857	0.61792	0.757449	0.617115	1.29794	1.28819	1.2849	0.469278	0.352382	0.95143	0.686091	0.956141	0.948609	0.980414	1.03661	0.814807	0.406784	1.55996	4.03698	1.57746	1.09823	1.10599	1.06507	0.8557	0.911785	1.01998	0.62444	0.603956	1.83978	1.88428	0.907669		0.642321	1.58299
DUKE-17573	1.67494	0.889484	1.23347	2.65953	0.783184	1.33561	0.712386	1.31471	0.908542	0.555943	1.15909	1.22335	1.24877	1.00249	1.20837	0.285261	0.588639	1.01666	0.747718	1.14091	1.49333	1.34144	0.357297		0.650096	0.997385	0.960018	0.726997	0.319616	1.28162	3.09019	1.22268	1.13161	3.11249	1.18283	1.17898	0.252414	0.488744	1.03259	1.25041	1.04874	1.15071	0.575122	1.72278	1.70783	0.990592		0.78991	1.51921
DUKE-17574	0.592959	1.10223	2.08022	0.950415	1.62105	1.47257	0.91026	1.0057	1.02584	1.44515	0.403237	0.709785	0.9333	1.09831	0.19464	1.72915	1.93643	1.32785	1.51765	1.42224	0.751459	0.984319	0.712321	0.907257	1.19298	0.490637	1.02728	0.555614	2.08571	1.08064	3.29974	1.29008	0.933496	0.702809	0.863976	0.936955	1.00183	0.859097	1.7741	0.816146	0.862688	1.12733	1.94436	0.985876	1.00218	1.36065	1.36777	1.59883	1.16343
DUKE-17575	0.696025	0.806866	0.605583	0.864481	1.8066	1.05831		0.912053	0.78479	0.571376	0.139763	0.852495		1.05699	1.23764	0.569647	0.558937	0.795898	0.695276	1.02372	1.31391	0.996424	1.06517	0.828106	0.637863	0.624716	0.96785	0.638401	0.742838	1.09365	0.636863	0.786859	0.793363	2.81593	0.861542	1.03582	0.822838	1.06561	0.839642	0.948279	1.01928	0.705434	0.690304	1.06153	1.09585	0.91878	0.924261	0.442735	0.901131
DUKE-17576	0.886235	0.875092	1.02662	0.853556	1.19455	1.2388		1.08219	1.10409	0.869127	0.353304	0.546622		0.836389	1.27394	1.21618	1.09279	0.824443	0.651139	0.789929	0.97975	0.912688	0.60409	1.1083	0.576246	0.717596	0.873849	0.741135	1.01959	0.891466	0.795282	0.331562	1.39329	1.54443	1.39845	1.05058	0.917888	1.02694	0.783564	0.982082	0.947981	0.664182	0.94773	1.01506	1.07492	1.04366		0.459908	0.853425
DUKE-17577	1.28239	0.88234	0.961766	1.68155	1.01971	0.946825	1.15096	1.03366	0.714779	2.66223	1.54559	1.08093	1.24908	1.02199	0.411823	0.488935	0.941687	1.23073	0.946187	1.20308	0.50839	0.558381	0.827302	0.335789	0.987891	0.508189	1.11132	0.849162	0.685001	0.98264	1.85208	1.47468	0.951863	0.959746	0.72973	0.961112	1.13211	0.608864	0.95781	1.31226	1.01092	1.07036	1.44329	1.10373	1.10292	1.32924	1.80286	0.907947	1.17613
DUKE-17578	1.4004	1.06559	1.71184	0.812779	0.898923	1.47321	1.56132	0.704125	0.684971	1.80291	0.331208	3.36509	1.29299	1.07213	0.201986	2.03937	1.22621	1.0152	1.37083	1.13065	0.563524	0.855355	1.0456	0.234529	0.361595	1.14594	0.981671	0.61745	1.7771	0.853566	1.50757	1.5654	0.858391	0.807204	1.05363	0.993179	1.00794	0.541816	3.12704	1.139	0.916962	1.3605	0.69174	1.00328	0.998485	1.51232	2.27964	0.792264	0.969811
DUKE-17579	1.15801	1.75702	1.19126	0.412611	9.56715	1.39138	1.12967	0.796292	1.31471		3.5887	0.795448	1.65918	1.02672	1.00235	1.96775	0.621203	0.994685	0.8859	0.82794	0.975734	1.66166	3.3967	2.27777	1.27124	1.78522	1.2886	1.00071	2.33341	0.657701	0.529565	0.385508	1.96219	0.718297	1.00326	0.968011	0.903058	1.72716	1.26192	1.14894	1.05544	0.950819	1.6084	0.504219	0.492474	0.970695		1.29871	0.596674
DUKE-17580	0.802213	1.03929	1.25618	1.1853	1.04977	1.10725	1.56328	0.994303	1.07677	2.33739	1.39071	1.18939	0.951478	1.05926	0.789713	1.74747	1.0719	1.22778	1.85925	0.897375	1.02204	0.878758	1.21741	0.551542	0.515753	1.08774	1.17239	1.41021	1.63535	0.959291	1.2577	1.62628	0.875759	1.1485	0.816426	1.00681	0.882231	0.344238	0.949974	1.26874	1.00855	1.73253	0.829021	1.05482	0.979398	1.51039	2.07197	1.7748	1.1342
DUKE-17581		1.73247	0.813638	0.442039	3.81534	1.02745	0.788502	0.759279	1.47584	0.83946	0.835635	0.986879	0.499378	1.0854	0.434039	0.933227	1.09164	0.788151	0.819697	0.676766	0.591228	1.09557	5.61715	1.35383	1.53132	2.65545	0.902082	1.32588	0.597081	0.961372	0.779977	0.632835	1.73763	1.04025	0.887204	1.09983	1.04808	1.20759	0.644502	0.729756	0.9317	1.0746	1.70409	0.289207	0.260227	0.845297		1.14793	0.255718
DUKE-17582	0.271618	0.926317	0.748493	0.397127		0.749654		0.405349	0.744661	0.914559	1.50339	0.418271		0.681358	0.211489	0.683913	1.07307	0.557918	0.613264	0.529798	0.28558	0.15097	0.189088		0.627162	0.27925	0.575933	0.568332	0.539881	0.827271	1.01043	0.521354	0.500717	0.630047	0.620452	0.682344	0.618455	0.590428	0.337502	1.06029	0.680462	0.570432	0.633842	0.280946	0.37924	0.372467	0.636092	0.21363	0.353653
DUKE-17583	0.480439	0.992446	0.989073	1.10396	0.957235	1.8802	1.1078	1.79915	0.957834	0.586477	1.12237	1.32065	1.65406	1.06993	0.701138	1.67449	2.07649	1.25257	1.07384	0.989661	0.670296	1.00392	3.53374	0.798359	1.42868	0.809148	1.13923	1.15146	1.55829	1.05362	2.08418	1.451	0.698703	1.11841	1.24048	1.03002	1.13088	1.19976	1.04749	0.880289	0.981184	1.36346	1.77372	0.626931	0.637195	0.74904	0.843805	0.931886	0.581497
DUKE-17584	0.485342	1.54756	0.874503	0.713507	1.82385	1.00247	0.738595	0.867941	0.946666	1.02637	0.820428	0.659732		0.71895	1.18032	0.36648	0.964013	0.746827	0.811555	0.691793	1.13229	1.26382	1.2831	1.58477	1.46518	1.08253	1.04071	1.34421	0.233479	0.888095	0.643046	0.264178	1.91468	1.5754	0.845665	0.945731	0.678773	1.15993	0.502942	1.08888	0.894084	0.563167	0.954017	0.767564	0.81438	0.887705	0.364451	0.620805	0.642099
DUKE-17585	0.577311	1.09515	1.12036	1.20974	1.40363	0.758101		1.2012	0.858582	3.53613	1.17793	0.630064	1.43423	1.03375	0.966453	0.61018	0.928327	1.33522	1.16735	0.959277	1.02025	0.711954	0.475851	1.41299	1.02408	1.00108	1.37941	1.00834	0.588179	1.01736	2.11281	1.5626	1.15562	0.605952	1.94364	1.01034	1.07003	0.73395	1.06865	1.28025	1.07808	1.08126	0.957228	1.08171	0.985382	1.49052	1.60166	1.28737	1.30807
DUKE-17586	1.1513	0.762335	1.32581	1.08658	0.914929	0.89868	0.692876	1.52167	0.998099	2.30048	0.688473	1.2342	0.98859	1.01662	1.1239	0.991433	1.14208	1.24185	1.13256	1.01519	0.742778	1.17451	0.406458	1.48408	1.63626	0.789984	1.01833	0.661332	1.1585	1.20744	3.64165	1.90618	0.873579	0.289172	1.19042	1.01154	0.632017	1.11516	1.10672	0.726357	0.996577	1.17871	0.910922	0.996723	1.00151	0.678806	1.10498	1.47312	1.33636
DUKE-17587	1.23175	1.00755	0.77768	0.992513	0.285955	0.715702		0.367776	0.748134	0.312341	0.569573	1.03067	0.575653	0.960429	2.60444	1.05692	0.672459	0.810103	0.734426	1.41181	1.75022	1.32136	0.618374	1.22898	0.816938	0.975876	0.95868	1.10795	1.13504	1.14849	0.464982	0.718879	0.999849	2.19904	1.09151	0.999645	0.755762	0.750657	1.22624	1.10704	1.03413	0.748588	0.734023	1.36718	1.38302	1.12187		1.03356	1.19986
DUKE-17588	1.0211	0.605117	0.499251	0.677873	1.08673	0.608986		0.413965	0.661455	0.503581	0.115114	0.660901	0.347825	0.918007	3.06811	0.95258	0.786694	0.686646	0.613465	0.896505	1.38938	1.00358	0.302393	0.80832	0.766398	0.853685	0.816361	0.639976	0.967488	0.929248	0.548325	0.639858	0.880466	1.14746	0.90045	1.00035	0.69318	0.827952	0.573524	0.800174	0.919545	0.60681	0.597802	1.0727	1.17598	0.697608	0.585398	0.521196	0.770324
DUKE-17589	1.68084	0.730736	0.982993	0.793474	1	0.725181	0.897371	0.575273	0.89211	1.11742	0.329759	0.240471	1.74222	0.811185	2.42693	1.46816	1.32371	0.914086	1.08277	0.755472	0.905129	0.895047	0.394779	1.08271	1.07027	1.04128	0.918019	0.81958	1.24553	0.903292	1.18375	0.90195	0.653727	0.494621	0.92686	0.895747	0.953949	0.539387	1.11951	0.998945	0.839639	0.964261	1.04277	1.42073	1.58981	1.01279	0.465977	1.51712	1.11109
DUKE-17590	0.721497	1.30644	1.43524	1.39257	0.886406	0.879901	1.06812	1.32646	1.13561	1.29701	2.44891		1.01141	0.895541	0.866225	0.584603	0.974635	1.54781	1.51532	1.01265	1.08464	0.945747	0.758943	1.74612	1.53913	1.18027	1.19268	1.12298	0.571388	1.15936	1.66171	1.35867	0.701796	0.176518	1.18328	1.08331	1.33111	0.812452	1.07891	0.840431	0.974693	1.10144	1.70516	0.986911	0.89834	0.974227	1.07574	1.51239	1.50478
DUKE-17591	1.68193	1.0647	1.06273	0.974729	0.560087	1.54726		0.882459	1.02088		5.01425	1.29245	1.55851	1.03204	0.274628	1.72362	0.645893	0.738268	0.741263	1.29433	1.27068	1.55973	6.80207	0.739178	0.971596	1.26897	0.806027	1.17337	2.50099	1.08919	0.587133	1.00362	1.28252	2.7696	1.49721	0.995011	0.988998	1.38784	1.32228	1.31367	1.14025	0.64488	0.621519	1.37677	1.37882	1.19337		0.537724	1.19056
DUKE-17592	1	1.08799	1.56112	0.975098	0.747289	0.833839	1.21015	1.08457	1.13738		0.984958		1.37277	0.910705	1.10513	0.606412	0.857	1.0981	1.47776	0.850546	1.37103	0.525234	0.548967	1.94236	1.43387	1.58101	1.26136	1.24325	0.596227	0.926311	0.98957	1.30174	1.21115	0.491454	0.918182	1.05421	1.11863	1.21936	0.764702	0.77744	1.15826	0.994835	1.11813	0.858448	0.822061	0.790375	0.374245	1.31334	1.0581
DUKE-17593	1.97918	0.600966	0.967351	2.72954	0.306171	0.997534		1.26489	0.757495	0.489127	1.06111	0.844743		0.956397	1.07455	0.38072	1.02536	0.945606	0.751597	0.889001	1.53636	0.811202	2.11104	0.278918	0.441444	1.18673	0.841651	1.53471	0.296002	1.17044	0.670904	1.09234	1.00015	1.56431	0.982134	1.12658	0.653902	0.639587	0.878501	1.27352	1.08456	1.03657	0.563359	1.24882	1.14485	1.23351	0.923987	1.35289	1.01093
DUKE-17594	0.387128	0.901346	2.03203	1.0026	1.16064	1.77398		1.16477	1.01974	1.2069	2.25347	0.871085	1.27836	1.05045	0.696492	2.11028	1.79299	1.08034	1.34613	0.913743	0.329644	1.05432	1.86235	0.20666	1.65082	1.72338	0.796108	0.525133	2.55876	0.62273	2.06156	1.51808	1.13935	0.492899	1.10161	0.937333	1.62318	1.26864	0.812483	0.800515	1.0529	1.14434	1.79681	0.476152	0.455939	0.72268	0.649555	1.07104	0.332146
DUKE-17595	0.31239	0.668893	1.06417	0.505559	2.19618	0.816697		1.10351	1.08827	0.684752	0.32887	0.323194	0.942891	0.771686	0.730322	0.991194	1.24242	1.00532	0.727806	0.639861	0.81766	0.698313	2.33655	1.99292	0.993029	1.06699	0.939829	1.13158	0.591436	0.872254	0.801595	0.509399	1.497	0.500706	0.902524	0.89219	0.959648	1.12291	0.617554	1.08646	0.785986	0.779362	1.10337	0.602649	0.674132	0.801437		0.455836	0.499757
DUKE-17596	0.486159	0.764162	1.34023	1.42834	0.396534	0.847907	0.988557	0.963427	0.870222	1.64973	2.37484	1.01312	0.471536	1.04255	1.28082	1.49979	1.78203	1.32573	1.25935	1.34766	0.937775	1.31282	0.521579	1.07763	1.19199	0.754832	1.11925	0.999292	1.57246	0.975506	1.57444	1.23854	0.981661	0.582075	1.22315	1.03134	1.64937	1.24611	1.32064	1.00223	1.02909	1.0898	1.32383	1.10339	1.00816	0.990589	1.3348	0.641662	1.33745
DUKE-17597	0.737356	2.10778	1.14514	0.844345	0.745828	1.85956		1.24031	1.12491	0.396453	1.01504	0.595615	0.793416	0.780655	1.25295	0.621196	0.517615	0.981181	0.858928	0.805948	1.23725	0.588856	1.06939	1.61527	1.34863	1.71518	0.739228	1.26316	0.68824	1.05522	0.907208	0.323992	2.46921	2.25805	0.910774	0.98858	1.03349	1.17892	0.411287	0.740312	0.892903	0.941902	0.824431	0.524586	0.601985	1.03665		0.73236	0.567774
DUKE-17598	1.16093	1.04839	0.800654	1.04008	2.04833	0.941442	0.991272	1.13548	1.22236	0.466989	1.52571	1.10158	1.67815	1.12261	0.390409	1.17177	1.22894	1.03444	1	1.19004	0.693756	0.898347	4.09128	0.323366	0.740063	1.40348	1.35384	0.867241	1.89231	0.981488	1.55817	2.06765	0.990494	0.549232	1.55628	0.974757	1.53525	0.922317	1.61253	1.13785	0.987113	0.948561	1.90669	0.923841	0.884226	1.63847	1.42935	1.52223	1.06989
DUKE-17599	2.28309	3.31247	1.3479	1.0541	1.02628	1.73715	1.04465	0.836202	1.22463	0.431626	0.515794	2.04251	0.619986	0.852206	1.45798	1.99957	0.696879	0.70699	1.19229	1.20488	2.37164	1.13972	10.3988	2.75918	1.00697	2.03207	0.967602	2.17406	2.2794	0.86016	0.305422	0.355137	2.3145	3.91893	0.985409	0.945433	0.86341	1.19375	1.44624	0.887358	1.11943	0.766781	1.14448	0.869307	0.972116	1.59375		1.14026	0.849373
DUKE-17600	0.633306	0.979222	0.657877	1.61635	2.49659	0.835361	1	0.791544	1.08156	0.973632	1.28416	1.03833	0.759562	1.13879	0.997649	1.0355	1.28493	1.2231	0.689558	1.27383	0.788074	1.15039	0.455932	0.396149	0.487822	0.728476	1.18944	0.801934	1.02371	1.08027	1.54382	0.98469	1.15882	0.706826	1.18975	0.941058	1.51687	2.10335	0.973592	0.948676	1.00281	1.07486	1.09207	0.744423	0.709778	1.03581	1.86498	0.70748	0.939286
DUKE-17601	0.379479	1.89044	1.01093	0.742926	1.58249	1.23124	1.06389	1.41133	1.18327	1.97446	0.971996	1.20262	0.906222	0.917409	0.543819	0.672104	0.677156	0.909543	1.02373	0.905285	1.03667	1.23472	4.23818	1.80797	1.31089	1.89186	1.21292	2.08013	0.666602	1.07487	0.922649	0.500855	2.13144	1.8903	1.42032	1.00084	0.816622	1.59303	1.07094	1.21861	1.04747	0.679271	1.43124	0.509251	0.457637	1.12315	0.463638	1	0.680982
DUKE-17602	0.991026	0.771901	0.862305	1.12981	0.927196	0.599305		1.20055	1.25005	1.6119	1.36287	0.665411		0.878824	1.15896	0.55141	0.708639	1.10046	1.15538	0.856415	0.758013	1.01433	0.434755	1.13953	1.64817	0.480803	1.17057	0.836136	0.720457	1.10669	3.15188	2.01648	0.753143	0.318045	1.27883	0.989185	0.706509	0.53097	1.48715	1.1296	0.997192	1.00517	1.38462	1.41826	1.32409	0.846299		1.53971	1.40341
DUKE-17603	2.66236	1.91896	0.855195	1.08925	0.586806	0.826647	0.641219	0.706049	0.992791	0.607226	1.3096	0.614344	1.07186	0.997507	0.414358	0.555478	0.660114	0.753762	0.80112	1.07688	1.10852	1.4752	4.82586	0.336858	0.661759	0.969703	0.784378	1.66241	0.720749	1.12093	0.666005	0.996382	0.74351	1.20754	0.970313	1.02997	1.23868	0.970643	1.20391	1.01373	0.914508	1.07674	1.08488	1.19969	1.16388	1.36175	0.455579	0.44277	1.06843
DUKE-17604	1.19567	1.0131	2.14629	1.07716	0.855728	1.26328	0.984726	0.899534	0.91141	2.60687	0.711623	1.13093	1.41969	1.02664	0.74277	1.33185	1.96519	1.37219	1.56067	1.29787	0.795123	1.31033	0.954401	0.898746	1.16619	0.998921	1.17069	0.68844	1.60385	1.02869	2.30253	1.30914	0.760533	0.712453	1.17808	0.97197	1.19217	0.967783	1.02641	0.912264	0.965201	1.09842	1.83105	0.996273	1.00843	1.00421	1.78256		0.882939
DUKE-17605	0.985636	1.58157	0.444762	0.997404	0.468063	0.750988		0.726637	0.951328	0.241959	0.536598	0.559781	0.83	0.811973	2.18767	0.528971	0.820004	0.52452		0.817393	2.46639	0.989705	1.79504	0.922367	0.597022	0.993184	0.700025	1.1836	0.428918	0.802103	0.395513	0.573807	1.27072	1.04044	0.696102	0.954302	0.998166	0.701347	0.724315	1.00106	1.06082	0.730734	0.619896	1.25013	1.25317	0.927317		0.381614	0.91989
[truncated: 528 more columns]

## Sheet: Batch-norm Imputed Data
PARENT_SAMPLE_NAME	19	41	49	50	90	93	98	111	112	132	136	144	158	171	172	180	181	189	192	194	197	208	209	212	215	216	218	219	229	231	232	234	240	241	244	249	252	254	266	267	275	278	282	290	291	297	298	301	309
DUKE-17570	1.72043	0.975891	0.912803	0.830483	1.36238	0.971253	1.94581	1.20986	1.06441	3.3781	0.629145	1.05973	0.902491	1.06372	0.620098	1.49583	1.52866	1.20693	2.41706	1.13843	0.697855	0.953125	0.540181	0.31139	0.789424	0.369485	1.08675	0.678296	2.01938	1.035	2.51513	1.92044	0.781604	0.47618	0.708281	1.0376	1.01209	0.973063	0.867173	0.928672	0.887415	1.13136	0.877412	0.867228	0.869725	1.10723	1.2628	1.30065	0.989071
DUKE-17571	2.29351	0.820314	0.93271	1.50987	0.53862	1.42618	1.02045	1.2548	0.856549	2.98405	0.4753	1.09204	0.534086	0.875741	2.31448	1.16221	1.98663	0.863849	1.15042	1.01034	1.11546	0.765463	1.81535	1.57799	1.29571	1.28151	1.06495	1.32973	1.19664	0.948427	0.843362	0.487618	1.14808	1.07939	0.996741	1.07648	1.14425	1.39638	0.867515	0.668549	1.1472	0.981298	0.775344	1.63767	1.62125	0.995789	0.896809	1.48374	1.42022
DUKE-17572	2.81773	0.715264	0.668591	1.05029	0.735327	1.08526	0.770894	0.636038	1.0019	0.241959	4.83039	1.12683	1.89195	0.952802	1.51118	1.00857	0.61792	0.757449	0.617115	1.29794	1.28819	1.2849	0.469278	0.352382	0.95143	0.686091	0.956141	0.948609	0.980414	1.03661	0.814807	0.406784	1.55996	4.03698	1.57746	1.09823	1.10599	1.06507	0.8557	0.911785	1.01998	0.62444	0.603956	1.83978	1.88428	0.907669	0.364451	0.642321	1.58299
DUKE-17573	1.67494	0.889484	1.23347	2.65953	0.783184	1.33561	0.712386	1.31471	0.908542	0.555943	1.15909	1.22335	1.24877	1.00249	1.20837	0.285261	0.588639	1.01666	0.747718	1.14091	1.49333	1.34144	0.357297	0.20666	0.650096	0.997385	0.960018	0.726997	0.319616	1.28162	3.09019	1.22268	1.13161	3.11249	1.18283	1.17898	0.252414	0.488744	1.03259	1.25041	1.04874	1.15071	0.575122	1.72278	1.70783	0.990592	0.364451	0.78991	1.51921
DUKE-17574	0.592959	1.10223	2.08022	0.950415	1.62105	1.47257	0.91026	1.0057	1.02584	1.44515	0.403237	0.709785	0.9333	1.09831	0.19464	1.72915	1.93643	1.32785	1.51765	1.42224	0.751459	0.984319	0.712321	0.907257	1.19298	0.490637	1.02728	0.555614	2.08571	1.08064	3.29974	1.29008	0.933496	0.702809	0.863976	0.936955	1.00183	0.859097	1.7741	0.816146	0.862688	1.12733	1.94436	0.985876	1.00218	1.36065	1.36777	1.59883	1.16343
DUKE-17575	0.696025	0.806866	0.605583	0.864481	1.8066	1.05831	0.641219	0.912053	0.78479	0.571376	0.139763	0.852495	0.347825	1.05699	1.23764	0.569647	0.558937	0.795898	0.695276	1.02372	1.31391	0.996424	1.06517	0.828106	0.637863	0.624716	0.96785	0.638401	0.742838	1.09365	0.636863	0.786859	0.793363	2.81593	0.861542	1.03582	0.822838	1.06561	0.839642	0.948279	1.01928	0.705434	0.690304	1.06153	1.09585	0.91878	0.924261	0.442735	0.901131
DUKE-17576	0.886235	0.875092	1.02662	0.853556	1.19455	1.2388	0.641219	1.08219	1.10409	0.869127	0.353304	0.546622	0.347825	0.836389	1.27394	1.21618	1.09279	0.824443	0.651139	0.789929	0.97975	0.912688	0.60409	1.1083	0.576246	0.717596	0.873849	0.741135	1.01959	0.891466	0.795282	0.331562	1.39329	1.54443	1.39845	1.05058	0.917888	1.02694	0.783564	0.982082	0.947981	0.664182	0.94773	1.01506	1.07492	1.04366	0.364451	0.459908	0.853425
DUKE-17577	1.28239	0.88234	0.961766	1.68155	1.01971	0.946825	1.15096	1.03366	0.714779	2.66223	1.54559	1.08093	1.24908	1.02199	0.411823	0.488935	0.941687	1.23073	0.946187	1.20308	0.50839	0.558381	0.827302	0.335789	0.987891	0.508189	1.11132	0.849162	0.685001	0.98264	1.85208	1.47468	0.951863	0.959746	0.72973	0.961112	1.13211	0.608864	0.95781	1.31226	1.01092	1.07036	1.44329	1.10373	1.10292	1.32924	1.80286	0.907947	1.17613
DUKE-17578	1.4004	1.06559	1.71184	0.812779	0.898923	1.47321	1.56132	0.704125	0.684971	1.80291	0.331208	3.36509	1.29299	1.07213	0.201986	2.03937	1.22621	1.0152	1.37083	1.13065	0.563524	0.855355	1.0456	0.234529	0.361595	1.14594	0.981671	0.61745	1.7771	0.853566	1.50757	1.5654	0.858391	0.807204	1.05363	0.993179	1.00794	0.541816	3.12704	1.139	0.916962	1.3605	0.69174	1.00328	0.998485	1.51232	2.27964	0.792264	0.969811
DUKE-17579	1.15801	1.75702	1.19126	0.412611	9.56715	1.39138	1.12967	0.796292	1.31471	0.241959	3.5887	0.795448	1.65918	1.02672	1.00235	1.96775	0.621203	0.994685	0.8859	0.82794	0.975734	1.66166	3.3967	2.27777	1.27124	1.78522	1.2886	1.00071	2.33341	0.657701	0.529565	0.385508	1.96219	0.718297	1.00326	0.968011	0.903058	1.72716	1.26192	1.14894	1.05544	0.950819	1.6084	0.504219	0.492474	0.970695	0.364451	1.29871	0.596674
DUKE-17580	0.802213	1.03929	1.25618	1.1853	1.04977	1.10725	1.56328	0.994303	1.07677	2.33739	1.39071	1.18939	0.951478	1.05926	0.789713	1.74747	1.0719	1.22778	1.85925	0.897375	1.02204	0.878758	1.21741	0.551542	0.515753	1.08774	1.17239	1.41021	1.63535	0.959291	1.2577	1.62628	0.875759	1.1485	0.816426	1.00681	0.882231	0.344238	0.949974	1.26874	1.00855	1.73253	0.829021	1.05482	0.979398	1.51039	2.07197	1.7748	1.1342
DUKE-17581	0.271618	1.73247	0.813638	0.442039	3.81534	1.02745	0.788502	0.759279	1.47584	0.83946	0.835635	0.986879	0.499378	1.0854	0.434039	0.933227	1.09164	0.788151	0.819697	0.676766	0.591228	1.09557	5.61715	1.35383	1.53132	2.65545	0.902082	1.32588	0.597081	0.961372	0.779977	0.632835	1.73763	1.04025	0.887204	1.09983	1.04808	1.20759	0.644502	0.729756	0.9317	1.0746	1.70409	0.289207	0.260227	0.845297	0.364451	1.14793	0.255718
DUKE-17582	0.271618	0.926317	0.748493	0.397127	0.285955	0.749654	0.641219	0.405349	0.744661	0.914559	1.50339	0.418271	0.347825	0.681358	0.211489	0.683913	1.07307	0.557918	0.613264	0.529798	0.28558	0.15097	0.189088	0.20666	0.627162	0.27925	0.575933	0.568332	0.539881	0.827271	1.01043	0.521354	0.500717	0.630047	0.620452	0.682344	0.618455	0.590428	0.337502	1.06029	0.680462	0.570432	0.633842	0.280946	0.37924	0.372467	0.636092	0.21363	0.353653
DUKE-17583	0.480439	0.992446	0.989073	1.10396	0.957235	1.8802	1.1078	1.79915	0.957834	0.586477	1.12237	1.32065	1.65406	1.06993	0.701138	1.67449	2.07649	1.25257	1.07384	0.989661	0.670296	1.00392	3.53374	0.798359	1.42868	0.809148	1.13923	1.15146	1.55829	1.05362	2.08418	1.451	0.698703	1.11841	1.24048	1.03002	1.13088	1.19976	1.04749	0.880289	0.981184	1.36346	1.77372	0.626931	0.637195	0.74904	0.843805	0.931886	0.581497
DUKE-17584	0.485342	1.54756	0.874503	0.713507	1.82385	1.00247	0.738595	0.867941	0.946666	1.02637	0.820428	0.659732	0.347825	0.71895	1.18032	0.36648	0.964013	0.746827	0.811555	0.691793	1.13229	1.26382	1.2831	1.58477	1.46518	1.08253	1.04071	1.34421	0.233479	0.888095	0.643046	0.264178	1.91468	1.5754	0.845665	0.945731	0.678773	1.15993	0.502942	1.08888	0.894084	0.563167	0.954017	0.767564	0.81438	0.887705	0.364451	0.620805	0.642099
DUKE-17585	0.577311	1.09515	1.12036	1.20974	1.40363	0.758101	0.641219	1.2012	0.858582	3.53613	1.17793	0.630064	1.43423	1.03375	0.966453	0.61018	0.928327	1.33522	1.16735	0.959277	1.02025	0.711954	0.475851	1.41299	1.02408	1.00108	1.37941	1.00834	0.588179	1.01736	2.11281	1.5626	1.15562	0.605952	1.94364	1.01034	1.07003	0.73395	1.06865	1.28025	1.07808	1.08126	0.957228	1.08171	0.985382	1.49052	1.60166	1.28737	1.30807
DUKE-17586	1.1513	0.762335	1.32581	1.08658	0.914929	0.89868	0.692876	1.52167	0.998099	2.30048	0.688473	1.2342	0.98859	1.01662	1.1239	0.991433	1.14208	1.24185	1.13256	1.01519	0.742778	1.17451	0.406458	1.48408	1.63626	0.789984	1.01833	0.661332	1.1585	1.20744	3.64165	1.90618	0.873579	0.289172	1.19042	1.01154	0.632017	1.11516	1.10672	0.726357	0.996577	1.17871	0.910922	0.996723	1.00151	0.678806	1.10498	1.47312	1.33636
DUKE-17587	1.23175	1.00755	0.77768	0.992513	0.285955	0.715702	0.641219	0.367776	0.748134	0.312341	0.569573	1.03067	0.575653	0.960429	2.60444	1.05692	0.672459	0.810103	0.734426	1.41181	1.75022	1.32136	0.618374	1.22898	0.816938	0.975876	0.95868	1.10795	1.13504	1.14849	0.464982	0.718879	0.999849	2.19904	1.09151	0.999645	0.755762	0.750657	1.22624	1.10704	1.03413	0.748588	0.734023	1.36718	1.38302	1.12187	0.364451	1.03356	1.19986
DUKE-17588	1.0211	0.605117	0.499251	0.677873	1.08673	0.608986	0.641219	0.413965	0.661455	0.503581	0.115114	0.660901	0.347825	0.918007	3.06811	0.95258	0.786694	0.686646	0.613465	0.896505	1.38938	1.00358	0.302393	0.80832	0.766398	0.853685	0.816361	0.639976	0.967488	0.929248	0.548325	0.639858	0.880466	1.14746	0.90045	1.00035	0.69318	0.827952	0.573524	0.800174	0.919545	0.60681	0.597802	1.0727	1.17598	0.697608	0.585398	0.521196	0.770324
DUKE-17589	1.68084	0.730736	0.982993	0.793474	1	0.725181	0.897371	0.575273	0.89211	1.11742	0.329759	0.240471	1.74222	0.811185	2.42693	1.46816	1.32371	0.914086	1.08277	0.755472	0.905129	0.895047	0.394779	1.08271	1.07027	1.04128	0.918019	0.81958	1.24553	0.903292	1.18375	0.90195	0.653727	0.494621	0.92686	0.895747	0.953949	0.539387	1.11951	0.998945	0.839639	0.964261	1.04277	1.42073	1.58981	1.01279	0.465977	1.51712	1.11109
DUKE-17590	0.721497	1.30644	1.43524	1.39257	0.886406	0.879901	1.06812	1.32646	1.13561	1.29701	2.44891	0.240471	1.01141	0.895541	0.866225	0.584603	0.974635	1.54781	1.51532	1.01265	1.08464	0.945747	0.758943	1.74612	1.53913	1.18027	1.19268	1.12298	0.571388	1.15936	1.66171	1.35867	0.701796	0.176518	1.18328	1.08331	1.33111	0.812452	1.07891	0.840431	0.974693	1.10144	1.70516	0.986911	0.89834	0.974227	1.07574	1.51239	1.50478
DUKE-17591	1.68193	1.0647	1.06273	0.974729	0.560087	1.54726	0.641219	0.882459	1.02088	0.241959	5.01425	1.29245	1.55851	1.03204	0.274628	1.72362	0.645893	0.738268	0.741263	1.29433	1.27068	1.55973	6.80207	0.739178	0.971596	1.26897	0.806027	1.17337	2.50099	1.08919	0.587133	1.00362	1.28252	2.7696	1.49721	0.995011	0.988998	1.38784	1.32228	1.31367	1.14025	0.64488	0.621519	1.37677	1.37882	1.19337	0.364451	0.537724	1.19056
DUKE-17592	1	1.08799	1.56112	0.975098	0.747289	0.833839	1.21015	1.08457	1.13738	0.241959	0.984958	0.240471	1.37277	0.910705	1.10513	0.606412	0.857	1.0981	1.47776	0.850546	1.37103	0.525234	0.548967	1.94236	1.43387	1.58101	1.26136	1.24325	0.596227	0.926311	0.98957	1.30174	1.21115	0.491454	0.918182	1.05421	1.11863	1.21936	0.764702	0.77744	1.15826	0.994835	1.11813	0.858448	0.822061	0.790375	0.374245	1.31334	1.0581
DUKE-17593	1.97918	0.600966	0.967351	2.72954	0.306171	0.997534	0.641219	1.26489	0.757495	0.489127	1.06111	0.844743	0.347825	0.956397	1.07455	0.38072	1.02536	0.945606	0.751597	0.889001	1.53636	0.811202	2.11104	0.278918	0.441444	1.18673	0.841651	1.53471	0.296002	1.17044	0.670904	1.09234	1.00015	1.56431	0.982134	1.12658	0.653902	0.639587	0.878501	1.27352	1.08456	1.03657	0.563359	1.24882	1.14485	1.23351	0.923987	1.35289	1.01093
DUKE-17594	0.387128	0.901346	2.03203	1.0026	1.16064	1.77398	0.641219	1.16477	1.01974	1.2069	2.25347	0.871085	1.27836	1.05045	0.696492	2.11028	1.79299	1.08034	1.34613	0.913743	0.329644	1.05432	1.86235	0.20666	1.65082	1.72338	0.796108	0.525133	2.55876	0.62273	2.06156	1.51808	1.13935	0.492899	1.10161	0.937333	1.62318	1.26864	0.812483	0.800515	1.0529	1.14434	1.79681	0.476152	0.455939	0.72268	0.649555	1.07104	0.332146
DUKE-17595	0.31239	0.668893	1.06417	0.505559	2.19618	0.816697	0.641219	1.10351	1.08827	0.684752	0.32887	0.323194	0.942891	0.771686	0.730322	0.991194	1.24242	1.00532	0.727806	0.639861	0.81766	0.698313	2.33655	1.99292	0.993029	1.06699	0.939829	1.13158	0.591436	0.872254	0.801595	0.509399	1.497	0.500706	0.902524	0.89219	0.959648	1.12291	0.617554	1.08646	0.785986	0.779362	1.10337	0.602649	0.674132	0.801437	0.364451	0.455836	0.499757
DUKE-17596	0.486159	0.764162	1.34023	1.42834	0.396534	0.847907	0.988557	0.963427	0.870222	1.64973	2.37484	1.01312	0.471536	1.04255	1.28082	1.49979	1.78203	1.32573	1.25935	1.34766	0.937775	1.31282	0.521579	1.07763	1.19199	0.754832	1.11925	0.999292	1.57246	0.975506	1.57444	1.23854	0.981661	0.582075	1.22315	1.03134	1.64937	1.24611	1.32064	1.00223	1.02909	1.0898	1.32383	1.10339	1.00816	0.990589	1.3348	0.641662	1.33745
DUKE-17597	0.737356	2.10778	1.14514	0.844345	0.745828	1.85956	0.641219	1.24031	1.12491	0.396453	1.01504	0.595615	0.793416	0.780655	1.25295	0.621196	0.517615	0.981181	0.858928	0.805948	1.23725	0.588856	1.06939	1.61527	1.34863	1.71518	0.739228	1.26316	0.68824	1.05522	0.907208	0.323992	2.46921	2.25805	0.910774	0.98858	1.03349	1.17892	0.411287	0.740312	0.892903	0.941902	0.824431	0.524586	0.601985	1.03665	0.364451	0.73236	0.567774
DUKE-17598	1.16093	1.04839	0.800654	1.04008	2.04833	0.941442	0.991272	1.13548	1.22236	0.466989	1.52571	1.10158	1.67815	1.12261	0.390409	1.17177	1.22894	1.03444	1	1.19004	0.693756	0.898347	4.09128	0.323366	0.740063	1.40348	1.35384	0.867241	1.89231	0.981488	1.55817	2.06765	0.990494	0.549232	1.55628	0.974757	1.53525	0.922317	1.61253	1.13785	0.987113	0.948561	1.90669	0.923841	0.884226	1.63847	1.42935	1.52223	1.06989
DUKE-17599	2.28309	3.31247	1.3479	1.0541	1.02628	1.73715	1.04465	0.836202	1.22463	0.431626	0.515794	2.04251	0.619986	0.852206	1.45798	1.99957	0.696879	0.70699	1.19229	1.20488	2.37164	1.13972	10.3988	2.75918	1.00697	2.03207	0.967602	2.17406	2.2794	0.86016	0.305422	0.355137	2.3145	3.91893	0.985409	0.945433	0.86341	1.19375	1.44624	0.887358	1.11943	0.766781	1.14448	0.869307	0.972116	1.59375	0.364451	1.14026	0.849373
DUKE-17600	0.633306	0.979222	0.657877	1.61635	2.49659	0.835361	1	0.791544	1.08156	0.973632	1.28416	1.03833	0.759562	1.13879	0.997649	1.0355	1.28493	1.2231	0.689558	1.27383	0.788074	1.15039	0.455932	0.396149	0.487822	0.728476	1.18944	0.801934	1.02371	1.08027	1.54382	0.98469	1.15882	0.706826	1.18975	0.941058	1.51687	2.10335	0.973592	0.948676	1.00281	1.07486	1.09207	0.744423	0.709778	1.03581	1.86498	0.70748	0.939286
DUKE-17601	0.379479	1.89044	1.01093	0.742926	1.58249	1.23124	1.06389	1.41133	1.18327	1.97446	0.971996	1.20262	0.906222	0.917409	0.543819	0.672104	0.677156	0.909543	1.02373	0.905285	1.03667	1.23472	4.23818	1.80797	1.31089	1.89186	1.21292	2.08013	0.666602	1.07487	0.922649	0.500855	2.13144	1.8903	1.42032	1.00084	0.816622	1.59303	1.07094	1.21861	1.04747	0.679271	1.43124	0.509251	0.457637	1.12315	0.463638	1	0.680982
DUKE-17602	0.991026	0.771901	0.862305	1.12981	0.927196	0.599305	0.641219	1.20055	1.25005	1.6119	1.36287	0.665411	0.347825	0.878824	1.15896	0.55141	0.708639	1.10046	1.15538	0.856415	0.758013	1.01433	0.434755	1.13953	1.64817	0.480803	1.17057	0.836136	0.720457	1.10669	3.15188	2.01648	0.753143	0.318045	1.27883	0.989185	0.706509	0.53097	1.48715	1.1296	0.997192	1.00517	1.38462	1.41826	1.32409	0.846299	0.364451	1.53971	1.40341
DUKE-17603	2.66236	1.91896	0.855195	1.08925	0.586806	0.826647	0.641219	0.706049	0.992791	0.607226	1.3096	0.614344	1.07186	0.997507	0.414358	0.555478	0.660114	0.753762	0.80112	1.07688	1.10852	1.4752	4.82586	0.336858	0.661759	0.969703	0.784378	1.66241	0.720749	1.12093	0.666005	0.996382	0.74351	1.20754	0.970313	1.02997	1.23868	0.970643	1.20391	1.01373	0.914508	1.07674	1.08488	1.19969	1.16388	1.36175	0.455579	0.44277	1.06843
DUKE-17604	1.19567	1.0131	2.14629	1.07716	0.855728	1.26328	0.984726	0.899534	0.91141	2.60687	0.711623	1.13093	1.41969	1.02664	0.74277	1.33185	1.96519	1.37219	1.56067	1.29787	0.795123	1.31033	0.954401	0.898746	1.16619	0.998921	1.17069	0.68844	1.60385	1.02869	2.30253	1.30914	0.760533	0.712453	1.17808	0.97197	1.19217	0.967783	1.02641	0.912264	0.965201	1.09842	1.83105	0.996273	1.00843	1.00421	1.78256	0.21363	0.882939
DUKE-17605	0.985636	1.58157	0.444762	0.997404	0.468063	0.750988	0.641219	0.726637	0.951328	0.241959	0.536598	0.559781	0.83	0.811973	2.18767	0.528971	0.820004	0.52452	0.613264	0.817393	2.46639	0.989705	1.79504	0.922367	0.597022	0.993184	0.700025	1.1836	0.428918	0.802103	0.395513	0.573807	1.27072	1.04044	0.696102	0.954302	0.998166	0.701347	0.724315	1.00106	1.06082	0.730734	0.619896	1.25013	1.25317	0.927317	0.364451	0.381614	0.91989
[truncated: 528 more columns]

## Sheet: Log Transformed Data
PARENT_SAMPLE_NAME	19	41	49	50	90	93	98	111	112	132	136	144	158	171	172	180	181	189	192	194	197	208	209	212	215	216	218	219	229	231	232	234	240	241	244	249	252	254	266	267	275	278	282	290	291	297	298	301	309
DUKE-17570	0.542572	-0.0244045	-0.0912353	-0.185748	0.309234	-0.0291686	0.665676	0.190503	0.0624253	1.21731	-0.463393	0.058015	-0.102596	0.0617707	-0.477877	0.402683	0.424392	0.188082	0.882553	0.129654	-0.359744	-0.0480094	-0.61585	-1.16671	-0.236452	-0.995646	0.0831881	-0.388171	0.702792	0.034403	0.922323	0.652556	-0.246407	-0.741959	-0.344914	0.0369147	0.0120213	-0.0273064	-0.142516	-0.0739999	-0.119443	0.123424	-0.130778	-0.142453	-0.139578	0.101857	0.233332	0.262864	-0.0109892
DUKE-17571	0.830084	-0.198068	-0.0696614	0.412021	-0.618744	0.355	0.0202433	0.226974	-0.154843	1.09328	-0.743809	0.0880449	-0.627199	-0.132685	0.839185	0.150322	0.686442	-0.146358	0.140124	0.010286	0.109265	-0.267275	0.596277	0.456152	0.259063	0.248038	0.0629318	0.284979	0.179519	-0.0529504	-0.170359	-0.718223	0.138093	0.076398	-0.00326446	0.0736976	0.134754	0.333885	-0.142123	-0.402646	0.137321	-0.018879	-0.254448	0.493273	0.483196	-0.00422017	-0.108912	0.394567	0.350814
DUKE-17572	1.03593	-0.335103	-0.402582	0.0490693	-0.30744	0.08182	-0.260205	-0.452497	0.00189891	-1.41899	1.57493	0.119405	0.637607	-0.0483486	0.412889	0.00853057	-0.481396	-0.277799	-0.4827	0.260781	0.253237	0.250684	-0.75656	-1.04304	-0.0497888	-0.376744	-0.0448502	-0.0527591	-0.01978	0.0359581	-0.204804	-0.899472	0.444663	1.3955	0.455817	0.0937002	0.100739	0.0630418	-0.155835	-0.0923513	0.019779	-0.470901	-0.504255	0.609645	0.633545	-0.0968755	-1.00936	-0.442667	0.459314
DUKE-17573	0.515775	-0.117114	0.209829	0.978149	-0.244387	0.28939	-0.339135	0.273616	-0.0959138	-0.587089	0.147632	0.201594	0.222161	0.00248979	0.189271	-1.25435	-0.529943	0.0165245	-0.29073	0.131826	0.401011	0.293743	-1.02919	-1.57668	-0.430635	-0.0026186	-0.0408032	-0.318833	-1.14063	0.248123	1.12823	0.201049	0.123644	1.13542	0.167912	0.164646	-1.37669	-0.715916	0.0320726	0.223475	0.0475866	0.140375	-0.553174	0.543939	0.535224	-0.00945294	-1.00936	-0.235836	0.418187
DUKE-17574	-0.52263	0.0973394	0.732472	-0.0508568	0.483075	0.387009	-0.0940247	0.00568079	0.0255118	0.368216	-0.90823	-0.342793	-0.0690285	0.0937689	-1.6366	0.547629	0.660844	0.283562	0.417162	0.352233	-0.285739	-0.0158055	-0.339226	-0.0973297	0.176457	-0.71205	0.0269155	-0.587682	0.73511	0.0775527	1.19384	0.254707	-0.0688183	-0.352671	-0.146211	-0.0651204	0.00183215	-0.151874	0.573293	-0.203162	-0.147703	0.119853	0.664931	-0.0142245	0.0021789	0.30796	0.313183	0.469274	0.15137
DUKE-17575	-0.362369	-0.214598	-0.501564	-0.145626	0.591448	0.0566728	-0.444384	-0.0920574	-0.242339	-0.559708	-1.96781	-0.159588	-1.05605	0.0554291	0.213206	-0.562738	-0.581718	-0.228284	-0.363446	0.0234443	0.273009	-0.00358281	0.0631326	-0.188614	-0.449632	-0.470458	-0.0326786	-0.448789	-0.297278	0.0895235	-0.451201	-0.239706	-0.231475	1.03529	-0.149032	0.0351963	-0.194996	0.0635494	-0.17478	-0.053106	0.0190953	-0.348942	-0.370624	0.0597152	0.0915292	-0.0847089	-0.0787609	-0.814783	-0.104104
DUKE-17576	-0.120773	-0.133426	0.0262691	-0.158344	0.177771	0.214146	-0.444384	0.0789841	0.0990191	-0.140266	-1.04043	-0.603998	-1.05605	-0.178661	0.242117	0.195717	0.088737	-0.193047	-0.429032	-0.235812	-0.0204583	-0.0913616	-0.504032	0.102829	-0.551221	-0.331849	-0.134847	-0.299573	0.0193963	-0.114888	-0.229058	-1.10394	0.331669	0.434655	0.335366	0.0493445	-0.0856802	0.0265806	-0.243903	-0.018081	-0.0534207	-0.409199	-0.0536859	0.0149526	0.0722491	0.0427334	-1.00936	-0.776729	-0.158497
DUKE-17577	0.248723	-0.125177	-0.0389837	0.519714	0.0195215	-0.0546413	0.140598	0.0331091	-0.335781	0.979164	0.435408	0.07782	0.222405	0.021752	-0.887163	-0.715526	-0.0600828	0.20761	-0.0553149	0.184883	-0.676507	-0.582713	-0.189586	-1.09127	-0.0121824	-0.676902	0.105552	-0.163506	-0.378334	-0.0175123	0.616311	0.388441	-0.0493347	-0.0410862	-0.31508	-0.0396647	0.124085	-0.49616	-0.0431061	0.271752	0.0108643	0.0679993	0.366928	0.0986949	0.0979652	0.284606	0.589373	-0.0965693	0.162227
DUKE-17578	0.336758	0.0635253	0.53757	-0.207296	-0.106558	0.387444	0.445534	-0.3508	-0.378379	0.589402	-1.10501	1.21345	0.256957	0.0696451	-1.59956	0.712642	0.203928	0.015082	0.315417	0.12279	-0.573545	-0.156239	0.0445897	-1.45018	-1.01723	0.136228	-0.0184991	-0.482157	0.574983	-0.158332	0.4105	0.448142	-0.152696	-0.214179	0.0522406	-0.0068447	0.00790963	-0.612829	1.14009	0.130153	-0.0866896	0.307851	-0.368545	0.00327135	-0.00151567	0.413645	0.824018	-0.232861	-0.0306536
DUKE-17579	0.1467	0.56362	0.175009	-0.885251	2.25833	0.330294	0.12193	-0.227789	0.273613	-1.41899	1.27779	-0.22885	0.506322	0.0263708	0.00234801	0.676891	-0.476098	-0.00532942	-0.121151	-0.188814	-0.0245653	0.507817	1.2228	0.823199	0.239996	0.579539	0.253556	0.000707565	0.847331	-0.419006	-0.6357	-0.953193	0.67406	-0.330872	0.00325384	-0.0325115	-0.101969	0.546477	0.232634	0.138837	0.0539605	-0.0504315	0.475242	-0.684745	-0.708314	-0.0297426	-1.00936	0.261373	-0.516385
DUKE-17580	-0.220381	0.0385349	0.228078	0.169993	0.0485682	0.101881	0.446784	-0.00571325	0.0739647	0.849033	0.329812	0.17344	-0.0497389	0.0575693	-0.236086	0.558169	0.0694309	0.205205	0.620171	-0.108282	0.0217965	-0.129246	0.196728	-0.595037	-0.662128	0.0841013	0.159045	0.343741	0.49186	-0.0415613	0.229283	0.486296	-0.132664	0.138456	-0.202819	0.00678771	-0.125301	-1.06642	-0.0513206	0.238021	0.00851266	0.549581	-0.18751	0.0533694	-0.0208171	0.412369	0.728501	0.573689	0.125924
DUKE-17581	-1.30336	0.549549	-0.20624	-0.816357	1.33903	0.0270758	-0.237621	-0.275386	0.389224	-0.174997	-0.179563	-0.0132074	-0.694391	0.081945	-0.834621	-0.0691065	0.0876823	-0.238065	-0.198821	-0.390429	-0.525554	0.0912771	1.72582	0.30294	0.426127	0.976615	-0.10305	0.282074	-0.515703	-0.0393934	-0.248491	-0.457546	0.552523	0.0394645	-0.11968	0.0951515	0.0469615	0.188629	-0.439277	-0.315045	-0.0707449	0.0719451	0.53303	-1.24061	-1.3462	-0.168067	-1.00936	0.137964	-1.36368
DUKE-17582	-1.30336	-0.0765386	-0.289694	-0.923499	-1.25192	-0.288143	-0.444384	-0.903006	-0.294826	-0.0893135	0.40772	-0.871625	-1.05605	-0.383668	-1.55358	-0.379925	0.0705209	-0.583543	-0.48896	-0.635259	-1.25323	-1.89067	-1.66554	-1.57668	-0.46655	-1.27565	-0.551764	-0.56505	-0.616406	-0.189623	0.0103756	-0.651326	-0.691715	-0.46196	-0.477308	-0.382222	-0.48053	-0.526908	-1.08618	0.0585462	-0.384984	-0.561361	-0.455956	-1.26959	-0.969586	-0.987606	-0.452412	-1.54351	-1.03944
DUKE-17583	-0.733055	-0.00758286	-0.0109871	0.0989005	-0.0437059	0.631378	0.10238	0.587314	-0.0430805	-0.533623	0.115445	0.278123	0.503231	0.0675942	-0.355051	0.515506	0.730677	0.225198	0.0712442	-0.0103929	-0.400036	0.00391279	1.26236	-0.225197	0.356749	-0.211774	0.130354	0.141034	0.443588	0.0522319	0.734377	0.372255	-0.35853	0.111911	0.215495	0.0295784	0.122997	0.182122	0.0464004	-0.127505	-0.0189949	0.310023	0.573081	-0.466919	-0.450679	-0.288963	-0.169834	-0.0705452	-0.54215
DUKE-17584	-0.722901	0.436683	-0.1341	-0.337563	0.600947	0.00246257	-0.303005	-0.141631	-0.0548084	0.0260265	-0.19793	-0.415921	-1.05605	-0.329963	0.165784	-1.00381	-0.0366509	-0.291922	-0.208803	-0.368469	0.12424	0.234138	0.249281	0.460439	0.381977	0.0792993	0.0399042	0.295809	-1.45466	-0.118676	-0.441539	-1.33113	0.649548	0.454507	-0.167632	-0.0557966	-0.387468	0.148359	-0.68728	0.0851481	-0.111956	-0.574179	-0.0470735	-0.264534	-0.205329	-0.119116	-1.00936	-0.476739	-0.443013
DUKE-17585	-0.549374	0.0908946	0.113647	0.190404	0.339063	-0.276938	-0.444384	0.18332	-0.152473	1.26303	0.163757	-0.461933	0.360625	0.0331935	-0.0341224	-0.494001	-0.0743714	0.289092	0.15474	-0.0415756	0.0200481	-0.339742	-0.742651	0.345708	0.0237959	0.00107847	0.321656	0.00830095	-0.530724	0.0172109	0.748018	0.446354	0.144635	-0.500954	0.664564	0.0102864	0.0676859	-0.309314	0.0663971	0.247057	0.0751814	0.0781246	-0.0437133	0.0785464	-0.0147263	0.399125	0.471043	0.252599	0.268553
DUKE-17586	0.14089	-0.271369	0.282021	0.0830339	-0.0889085	-0.106828	-0.366905	0.419809	-0.00190252	0.833118	-0.373279	0.210421	-0.011476	0.016481	0.116809	-0.00860396	0.132855	0.216602	0.124479	0.0150731	-0.297359	0.160849	-0.900275	0.394794	0.492415	-0.235742	0.0181631	-0.4135	0.147126	0.188499	1.29244	0.645099	-0.135157	-1.24073	0.174305	0.011477	-0.458839	0.109002	0.101401	-0.319713	-0.00342928	0.164421	-0.0932985	-0.00328209	0.00151337	-0.38742	0.0998232	0.387386	0.289948
DUKE-17587	0.208434	0.00752579	-0.25144	-0.00751537	-1.25192	-0.334491	-0.444384	-1.00028	-0.290173	-1.16366	-0.562869	0.0302054	-0.552249	-0.0403754	0.957216	0.0553553	-0.396814	-0.210594	-0.308666	0.34487	0.559742	0.278663	-0.480661	0.206187	-0.202192	-0.0244199	-0.0421978	0.102512	0.126672	0.138452	-0.765757	-0.330062	-0.000150651	0.788021	0.0875586	-0.000354818	-0.280029	-0.286806	0.203953	0.101691	0.0335577	-0.289566	-0.309215	0.312749	0.324269	0.114994	-1.00936	0.0330083	0.182205
DUKE-17588	0.0208784	-0.502333	-0.694646	-0.388796	0.0831747	-0.49596	-0.444384	-0.881973	-0.413313	-0.686011	-2.16184	-0.414152	-1.05605	-0.08555	1.12106	-0.048581	-0.239916	-0.375936	-0.488632	-0.109251	0.328856	0.00357002	-1.19603	-0.212797	-0.266054	-0.158193	-0.202898	-0.446324	-0.0330524	-0.0733792	-0.600886	-0.446509	-0.127304	0.13755	-0.10486	0.000354692	-0.366466	-0.1888	-0.555955	-0.222926	-0.083876	-0.49954	-0.514495	0.0701805	0.162098	-0.360098	-0.535464	-0.651629	-0.260944
DUKE-17589	0.519296	-0.313703	-0.017153	-0.231335	0	-0.321335	-0.108285	-0.552911	-0.114166	0.111019	-1.10939	-1.42516	0.555158	-0.20926	0.886627	0.384012	0.280436	-0.0898302	0.0795225	-0.280413	-0.0996776	-0.110879	-0.929429	0.0794689	0.0679122	0.040447	-0.0855372	-0.198963	0.21956	-0.101709	0.168686	-0.103196	-0.425066	-0.703963	-0.0759532	-0.110097	-0.047145	-0.617323	0.112894	-0.00105604	-0.174783	-0.0363935	0.0418822	0.351174	0.463614	0.0127123	-0.76362	0.416817	0.105342
DUKE-17590	-0.326427	0.267302	0.361334	0.331153	-0.120581	-0.127946	0.0659029	0.282517	0.127172	0.260065	0.895643	-1.42516	0.0113458	-0.110327	-0.143611	-0.536823	-0.025692	0.436844	0.415627	0.0125658	0.0812463	-0.0557807	-0.275829	0.557397	0.431218	0.165747	0.176203	0.115985	-0.559686	0.147868	0.507846	0.306504	-0.354112	-1.73433	0.168288	0.0800198	0.286015	-0.207698	0.0759485	-0.17384	-0.0256323	0.0966161	0.533661	-0.0131754	-0.107207	-0.0261107	0.073008	0.413689	0.408645
DUKE-17591	0.519944	0.0626914	0.0608407	-0.0255953	-0.579663	0.436485	-0.444384	-0.125043	0.0206656	-1.41899	1.61228	0.25654	0.443733	0.0315353	-1.29234	0.544428	-0.437122	-0.303448	-0.299399	0.257996	0.239552	0.444515	1.91723	-0.302217	-0.0288147	0.238205	-0.215638	0.15988	0.916685	0.0854383	-0.532504	0.0036115	0.24883	1.0187	0.403601	-0.00500126	-0.0110632	0.327746	0.279355	0.272826	0.131248	-0.43869	-0.475589	0.319743	0.321225	0.176782	-1.00936	-0.620409	0.174428
DUKE-17592	0	0.0843334	0.445401	-0.0252177	-0.291303	-0.181715	0.190747	0.0811799	0.128728	-1.41899	-0.0151567	-1.42516	0.316828	-0.0935366	0.0999614	-0.500195	-0.154317	0.0935785	0.390529	-0.161876	0.315561	-0.643912	-0.599717	0.663905	0.360374	0.458067	0.232191	0.217732	-0.517134	-0.0765452	-0.0104844	0.263698	0.191569	-0.710386	-0.08536	0.0527899	0.112103	0.198325	-0.268269	-0.251749	0.146916	-0.00517857	0.111657	-0.152629	-0.195941	-0.235247	-0.982845	0.272575	0.0564707
DUKE-17593	0.682685	-0.509217	-0.033194	1.00413	-1.18361	-0.00246865	-0.444384	0.234981	-0.277738	-0.715133	0.0593198	-0.168723	-1.05605	-0.0445822	0.0718995	-0.965691	0.0250484	-0.0559297	-0.285556	-0.117657	0.429418	-0.209238	0.747179	-1.27684	-0.817704	0.171203	-0.17239	0.428339	-1.21739	0.157376	-0.399129	0.0883237	0.000150629	0.447443	-0.0180271	0.119189	-0.424798	-0.446933	-0.129539	0.241787	0.0811776	0.0359211	-0.573837	0.222199	0.135277	0.209866	-0.0790568	0.302246	0.0108698
DUKE-17594	-0.949	-0.103866	0.709036	0.00259275	0.148968	0.573227	-0.444384	0.152522	0.0195464	0.188059	0.812472	-0.138016	0.245577	0.0492146	-0.361699	0.746819	0.583883	0.0772785	0.297238	-0.0902057	-1.10974	0.0528929	0.621839	-1.57668	0.501274	0.544285	-0.228021	-0.644103	0.939524	-0.473642	0.723462	0.417446	0.13046	-0.707451	0.0967742	-0.0647168	0.484389	0.237947	-0.20766	-0.2225	0.0515457	0.134831	0.586012	-0.742018	-0.785397	-0.324788	-0.431468	0.0686312	-1.10218
DUKE-17595	-1.1635	-0.402131	0.0621919	-0.68209	0.786721	-0.202487	-0.444384	0.098495	0.0845929	-0.378699	-1.11209	-1.1295	-0.0588045	-0.259177	-0.314269	-0.00884547	0.217063	0.00530116	-0.317721	-0.446504	-0.201308	-0.359087	0.848677	0.6896	-0.00699574	0.0648438	-0.0620576	0.123618	-0.525202	-0.136674	-0.221151	-0.674523	0.403465	-0.691736	-0.102559	-0.114076	-0.041189	0.115926	-0.481989	0.0829271	-0.240817	-0.24928	0.098367	-0.50642	-0.39433	-0.221349	-1.00936	-0.785622	-0.693634
DUKE-17596	-0.72122	-0.268975	0.292843	0.35651	-0.924994	-0.164985	-0.0115086	-0.037259	-0.139006	0.500613	0.864929	0.0130352	-0.751761	0.0416702	0.247498	0.405328	0.577753	0.281964	0.230594	0.298373	-0.0642455	0.272176	-0.650895	0.0747667	0.175627	-0.28126	0.112659	-0.000708066	0.452643	-0.0247992	0.453897	0.213934	-0.018509	-0.541156	0.201431	0.0308611	0.500395	0.220031	0.278115	0.00222882	0.028672	0.0859896	0.280533	0.0983888	0.00812236	-0.00945519	0.288782	-0.443693	0.290764
DUKE-17597	-0.304684	0.745636	0.135529	-0.169194	-0.29326	0.620339	-0.444384	0.215363	0.117703	-0.925198	0.0149304	-0.518161	-0.231408	-0.247622	0.225498	-0.476109	-0.658523	-0.0189987	-0.152071	-0.215736	0.212895	-0.529574	0.0670845	0.479502	0.29909	0.539518	-0.302148	0.233619	-0.373618	0.053753	-0.0973837	-1.12704	0.903898	0.814502	-0.0934603	-0.0114857	0.0329403	0.164598	-0.888463	-0.300684	-0.113278	-0.0598545	-0.193062	-0.645147	-0.507523	0.0359945	-1.00936	-0.311483	-0.566032
DUKE-17598	0.149225	0.0472543	-0.222326	0.0392949	0.717025	-0.0603425	-0.00876617	0.127055	0.200785	-0.761449	0.42246	0.0967488	0.517691	0.115655	-0.940561	0.158514	0.206154	0.0338629	0	0.173983	-0.365635	-0.107199	1.40886	-1.12897	-0.30102	0.338958	0.302945	-0.142439	0.637796	-0.0186856	0.443514	0.726413	-0.00955192	-0.599234	0.442296	-0.0255673	0.428695	-0.0808661	0.477803	0.12914	-0.0129711	-0.0528094	0.645368	-0.0792155	-0.123043	0.493764	0.357222	0.420178	0.0675599
DUKE-17599	0.825528	1.19769	0.298544	0.0526915	0.02594	0.552245	0.0436859	-0.178885	0.202643	-0.840195	-0.662048	0.71418	-0.478058	-0.159928	0.377054	0.692931	-0.361143	-0.346739	0.175879	0.186382	0.863584	0.130784	2.34169	1.01493	0.00694714	0.709054	-0.0329347	0.776597	0.823912	-0.150637	-1.18606	-1.03525	0.839192	1.36582	-0.0146981	-0.0561118	-0.146865	0.177097	0.368969	-0.119507	0.112816	-0.265554	0.134953	-0.140059	-0.0282803	0.466089	-1.00936	0.131254	-0.163257
DUKE-17600	-0.456802	-0.0209973	-0.418737	0.480171	0.914925	-0.179892	0	-0.23377	0.0784046	-0.026722	0.250108	0.0376163	-0.275013	0.129963	-0.00235353	0.0348844	0.250703	0.20139	-0.371704	0.242032	-0.238163	0.140097	-0.785413	-0.925966	-0.717806	-0.316801	0.173483	-0.220728	0.0234284	0.0772134	0.43426	-0.0154288	0.147404	-0.34697	0.173747	-0.0607506	0.41665	0.743533	-0.0267625	-0.052688	0.0028043	0.0721923	0.0880773	-0.295146	-0.342803	0.0351807	0.62325	-0.346047	-0.0626349
DUKE-17601	-0.968955	0.63681	0.0108677	-0.297158	0.459002	0.20802	0.0619282	0.34453	0.168285	0.680293	-0.0284041	0.184501	-0.0984714	-0.0862018	-0.609138	-0.397342	-0.389853	-0.0948129	0.023451	-0.0995056	0.0360122	0.210847	1.44413	0.592205	0.270706	0.637559	0.193027	0.732429	-0.405562	0.0721993	-0.0805062	-0.691439	0.756799	0.636738	0.350885	0.000841681	-0.202579	0.465638	0.0685414	0.197714	0.0463804	-0.386735	0.358539	-0.674813	-0.781678	0.116133	-0.768651	0	-0.384219
DUKE-17602	-0.00901499	-0.258898	-0.148147	0.122053	-0.0755907	-0.511985	-0.444384	0.182784	0.223186	0.477411	0.30959	-0.407351	-1.05605	-0.12917	0.147522	-0.595276	-0.344409	0.0957326	0.144425	-0.155	-0.277055	0.0142307	-0.832973	0.130613	0.499665	-0.732297	0.15749	-0.178963	-0.327869	0.101372	1.148	0.701351	-0.2835	-1.14556	0.245946	-0.0108738	-0.347419	-0.63305	0.396859	0.121867	-0.00281218	0.00515189	0.325424	0.349434	0.280728	-0.166882	-1.00936	0.431597	0.338902
DUKE-17603	0.979214	0.651784	-0.156425	0.0854882	-0.533061	-0.190378	-0.444384	-0.348071	-0.00723539	-0.498855	0.269723	-0.4872	0.0693953	-0.002496	-0.881025	-0.587927	-0.415342	-0.282679	-0.221745	0.0740695	0.103027	0.388794	1.57399	-1.08809	-0.412854	-0.0307652	-0.242865	0.50827	-0.327465	0.114158	-0.406458	-0.00362459	-0.296373	0.188588	-0.0301366	0.0295336	0.214047	-0.0297961	0.185577	0.0136367	-0.0893692	0.0739362	0.0814654	0.182064	0.151757	0.308773	-0.786187	-0.814705	0.06619
DUKE-17604	0.178708	0.0130141	0.763742	0.0743239	-0.155803	0.233708	-0.0153916	-0.105879	-0.0927624	0.95815	-0.340207	0.123044	0.350441	0.0262902	-0.297368	0.286566	0.67559	0.31641	0.445114	0.260723	-0.229258	0.270281	-0.0466711	-0.106755	0.153741	-0.00107963	0.157596	-0.373328	0.472407	0.0282897	0.834006	0.269373	-0.273735	-0.339041	0.163882	-0.0284304	0.175776	-0.0327473	0.0260649	-0.0918262	-0.0354189	0.0938746	0.604891	-0.00373423	0.00839196	0.00420243	0.57805	-1.54351	-0.124499
DUKE-17605	-0.0144678	0.45842	-0.810216	-0.00259949	-0.759153	-0.286366	-0.444384	-0.319328	-0.0498966	-1.41899	-0.622507	-0.580209	-0.18633	-0.208288	0.782839	-0.636822	-0.198446	-0.645271	-0.48896	-0.201635	0.902755	-0.0103483	0.585029	-0.0808118	-0.515801	-0.00683956	-0.356639	0.168558	-0.846489	-0.220518	-0.927573	-0.555463	0.239586	0.0396408	-0.362259	-0.046775	-0.00183551	-0.354753	-0.322528	0.00105492	0.0590423	-0.313706	-0.478204	0.223244	0.225679	-0.0754601	-1.00936	-0.963345	-0.083501
[truncated: 528 more columns]
