# Supplementary material for: Pasture-finishing of cattle in Western U.S. rangelands improves markers of animal metabolic health and nutritional compounds in beef
Source: Sci Rep. 2024 Aug 30;14:20240. doi: 10.1038/s41598-024-71073-3 (PMC11364752; doi:10.1038/s41598-024-71073-3)
Supplement: Supplementary file 4 — Supplementary Table 4. [file 41598_2024_71073_MOESM4_ESM.xlsx]

## Sheet: Explanation
Supplemental Table 4	Quantitative Units:	nmol/g
	Worksheet	Sheet Name		Data Type
	2	Lipid Class Concentrations		Quantitative
	3	Lipid Class Compositions		Mole%
	4	Species Concentrations		Quantitative
	5	Species Compositions		Mole%
	6	Fatty Acid Concentrations		Quantitative
	7	Fatty Acid Compositions		Mole%
	8	Methods	:	Explanation of Metabolon's Complex Lipid Platform Sample Preparation and Data Acquisition Details and Dataset RSD
	Abbreviation	Name	Group
	CE	Cholesteryl ester	Neutral Lipids
	MAG	Monoacylglycerol
	DAG	Diacylglycerol
	TAG	Triacylglycerol
	PC	Phosphatidylcholine	Phospholipids
	PE	Phosphatidylethanolamine
	PI	Phosphatidylinositol
	LPC	Lysophosphatidylcholine
	LPE	Lysophosphatidylethanolamine
	SM	Sphingomyelin	Sphingolipids
	CER	Ceramide
	HCER	Hexosylceramide
	LCER	Lactosylceramide
	DCER	Dihydroceramide
	Total	Total lipid in sample

## Sheet: Lipid Class Concentrations
		CLIENT IDENTIFIER	FB06211255	FB06211366	FB06211364	FB06211358	FB06211619	FB06211415	FB06211582	FB06211515	FB06211290	FB06211279	FB06211609	FB06211426	FB06211507	FB06211295	FB06211386	FB06211504	FB06211614	FB06211553	FB06211306	FB06211374	FB06211763	FB06211493	FB06211299	FB06211546	FB06211561	FB06211246	FB06211371	FB06211367	FB06211351	FB06211343	FB06211329	FB06211621	FB06211296	FB06211606	FB06211624	FB06211348
		PARENT SAMPLE NAME	DUKE-17606	DUKE-17607	DUKE-17610	DUKE-17613	DUKE-17616	DUKE-17619	DUKE-17621	DUKE-17622	DUKE-17614	DUKE-17625	DUKE-17626	DUKE-17628	DUKE-17632	DUKE-17636	DUKE-17630	DUKE-17634	DUKE-17638	DUKE-17640	DUKE-17608	DUKE-17609	DUKE-17611	DUKE-17612	DUKE-17615	DUKE-17617	DUKE-17618	DUKE-17620	DUKE-17623	DUKE-17624	DUKE-17627	DUKE-17629	DUKE-17631	DUKE-17633	DUKE-17635	DUKE-17637	DUKE-17639	DUKE-17641
		BOX NUMBER	SA01015235	SA01015235	SA01015235	SA01015235	SA01015235	SA01015235	SA01015235	SA01015235	SA01015235	SA01015235	SA01015235	SA01015235	SA01002346	SA01002346	SA01002346	SA01002346	SA01002346	SA01002346	SA01015235	SA01015235	SA01015235	SA01015235	SA01015235	SA01015235	SA01015235	SA01015235	SA01015235	SA01015235	SA01015235	SA01015235	SA01002346	SA01002346	SA01002346	SA01002346	SA01002346	SA01002346
		CLIENT MATRIX	CLP	CLP	CLP	CLP	CLP	CLP	CLP	CLP	CLP	CLP	CLP	CLP	CLP	CLP	CLP	CLP	CLP	CLP	CLP	CLP	CLP	CLP	CLP	CLP	CLP	CLP	CLP	CLP	CLP	CLP	CLP	CLP	CLP	CLP	CLP	CLP
		CLIENT SAMPLE ID	PC03	PC08	PC17	PC15	PC02	PC06	PC12	PC07	PC01	PC13	PC10	PC09	PC04	PC05	PC18	PC14	PC11	PC16	GC01	GC02	GC03	GC04	GC05	GC06	GC07	GC08	GC09	GC10	GC11	GC12	GC13	GC14	GC15	GC16	GC17	GC18
		CLIENT SAMPLE NUMBER	37	38	41	44	47	50	52	53	45	56	57	59	63	67	61	65	69	71	39	40	42	43	46	48	49	51	54	55	58	60	62	64	66	68	70	72
		GROUP ID	Bf_Pasture	Bf_Pasture	Bf_Pasture	Bf_Pasture	Bf_Pasture	Bf_Pasture	Bf_Pasture	Bf_Pasture	Bf_Pasture	Bf_Pasture	Bf_Pasture	Bf_Pasture	Bf_Pasture	Bf_Pasture	Bf_Pasture	Bf_Pasture	Bf_Pasture	Bf_Pasture	Bf_Grain	Bf_Grain	Bf_Grain	Bf_Grain	Bf_Grain	Bf_Grain	Bf_Grain	Bf_Grain	Bf_Grain	Bf_Grain	Bf_Grain	Bf_Grain	Bf_Grain	Bf_Grain	Bf_Grain	Bf_Grain	Bf_Grain	Bf_Grain
		GROUP NUMBER	3	3	3	3	3	3	3	3	3	3	3	3	3	3	3	3	3	3	4	4	4	4	4	4	4	4	4	4	4	4	4	4	4	4	4	4
		SAMPLE AMOUNT	86	103	100	99	98	93	96	99	89	95	101	99	100	96	102	90	99	97	101	95	88	105	90	90	100	95	100	93	88	92	95	98	96	92	99	98
		SAMPLE AMOUNT UNITS	mg	mg	mg	mg	mg	mg	mg	mg	mg	mg	mg	mg	mg	mg	mg	mg	mg	mg	mg	mg	mg	mg	mg	mg	mg	mg	mg	mg	mg	mg	mg	mg	mg	mg	mg	mg
		SAMPLE BOX LOCATION	A1	A2	A5	B2	B5	C2	C4	C5	B3	D2	D3	D5	A3	B1	A1	A5	B3	B5	A3	A4	A6	B1	B4	B6	C1	C3	C6	D1	D4	D6	A2	A4	A6	B2	B4	B6
		SAMPLE DESCRIPTION	Bovine_Meat	Bovine_Meat	Bovine_Meat	Bovine_Meat	Bovine_Meat	Bovine_Meat	Bovine_Meat	Bovine_Meat	Bovine_Meat	Bovine_Meat	Bovine_Meat	Bovine_Meat	Bovine_Meat	Bovine_Meat	Bovine_Meat	Bovine_Meat	Bovine_Meat	Bovine_Meat	Bovine_Meat	Bovine_Meat	Bovine_Meat	Bovine_Meat	Bovine_Meat	Bovine_Meat	Bovine_Meat	Bovine_Meat	Bovine_Meat	Bovine_Meat	Bovine_Meat	Bovine_Meat	Bovine_Meat	Bovine_Meat	Bovine_Meat	Bovine_Meat	Bovine_Meat	Bovine_Meat
		TREATMENT	Grass	Grass	Grass	Grass	Grass	Grass	Grass	Grass	Grass	Grass	Grass	Grass	Grass	Grass	Grass	Grass	Grass	Grass	Grain	Grain	Grain	Grain	Grain	Grain	Grain	Grain	Grain	Grain	Grain	Grain	Grain	Grain	Grain	Grain	Grain	Grain
		AMOUNT EXTRACTED CLP	8	8	8	8	8	8	8	8	8	8	8	8	8	8	8	8	8	8	8	8	8	8	8	8	8	8	8	8	8	8	8	8	8	8	8	8
		AMOUNT METHOD1	8	8	8	8	8	8	8	8	8	8	8	8	8	8	8	8	8	8	8	8	8	8	8	8	8	8	8	8	8	8	8	8	8	8	8	8
		AMOUNT METHOD2	8	8	8	8	8	8	8	8	8	8	8	8	8	8	8	8	8	8	8	8	8	8	8	8	8	8	8	8	8	8	8	8	8	8	8	8
Class	Name	Group Units	PC	PC	PC	PC	PC	PC	PC	PC	PC	PC	PC	PC	PC	PC	PC	PC	PC	PC	GC	GC	GC	GC	GC	GC	GC	GC	GC	GC	GC	GC	GC	GC	GC	GC	GC	GC
CER	CER	nmol/g	54.0326	32.4527	48.323	80.7714	68.0139	46.6314	79.2014	42.151	53.365	56.1791	84.6832	35.4283	72.9756	51.7473	44.4009	76.4193	48.5956	58.4374	32.0772	34.2317	48.9112	33.6276	47.1938	39.0541	42.7419	45.4867	37.7921	45.6963	34.3402	38.4477	39.6251	47.8543	42.8636	37.182	34.5488	35.3336
CE	CE	nmol/g	122.321	102.739	88.324	102.997	91.8831	98.0139	62.6765	47.8142	78.5426	51.4831	68.4024	62.0232	95.2435	101.204	103.366	102.61	37.3656	89.8584	30.9375	40.4803	29.4674	55.254	68.0954	52.5214	93.5638	141.81	63.0924	24.2038	34.6073	52.9413	49.6067	78.8296	256.051	113.848	97.773	75.7552
DAG	DAG	nmol/g	943.331	1288.96	1332.77	1032.78	870.366	1554.43	565.218	502.97	898.498	622.238	438.777	682.894	1136.63	1432.53	967.143	915.451	341.636	1161.69	312.779	468.506	284.576	642.488	341.036	731.176	670.989	1136.14	398.45	303.285	358.068	546.104	334.497	1104.86	3300.81	771.966	1026.9	713.082
DCER	DCER	nmol/g	25.959	15.4873	21.119	41.8495	27.2799	23.2023	26.9218	15.6346	17.0505	15.153	27.6911	14.1415	23.9233	18.8427	23.6203	34.2313	14.8457	24.4785	13.8964	14.6114	21.8005	18.8425	18.214	16.6302	23.8339	55.6579	21.9521	17.6316	18.6181	17.0555	12.7901	20.9795	46.985	34.1796	23.2099	33.8012
HCER	HCER	nmol/g	2.28408	1.52361	2.76873	17.2788	3.94593	13.1976	8.40453	2.07753	2.40263	3.52803	2.12383	1.39103	2.59053	3.20478	1.73754	4.08853	13.3611	9.05843	1.46403	1.62211	5.21943	1.69843	1.39031	2.16193	1.84963	3.19192	2.18453	1.17438	2.75143	1.69333	2.29791	2.49203	2.18114	3.38153	2.01523	1.64793
LCER	LCER	nmol/g	45.4559	42.1708	51.6435	53.1339	41.5237	50.4357	37.4547	27.3579	38.7974	28.7291	37.7452	32.4516	46.0317	45.5511	37.1875	47.6985	23.1666	58.682	27.4614	32.7446	42.2415	44.4513	45.3958	51.621	38.8677	62.9175	44.0547	36.6958	48.2204	36.5272	36.2463	51.3949	65.3927	62.9971	51.1375	59.4039
LPC	LPC	nmol/g	209.126	281.756	315.699	304.883	275.659	231.009	246.576	108.453	320.799	257.818	194.437	199.175	317.776	278.456	169.274	326.005	194.81	427.493	212.685	181.439	250.795	187.631	273.675	146.133	272.629	101.052	210.28	173.576	278.092	217.315	257.177	141.828	120.854	146.927	89.4187	150.428
LPE	LPE	nmol/g	108.16	153.189	186.717	192.434	142.978	126.475	139.901	63.0045	164.442	125.056	120.597	113.403	183.296	163.928	71.2928	223.415	116.883	235.331	129.841	117.044	148.17	127.047	174.78	103.183	173.775	68.4759	133.456	109.421	178.457	141.661	170.454	108.505	82.8602	106.473	51.4707	90.921
MAG	MAG	nmol/g	98.6398	248.983	65.4257	98.8288	96.818	166.532	105.264	129.347	106.857	136.894	121.068	124.603	183.448	272.252	86.4656	85.2647	38.984	67.2148	65.2376	141.772	62.6237	135.284	21.837	17.6513	253.724		57.9534	30.8828	67.3762	91.4996	69.7489	100.507	36.4444	90.0148	65.0731	41.8267
PC	PC	nmol/g	1557.95	2292.37	2857.19	2596.81	3019.43	2494.47	2828.51	1876.73	2760.92	3027	2955.97	2387.95	2455.22	2659.88	819.007	3083.67	2639.62	3182.63	2809.8	3280.22	3612.99	3130.41	3045.51	2803.08	3622.87	2170.01	3241.13	3397.08	3838.87	2940.86	3357.81	2125.92	1854.01	2837.95	1235.33	2207.87
PE	PE	nmol/g	1177.38	1493.37	2052.08	2131.22	2104.34	1924.87	2254.27	1411.08	2126.02	2109.75	2037.44	1670.51	1937.85	2008.21	804.245	2469.42	1952.01	2622.99	2074.8	2295.37	2705.25	2226.42	2865.21	2056.86	2734.32	1424.35	2384.14	2465.8	2750	2134.19	2934.93	1535.92	1220.16	1867.96	872.471	1632.14
PI	PI	nmol/g	38.1815	49.2455	54.8916	51.4887	52.7907	57.0767	58.9188	30.0875	68.1359	69.8644	51.4299	53.6719	58.3052	72.6778	18.8025	86.327	73.1529	67.1291	61.3114	89.3533	87.0757	65.2292	84.2582	70.5656	83.7113	28.5799	73.6233	61.2945	102.246	69.7999	60.8168	45.8637	31.8974	61.8319	31.5089	48.8647
SM	SM	nmol/g	478.406	430.588	544.592	593.412	598.743	635.627	598.999	441.218	551.017	597.099	755.03	464.289	542.992	549.309	382.073	620.663	568.807	708.234	611.397	567.543	898.638	570.708	633.658	561.978	806.352	440.838	727.682	707.425	671.58	571.572	594.069	529.386	507.882	592.987	497.552	490.776
TAG	TAG	nmol/g	96339.9	77998.1	107418	112113	83912.8	104372	57617.1	39990.7	55443.3	36521.9	39225.2	54286.4	83892.4	81096.8	94052.4	97201.1	32684.7	85447.3	39332.3	75599	63851.2	94611.2	63371.6	126726	100266	365136	77200.5	52027.3	78304.6	93288.4	51155.3	193891	492665	237684	237465	243341

## Sheet: Lipid Class Compositions
		CLIENT IDENTIFIER	FB06211255	FB06211366	FB06211364	FB06211358	FB06211290	FB06211619	FB06211415	FB06211582	FB06211515	FB06211279	FB06211609	FB06211426	FB06211386	FB06211507	FB06211504	FB06211295	FB06211614	FB06211553	FB06211306	FB06211374	FB06211763	FB06211493	FB06211299	FB06211546	FB06211561	FB06211246	FB06211371	FB06211367	FB06211351	FB06211343	FB06211329	FB06211621	FB06211296	FB06211606	FB06211624	FB06211348
		PARENT SAMPLE NAME	DUKE-17606	DUKE-17607	DUKE-17610	DUKE-17613	DUKE-17614	DUKE-17616	DUKE-17619	DUKE-17621	DUKE-17622	DUKE-17625	DUKE-17626	DUKE-17628	DUKE-17630	DUKE-17632	DUKE-17634	DUKE-17636	DUKE-17638	DUKE-17640	DUKE-17608	DUKE-17609	DUKE-17611	DUKE-17612	DUKE-17615	DUKE-17617	DUKE-17618	DUKE-17620	DUKE-17623	DUKE-17624	DUKE-17627	DUKE-17629	DUKE-17631	DUKE-17633	DUKE-17635	DUKE-17637	DUKE-17639	DUKE-17641
		BOX NUMBER	SA01015235	SA01015235	SA01015235	SA01015235	SA01015235	SA01015235	SA01015235	SA01015235	SA01015235	SA01015235	SA01015235	SA01015235	SA01002346	SA01002346	SA01002346	SA01002346	SA01002346	SA01002346	SA01015235	SA01015235	SA01015235	SA01015235	SA01015235	SA01015235	SA01015235	SA01015235	SA01015235	SA01015235	SA01015235	SA01015235	SA01002346	SA01002346	SA01002346	SA01002346	SA01002346	SA01002346
		CLIENT MATRIX	CLP	CLP	CLP	CLP	CLP	CLP	CLP	CLP	CLP	CLP	CLP	CLP	CLP	CLP	CLP	CLP	CLP	CLP	CLP	CLP	CLP	CLP	CLP	CLP	CLP	CLP	CLP	CLP	CLP	CLP	CLP	CLP	CLP	CLP	CLP	CLP
		CLIENT SAMPLE ID	PC03	PC08	PC17	PC15	PC01	PC02	PC06	PC12	PC07	PC13	PC10	PC09	PC18	PC04	PC14	PC05	PC11	PC16	GC01	GC02	GC03	GC04	GC05	GC06	GC07	GC08	GC09	GC10	GC11	GC12	GC13	GC14	GC15	GC16	GC17	GC18
		CLIENT SAMPLE NUMBER	37	38	41	44	45	47	50	52	53	56	57	59	61	63	65	67	69	71	39	40	42	43	46	48	49	51	54	55	58	60	62	64	66	68	70	72
		GROUP ID	Bf_Pasture	Bf_Pasture	Bf_Pasture	Bf_Pasture	Bf_Pasture	Bf_Pasture	Bf_Pasture	Bf_Pasture	Bf_Pasture	Bf_Pasture	Bf_Pasture	Bf_Pasture	Bf_Pasture	Bf_Pasture	Bf_Pasture	Bf_Pasture	Bf_Pasture	Bf_Pasture	Bf_Grain	Bf_Grain	Bf_Grain	Bf_Grain	Bf_Grain	Bf_Grain	Bf_Grain	Bf_Grain	Bf_Grain	Bf_Grain	Bf_Grain	Bf_Grain	Bf_Grain	Bf_Grain	Bf_Grain	Bf_Grain	Bf_Grain	Bf_Grain
		GROUP NUMBER	3	3	3	3	3	3	3	3	3	3	3	3	3	3	3	3	3	3	4	4	4	4	4	4	4	4	4	4	4	4	4	4	4	4	4	4
		SAMPLE AMOUNT	86	103	100	99	89	98	93	96	99	95	101	99	102	100	90	96	99	97	101	95	88	105	90	90	100	95	100	93	88	92	95	98	96	92	99	98
		SAMPLE AMOUNT UNITS	mg	mg	mg	mg	mg	mg	mg	mg	mg	mg	mg	mg	mg	mg	mg	mg	mg	mg	mg	mg	mg	mg	mg	mg	mg	mg	mg	mg	mg	mg	mg	mg	mg	mg	mg	mg
		SAMPLE BOX LOCATION	A1	A2	A5	B2	B3	B5	C2	C4	C5	D2	D3	D5	A1	A3	A5	B1	B3	B5	A3	A4	A6	B1	B4	B6	C1	C3	C6	D1	D4	D6	A2	A4	A6	B2	B4	B6
		SAMPLE DESCRIPTION	Bovine_Meat	Bovine_Meat	Bovine_Meat	Bovine_Meat	Bovine_Meat	Bovine_Meat	Bovine_Meat	Bovine_Meat	Bovine_Meat	Bovine_Meat	Bovine_Meat	Bovine_Meat	Bovine_Meat	Bovine_Meat	Bovine_Meat	Bovine_Meat	Bovine_Meat	Bovine_Meat	Bovine_Meat	Bovine_Meat	Bovine_Meat	Bovine_Meat	Bovine_Meat	Bovine_Meat	Bovine_Meat	Bovine_Meat	Bovine_Meat	Bovine_Meat	Bovine_Meat	Bovine_Meat	Bovine_Meat	Bovine_Meat	Bovine_Meat	Bovine_Meat	Bovine_Meat	Bovine_Meat
		TREATMENT	Grass	Grass	Grass	Grass	Grass	Grass	Grass	Grass	Grass	Grass	Grass	Grass	Grass	Grass	Grass	Grass	Grass	Grass	Grain	Grain	Grain	Grain	Grain	Grain	Grain	Grain	Grain	Grain	Grain	Grain	Grain	Grain	Grain	Grain	Grain	Grain
		AMOUNT EXTRACTED CLP	8	8	8	8	8	8	8	8	8	8	8	8	8	8	8	8	8	8	8	8	8	8	8	8	8	8	8	8	8	8	8	8	8	8	8	8
		AMOUNT METHOD1	8	8	8	8	8	8	8	8	8	8	8	8	8	8	8	8	8	8	8	8	8	8	8	8	8	8	8	8	8	8	8	8	8	8	8	8
		AMOUNT METHOD2	8	8	8	8	8	8	8	8	8	8	8	8	8	8	8	8	8	8	8	8	8	8	8	8	8	8	8	8	8	8	8	8	8	8	8	8
Class	Name	Group Units	PC	PC	PC	PC	PC	PC	PC	PC	PC	PC	PC	PC	PC	PC	PC	PC	PC	PC	GC	GC	GC	GC	GC	GC	GC	GC	GC	GC	GC	GC	GC	GC	GC	GC	GC	GC
CER	CER	mol%	0.0533913	0.0384369	0.0420054	0.0676416	0.0852065	0.0744896	0.0417119	0.122547	0.0943214	0.128784	0.183612	0.0589211	0.0455016	0.0802382	0.0725892	0.0583037	0.125415	0.0620614	0.0701662	0.0413107	0.067886	0.0330166	0.0664777	0.0292805	0.0391821	0.0122667	0.0446734	0.0769278	0.0396136	0.0383908	0.0670755	0.0239529	0.00856871	0.0152129	0.0143033	0.0141946
CE	CE	mol%	0.120869	0.121685	0.0767768	0.086254	0.125407	0.100631	0.0876738	0.0969782	0.106994	0.118019	0.148312	0.103151	0.105929	0.104722	0.0974669	0.114026	0.0964324	0.0954311	0.0676732	0.0488516	0.0408991	0.0542502	0.0959199	0.0393776	0.0857713	0.0382428	0.0745806	0.0407461	0.0399218	0.0528631	0.0839718	0.0394572	0.0511863	0.0465805	0.0404784	0.0304332
DAG	DAG	mol%	0.932135	1.52664	1.15852	0.864893	1.43461	0.953235	1.39044	0.874552	1.1255	1.42641	0.951368	1.13573	0.991118	1.24975	0.869569	1.61403	0.881688	1.23374	0.684179	0.565391	0.394976	0.630816	0.480387	0.548194	0.615105	0.30639	0.471002	0.510569	0.413055	0.545297	0.566221	0.553026	0.659853	0.315847	0.425141	0.286468
DCER	DCER	mol%	0.0256509	0.0183432	0.018358	0.0350466	0.0272242	0.0298773	0.0207545	0.0416556	0.0349856	0.0347365	0.0600406	0.0235189	0.0242058	0.0263042	0.0325156	0.0212301	0.0383136	0.0259966	0.0303972	0.017633	0.0302579	0.0185002	0.0256564	0.0124684	0.0218489	0.0150096	0.0259493	0.0296821	0.0214772	0.0170303	0.0216506	0.010501	0.00939262	0.0139844	0.00960898	0.013579
HCER	HCER	mol%	0.00225697	0.00180456	0.00240676	0.0144701	0.00383622	0.00432163	0.0118053	0.0130042	0.0046489	0.0080876	0.00460495	0.00231344	0.00178062	0.00284834	0.00388362	0.00361083	0.0344822	0.0096202	0.00320245	0.00195755	0.00724428	0.00166758	0.0019584	0.00162089	0.00169558	0.000860785	0.0025823	0.00197702	0.00317395	0.00169083	0.00388979	0.00124736	0.000436024	0.00138354	0.000834313	0.000662024
LCER	LCER	mol%	0.0449164	0.0499471	0.0448918	0.0444967	0.0619468	0.0454772	0.0451149	0.057953	0.0612189	0.0658581	0.0818401	0.0539705	0.0381094	0.0506128	0.0453079	0.0513225	0.0597879	0.0623212	0.0600696	0.0395161	0.0586288	0.0436437	0.063945	0.0387025	0.0356306	0.0169674	0.0520764	0.0617759	0.0556253	0.0364732	0.061356	0.0257251	0.0130724	0.025775	0.0211711	0.0238644
LPC	LPC	mol%	0.206644	0.333712	0.274426	0.255323	0.512211	0.301905	0.206638	0.381523	0.242686	0.591017	0.421584	0.33125	0.17347	0.349401	0.309666	0.313737	0.502762	0.454005	0.465231	0.21896	0.34809	0.184223	0.385502	0.109562	0.249923	0.0272513	0.248569	0.292208	0.320797	0.216994	0.435337	0.0709901	0.0241596	0.0601145	0.0370196	0.0604319
LPE	LPE	mol%	0.106877	0.181438	0.162306	0.161153	0.26256	0.156591	0.113132	0.216467	0.140985	0.286676	0.261482	0.188602	0.0730601	0.201538	0.212217	0.184699	0.301648	0.249926	0.284017	0.141248	0.205652	0.124739	0.246197	0.0773605	0.159302	0.0184663	0.157756	0.184205	0.205861	0.141452	0.288537	0.0543106	0.0165643	0.0435629	0.021309	0.0365258
MAG	MAG	mol%	0.0974691	0.294895	0.0568721	0.0827637	0.170617	0.106036	0.148964	0.162873	0.289441	0.313813	0.262502	0.207228	0.0886091	0.201705	0.0809913	0.306746	0.100609	0.0713832	0.142702	0.17109	0.0869182	0.132826	0.0307598	0.0132339	0.232593		0.0685059	0.0519899	0.0777229	0.0913644	0.118068	0.0503074	0.00728548	0.0368292	0.0269405	0.0168031
PC	PC	mol%	1.53946	2.71509	2.48365	2.17469	4.40829	3.30692	2.23132	4.3765	4.19957	6.93905	6.40922	3.97142	0.839311	2.69957	2.92912	2.99689	6.81228	3.38001	6.14621	3.95856	5.01463	3.07354	4.28994	2.10159	3.32114	0.585201	3.8313	5.71885	4.42839	2.93651	5.68395	1.0641	0.370629	1.16114	0.511432	0.886971
PE	PE	mol%	1.1634	1.76875	1.7838	1.78478	3.39456	2.3047	1.7218	3.488	3.15759	4.83636	4.41764	2.77825	0.824182	2.13071	2.34565	2.26265	5.03771	2.78566	4.53845	2.77005	3.75474	2.18597	4.03597	1.54211	2.50659	0.384113	2.81826	4.15107	3.17231	2.13103	4.96812	0.768785	0.243918	0.764269	0.361206	0.655681
PI	PI	mol%	0.0377284	0.0583264	0.0477153	0.043119	0.108791	0.057817	0.0510554	0.0911641	0.067327	0.160156	0.111512	0.0892623	0.0192686	0.0641078	0.0820004	0.0818863	0.188792	0.0712922	0.134114	0.107831	0.120856	0.0640442	0.118687	0.0529061	0.0767394	0.00770733	0.0870291	0.103187	0.117947	0.0696968	0.102948	0.0229565	0.00637651	0.0252983	0.0130448	0.0196305
SM	SM	mol%	0.472728	0.509989	0.473394	0.49695	0.879795	0.65575	0.568571	0.926821	0.987316	1.36878	1.63708	0.772164	0.391545	0.597032	0.589556	0.618908	1.46797	0.752156	1.33738	0.684909	1.24726	0.56034	0.892578	0.421339	0.739194	0.118884	0.860183	1.19092	0.774711	0.570727	1.00561	0.264978	0.101529	0.242618	0.205988	0.19716
TAG	TAG	mol%	95.1965	92.3809	93.3749	93.8884	88.5249	91.9023	93.361	89.15	89.4874	83.7223	85.0492	90.2842	96.3839	92.2415	92.3295	91.372	84.3521	90.7464	86.0362	91.2327	88.622	92.8924	89.266	95.0122	91.9153	98.4686	91.2575	87.5859	90.3294	93.1505	86.5933	97.0497	98.487	97.2474	98.3115	97.7576

## Sheet: Species Concentrations
		CLIENT IDENTIFIER	FB06211255	FB06211366	FB06211364	FB06211358	FB06211290	FB06211619	FB06211415	FB06211582	FB06211515	FB06211279	FB06211609	FB06211426	FB06211386	FB06211507	FB06211504	FB06211295	FB06211614	FB06211553	FB06211306	FB06211374	FB06211763	FB06211493	FB06211299	FB06211546	FB06211561	FB06211246	FB06211371	FB06211367	FB06211351	FB06211343	FB06211329	FB06211621	FB06211296	FB06211606	FB06211624	FB06211348
		PARENT SAMPLE NAME	DUKE-17606	DUKE-17607	DUKE-17610	DUKE-17613	DUKE-17614	DUKE-17616	DUKE-17619	DUKE-17621	DUKE-17622	DUKE-17625	DUKE-17626	DUKE-17628	DUKE-17630	DUKE-17632	DUKE-17634	DUKE-17636	DUKE-17638	DUKE-17640	DUKE-17608	DUKE-17609	DUKE-17611	DUKE-17612	DUKE-17615	DUKE-17617	DUKE-17618	DUKE-17620	DUKE-17623	DUKE-17624	DUKE-17627	DUKE-17629	DUKE-17631	DUKE-17633	DUKE-17635	DUKE-17637	DUKE-17639	DUKE-17641
		BOX NUMBER	SA01015235	SA01015235	SA01015235	SA01015235	SA01015235	SA01015235	SA01015235	SA01015235	SA01015235	SA01015235	SA01015235	SA01015235	SA01002346	SA01002346	SA01002346	SA01002346	SA01002346	SA01002346	SA01015235	SA01015235	SA01015235	SA01015235	SA01015235	SA01015235	SA01015235	SA01015235	SA01015235	SA01015235	SA01015235	SA01015235	SA01002346	SA01002346	SA01002346	SA01002346	SA01002346	SA01002346
		CLIENT MATRIX	CLP	CLP	CLP	CLP	CLP	CLP	CLP	CLP	CLP	CLP	CLP	CLP	CLP	CLP	CLP	CLP	CLP	CLP	CLP	CLP	CLP	CLP	CLP	CLP	CLP	CLP	CLP	CLP	CLP	CLP	CLP	CLP	CLP	CLP	CLP	CLP
		CLIENT SAMPLE ID	PC03	PC08	PC17	PC15	PC01	PC02	PC06	PC12	PC07	PC13	PC10	PC09	PC18	PC04	PC14	PC05	PC11	PC16	GC01	GC02	GC03	GC04	GC05	GC06	GC07	GC08	GC09	GC10	GC11	GC12	GC13	GC14	GC15	GC16	GC17	GC18
		CLIENT SAMPLE NUMBER	37	38	41	44	45	47	50	52	53	56	57	59	61	63	65	67	69	71	39	40	42	43	46	48	49	51	54	55	58	60	62	64	66	68	70	72
		GROUP ID	Bf_Pasture	Bf_Pasture	Bf_Pasture	Bf_Pasture	Bf_Pasture	Bf_Pasture	Bf_Pasture	Bf_Pasture	Bf_Pasture	Bf_Pasture	Bf_Pasture	Bf_Pasture	Bf_Pasture	Bf_Pasture	Bf_Pasture	Bf_Pasture	Bf_Pasture	Bf_Pasture	Bf_Grain	Bf_Grain	Bf_Grain	Bf_Grain	Bf_Grain	Bf_Grain	Bf_Grain	Bf_Grain	Bf_Grain	Bf_Grain	Bf_Grain	Bf_Grain	Bf_Grain	Bf_Grain	Bf_Grain	Bf_Grain	Bf_Grain	Bf_Grain
		GROUP NUMBER	3	3	3	3	3	3	3	3	3	3	3	3	3	3	3	3	3	3	4	4	4	4	4	4	4	4	4	4	4	4	4	4	4	4	4	4
		SAMPLE AMOUNT	86	103	100	99	89	98	93	96	99	95	101	99	102	100	90	96	99	97	101	95	88	105	90	90	100	95	100	93	88	92	95	98	96	92	99	98
		SAMPLE AMOUNT UNITS	mg	mg	mg	mg	mg	mg	mg	mg	mg	mg	mg	mg	mg	mg	mg	mg	mg	mg	mg	mg	mg	mg	mg	mg	mg	mg	mg	mg	mg	mg	mg	mg	mg	mg	mg	mg
		SAMPLE BOX LOCATION	A1	A2	A5	B2	B3	B5	C2	C4	C5	D2	D3	D5	A1	A3	A5	B1	B3	B5	A3	A4	A6	B1	B4	B6	C1	C3	C6	D1	D4	D6	A2	A4	A6	B2	B4	B6
		SAMPLE DESCRIPTION	Bovine_Meat	Bovine_Meat	Bovine_Meat	Bovine_Meat	Bovine_Meat	Bovine_Meat	Bovine_Meat	Bovine_Meat	Bovine_Meat	Bovine_Meat	Bovine_Meat	Bovine_Meat	Bovine_Meat	Bovine_Meat	Bovine_Meat	Bovine_Meat	Bovine_Meat	Bovine_Meat	Bovine_Meat	Bovine_Meat	Bovine_Meat	Bovine_Meat	Bovine_Meat	Bovine_Meat	Bovine_Meat	Bovine_Meat	Bovine_Meat	Bovine_Meat	Bovine_Meat	Bovine_Meat	Bovine_Meat	Bovine_Meat	Bovine_Meat	Bovine_Meat	Bovine_Meat	Bovine_Meat
		TREATMENT	Grass	Grass	Grass	Grass	Grass	Grass	Grass	Grass	Grass	Grass	Grass	Grass	Grass	Grass	Grass	Grass	Grass	Grass	Grain	Grain	Grain	Grain	Grain	Grain	Grain	Grain	Grain	Grain	Grain	Grain	Grain	Grain	Grain	Grain	Grain	Grain
		AMOUNT EXTRACTED CLP	8	8	8	8	8	8	8	8	8	8	8	8	8	8	8	8	8	8	8	8	8	8	8	8	8	8	8	8	8	8	8	8	8	8	8	8
		AMOUNT METHOD1	8	8	8	8	8	8	8	8	8	8	8	8	8	8	8	8	8	8	8	8	8	8	8	8	8	8	8	8	8	8	8	8	8	8	8	8
		AMOUNT METHOD2	8	8	8	8	8	8	8	8	8	8	8	8	8	8	8	8	8	8	8	8	8	8	8	8	8	8	8	8	8	8	8	8	8	8	8	8
Class	Name	Group Units	PC	PC	PC	PC	PC	PC	PC	PC	PC	PC	PC	PC	PC	PC	PC	PC	PC	PC	GC	GC	GC	GC	GC	GC	GC	GC	GC	GC	GC	GC	GC	GC	GC	GC	GC	GC
CER	CER(18:1)	nmol/g	0.4259	0.356	0.5891	1.2593	0.5326	0.8818	0.5378	0.8533	0.4711	0.6013	0.9103	0.4535	0.4701	0.694	0.7938	0.5272	0.5062	0.6979	0.3476	0.3229	0.5215	0.4579	0.5307	0.4754	0.4701	1.1531	0.5161	0.3498	0.4619	0.323	0.3646	0.8313	0.9805	0.6994	0.3983	0.4709
CER	CER(22:0)	nmol/g	5.46662	3.46303	5.98623	9.37153	4.88192	7.34422	5.35663	8.61363	4.38223	4.59743	6.70613	3.46163	4.54533	8.47343	9.73522	6.01032	5.17992	6.63342	3.21013	3.68492	5.18902	3.84532	5.12453	3.90273	3.95872	6.69072	3.98952	4.84162	4.69562	4.16103	4.39283	6.67633	4.30903	4.42933	3.39823	4.31792
CER	CER(24:1)	nmol/g	5.8695	3.0374	4.5105	6.8761	4.802	5.9803	4.6896	6.3393	4.0348	4.2863	8.9433	2.5261	5.166	6.6648	5.9681	4.0008	4.0765	5.0587	3.0213	3.7995	5.9028	3.4203	3.3247	4.1024	4.5286	3.3256	4.3387	5.2112	3.051	4.012	3.4531	3.9043	5.1933	3.7959	4.367	3.8907
CER	CER(26:1)	nmol/g	0.3382		0.313	0.5049	0.1702	0.3469	0.2492	0.2907	0.1648	0.1718	0.3375	0.1593	0.2266	0.371	0.4139	0.2288	0.1176	0.2948	0.1477	0.2139	0.2816	0.2497	0.2111	0.2318	0.2624		0.1973	0.2468	0.2974	0.2229	0.1314				0.3351
CER	CER(16:0)	nmol/g	12.3654	3.90984	6.10084	13.6604	8.52854	10.3912	6.86474	10.618	7.22474	8.23614	18.9358	4.79084	13.0589	13.1451	11.2375	6.72354	6.97334	9.43974	2.18514	3.25904	4.15214	3.48474	3.07884	4.36884	4.31874	7.46844	5.09884	2.82464	3.25974	3.95624	3.13054	9.68494	12.2286	6.31434	10.2665	5.12974
CER	CER(20:1)	nmol/g	0.2671	0.2462	0.3686	0.4491	0.1509	0.3092	0.2014	0.2027	0.167	0.1404	0.3043	0.1667	0.244	0.275	0.3249	0.1827	0.1323	0.2533	0.1526	0.2406	0.218	0.3328	0.1867	0.2451	0.2729	1.6097	0.2727	0.1497	0.2776	0.3657	0.1437	0.5161	0.6239	0.5815	0.4156	0.6446
CER	CER(22:1)	nmol/g	0.65365	0.27515	0.48785	0.74725	0.28745	0.69525	0.44235	0.62165	0.24655	0.23145	0.62395	0.20145	0.31815	0.74455	0.72655	0.34775	0.31405	0.50065	0.35955	0.22085	0.53315	0.48925	0.51235	0.45915	0.63505	1.14745	0.71465	0.31345	0.26295	0.26395	0.39645	1.08075	1.11565	0.84665	0.92215	0.65565
CER	CER(18:0)	nmol/g	17.0037	13.8023	18.2602	30.4085	23.4066	30.0366	16.7799	34.5019	15.8868	28.2834	33.327	16.3359	11.5335	26.8782	29.4358	20.7717	21.4239	22.7646	15.8671	14.7531	22.5908	13.9746	23.1629	17.1915	20.5595	11.7954	14.8102	22.9764	13.0859	15.6691	19.4926	15.9678	9.56411	12.2074	7.50751	11.687
CER	CER(20:0)	nmol/g	0.738088	0.355888	0.684488	1.18219	0.470388	0.792887	0.537887	0.996287	0.450487	0.358787	0.869287	0.274587	0.532088	0.970688	1.13509	0.497988	0.492588	0.631888	0.401388	0.520988	0.532388	0.513387	0.470888	0.432287	0.507888	1.23739	0.483088	0.625687	0.326188	0.553588	0.470587	0.947788	0.699187	0.628287	0.527188	0.575187
CER	CER(24:0)	nmol/g	10.197	6.6214	10.4018	15.2401	9.6869	10.7186	10.4548	15.1922	8.6987	8.9554	13.1506	6.6522	7.7783	14.161	15.5597	11.9426	8.9406	11.4829	6.2164	6.9239	8.6084	6.4806	10.2867	7.3866	6.833	9.349	6.9381	7.824	8.458	8.5457	7.4447	7.6032	7.3221	7.1843	5.8739	6.8637
CER	CER(14:0)	nmol/g	0.23095	0.15065	0.14165	0.34855	0.12795	0.22655	0.19035	0.22765	0.09895	0.09055	0.18065	0.11225	0.19935	0.20125	0.30775	0.10065	0.16635	0.17225	0.06275	0.08315	0.21185	0.18185	0.14215		0.17755	0.68195	0.19455	0.16225	0.16385	0.15245	0.09165	0.30145	0.82715			0.50655
CER	CER(26:0)	nmol/g	0.4764	0.2348	0.4787	0.7234	0.3195	0.2903	0.3267	0.744	0.3248	0.2261	0.3943	0.2938	0.3285	0.3965	0.7809	0.4132	0.2722	0.5072	0.1055	0.2088	0.1695	0.1971	0.1622	0.2583	0.2174	1.0279	0.2383	0.1707		0.222	0.1129	0.3403		0.4949	0.5373	0.5916
CE	CE(22:2)	nmol/g	0.2717			0.4727			0.2312		0.1063	0.1083	0.1794	0.1386		0.2909	0.336				0.0972		0.1402	0.2503		0.273						0.2167		0.5514
CE	CE(14:0)	nmol/g	2.66831	2.24441	2.73321	3.23051	1.79061	2.48091	3.01651	1.46921	0.955306	1.23531	1.41731	1.58891	2.23521	2.87201	4.39221	2.77431	0.867306	2.15141	0.326106	0.783906	0.657406	1.25651	0.911306	1.11211	1.50201	6.00411	1.08341	0.395406	0.716906	1.21191	0.690406	2.29261	10.583	3.39271	2.53301	3.03851
CE	CE(14:1)	nmol/g	1.476	1.2124	1.9885	1.8178	1.1093	0.8042	2.2326	0.5258	0.5805	0.8307	0.5633	0.5954	1.9504	1.4203	1.1268	1.6259	0.2986	1.5017	0.281	0.6367	0.5393	0.8828	0.4074	1.0539	0.6229	2.7857	0.5174	0.4851	0.6133	0.8996	0.4174	1.2966	7.2853	2.3998	1.9275	1.2665
CE	CE(15:0)	nmol/g	2.1178	1.8537	2.4854	3.3476	2.1874	2.6075	3.8762	2.2852	1.3546	1.2279	1.7015	2.0053	1.8055	2.6421	3.7109	3.569	1.7131	2.069	0.7596	1.0796	0.8096	1.2606	0.9125	0.944	0.7521	4.0006	0.782	0.6028	0.9898	1.2438	0.8637	2.1502	6.4231	2.6741	2.1879	1.5691
CE	CE(18:4)	nmol/g	0.6159	0.4246	0.3988	0.7043	0.348	0.5227	0.5201	0.3627	0.263	0.3127	0.2809	0.3567	0.4016	0.5429	0.4759	0.6414	0.2135	0.4587		0.2811	0.149	0.3155	0.2116	0.318	0.2636	1.4901	0.1759	0.1135	0.2427	0.2909	0.1392	0.4858		0.9841		0.6213
CE	CE(20:2)	nmol/g	0.5263	0.2815		0.4654	0.288	0.5167		0.2451	0.1963	0.1586	0.3805	0.2072	0.3678	0.4654	0.444	0.2813	0.1525	0.3388	0.1628	0.1967	0.2173	0.3316	0.2537	0.4724	0.2501	2.1293	0.2555	0.1491	0.2861	0.3667				1.2577	0.9872	1.1286
CE	CE(22:0)	nmol/g	0.144244	0.372744	0.645444	0.720044	0.0160437	0.278744	0.484144	0.172144		0.0438438	0.0330437	0.0270437	0.190244	0.223144	0.324044	0.173644	0.00344375	0.0460438		0.122044	0.0136437	0.315444		0.233544	0.0885438		0.199344		0.0267438	0.192644
CE	CE(20:5)	nmol/g	1.96636	1.04306	1.09796	1.08326	1.56076	1.14926	1.40626	0.995162	0.746162	0.943362	1.38706	0.870263	1.43176	1.56106	1.38086	1.43316	0.804963	1.16766	0.0034625	0.291762	0.108363	0.403062	0.188362		0.328562	1.51326	0.171863	0.0539625	0.207863	0.286262	0.0930625	0.777062	2.14836	1.34616	0.699662	0.811462
CE	CE(22:1)	nmol/g		0.2195	0.456					0.2502		0.0848	0.2238		0.2889	0.3609	0.3669	0.2895	0.1369	0.2703				0.3194	0.2296			2.2424	0.2771				0.1546			0.8599
CE	CE(22:5)	nmol/g	1.68246	1.11936	1.18996	1.03606	0.926863	0.994363	1.12116	0.349162	0.510862	0.584862	1.48526	0.612662	1.00556	0.970463	0.750962	0.744762	0.318763	1.05796	0.217062	0.283262	0.204063	0.600363	0.267962	0.285863	0.333562	2.57606	0.183363	0.126663	0.365663	0.357262	0.146063	0.709562	3.16366	1.83626	0.905963	1.06706
CE	CE(18:2)	nmol/g	23.2142	24.1761	10.8414	11.8902	10.4799	13.1389	12.6225	10.4223	8.05425	8.80885	13.6212	11.1965	16.0269	12.8941	11.6568	13.3606	6.33975	15.2472	10.1412	10.2523	10.4223	11.9876	25.3143	12.9403	34.8597	23.2632	24.8062	9.36545	10.4317	15.4278	21.7192	11.2524	30.115	19.6872	16.53	12.7726
CE	CE(18:3)	nmol/g	4.76053	4.41163	5.29263	5.26933	5.83263	6.11233	5.86663	5.04763	4.51283	4.60033	5.63063	5.21693	6.48783	5.08593	4.66903	6.16793	3.44623	5.95533	0.375731	0.679031	0.430931	0.995931	0.929531	0.665631	0.980031	2.44773	0.559531	0.249131	0.507331	0.779331	1.36253	0.938831	3.47403	1.49753	0.868931	0.850031
CE	CE(22:6)	nmol/g	0.534013	0.410913	0.391112	0.519513	0.165713	0.345513	0.263412	0.145813	0.119512	0.202513	0.204613	0.176313	0.192513	0.254213	0.331012	0.224112	0.103913	0.224513	0.0887125	0.147512	0.120612	0.357712	0.166813	0.188213	0.190713	1.54671	0.160213	0.0443125	0.261912	0.245913	0.113013	0.636012	2.22921	1.58881	0.863513	0.866712
CE	CE(17:0)	nmol/g	1.21409	1.26249	1.31549	2.56629	1.22339	2.25109	2.01909	1.44949	0.796594	0.770994	1.05519	1.05339	1.16909	2.00549	2.69599	2.23949	0.514894	1.22529	0.436894	0.674394	0.519294	1.03329	0.656594	1.08819	0.945694	4.55029	0.748994	0.253894	0.404094	0.912394	0.598294	2.27919	7.44389	2.09319	1.69079	2.23149
CE	CE(18:0)	nmol/g	7.31434	5.12634	6.55044	10.8611	6.55504	10.113	6.62354	6.94194	3.54034	3.56014	5.18534	5.82244	6.67074	8.19034	10.9982	8.58174	3.32404	5.56834	3.37834	3.52614	1.88424	3.73344	3.34574	2.70504	5.81874	8.18724	3.58964	1.29634	1.75664	4.69094	3.36884	7.20954	18.4996	6.31194	5.86094	5.81764
CE	CE(22:4)	nmol/g	0.4348	0.4175	0.464	0.3581	0.2694	0.3433	0.4822	0.2065	0.1581	0.1919	0.3228	0.2138	0.4845	0.3764		0.2682	0.1281	0.3383	0.2563	0.2545	0.3954	0.6513	0.3747	0.4771	0.5783	3.2873	0.3866	0.2949	0.3091	0.3591	0.2133	0.9204	3.5492	1.6743	1.0731	0.9075
CE	CE(24:0)	nmol/g	0.6538	0.4272			0.2483	0.4949	0.5452		0.1844	0.1758	0.254			0.5246				0.2963			0.2333		0.2333			3.056				0.3926		0.8372			0.9724
CE	CE(24:1)	nmol/g		0.2475						0.1668		0.1013			0.2364		0.3246	0.282	0.1414	0.2703					0.219				0.2301	0.1785			0.1559
CE	CE(16:0)	nmol/g	14.9917	14.2201	11.1289	15.6817	10.3416	13.9252	12.9223	9.34703	5.88202	7.18673	9.58062	9.13273	12.2263	12.4965	16.137	13.7919	4.98513	11.9879	3.90192	5.06653	3.71922	6.79793	9.47602	7.01743	13.5764	18.2921	7.93673	3.16242	4.63842	6.61562	6.38532	10.9422	34.0668	14.1053	13.6618	10.0861
CE	CE(16:1)	nmol/g	8.65501	6.14031	6.32391	5.07741	4.77981	4.33611	6.88601	2.68271	2.33511	2.73501	2.96061	3.09411	6.93371	5.46981	6.04191	6.85811	1.45211	5.90701	0.783206	1.48501	0.944706	2.31151	2.28191	2.54421	2.92571	5.72341	2.11181	0.595006	1.17611	2.12021	1.45521	2.76451	18.3139	5.82931	7.05221	2.88951
CE	CE(20:0)	nmol/g	0.634125	0.502925	0.828425	0.746525	0.400425	0.703525	0.813625	0.461125	0.059625	0.116325	0.260325	0.225025	0.408325	0.654325	0.638625	0.346425		0.321525	0.299125	0.368825	0.133625	0.417025	0.193225	0.356625	0.411125	3.52013	0.344525	0.074825	0.342625	0.438225	0.133625	0.886325		3.01792	1.07032	2.08243
CE	CE(20:1)	nmol/g	0.5206	0.4343	0.6629	0.8679	0.3308	0.4471	0.4786	0.3559	0.2508	0.2523	0.4542	0.2935	0.5569	0.5301	0.518	0.579	0.26	0.5406	0.385	0.3672	0.2533	0.5053	0.3673	0.6867	0.6389	2.2424	0.4308	0.2049	0.4288	0.512	0.2901	1.0523	3.5395	2.0294	0.8996	0.895
CE	CE(20:3)	nmol/g	0.9237	0.8191	0.8716	1.0116	0.6955	0.7256	0.8686	0.5613	0.4757	0.3916	0.9797	0.5012	1.0125	0.7855	0.8249	0.7102	0.3044	0.8472	0.2501	0.4063	0.3918	0.7718	0.6029	0.5936	0.9822	2.4826	0.5962	0.3924	0.5463	0.4223	0.4494	1.3013	3.3369	1.5303	1.1231	1.4383
CE	CE(12:0)	nmol/g	0.4865	0.5493	0.6109	0.659	0.2406	0.5058	0.592	0.3304	0.2751	0.2238	0.2705	0.3075	0.7604	0.6551	0.5441	0.4928	0.2172	0.5025	0.2908	0.3922	0.3863	0.5336	0.4666	0.8247	0.5625		0.3918	0.2369	0.4086		0.2649	1.2608		1.5281	0.8133
CE	CE(18:1)	nmol/g	41.8157	31.7245	30.612	32.8025	27.3077	27.8293	32.6225	17.1581	15.8581	16.0464	17.4159	17.543	38.0346	31.8047	31.7904	34.1034	11.4584	29.6265	8.50287	13.1854	6.50997	19.0917	17.6373	17.0261	22.8246	36.3557	15.4022	5.70638	9.69717	14.9591	10.4596	27.9362	97.354	35.7867	33.123	23.9731
CE	CE(20:4)	nmol/g	4.69847	3.09787	1.43507	1.80767	1.44487	1.25697	1.51957	0.744769	0.598669	0.588769	2.55477	0.844769	2.48847	2.16727	2.13047	1.66477	0.180969	1.93797			0.283569	0.130369	2.44777	0.714869	4.12787	4.11357	1.75117	0.221869	0.249369		0.132969	0.349069	4.52517	2.41727	2.92867	1.44227
DAG	DAG(14:0/14:0)	nmol/g	2.21679	2.77359	3.13679	2.52799	1.57899	2.28189	3.13089	1.14119	1.19019	1.65659	1.25959	1.41589	3.20659	2.44079	3.07789	2.85139	1.03659	2.48509	0.606688	1.35659	0.507088	1.48439	0.881587	2.14339	1.30659	3.49369	1.22169	0.564688	0.937288	1.26499	0.814588	2.28299	12.1494	2.68509	2.85179	3.24169
DAG	DAG(16:0/18:2)	nmol/g	15.7856	19.1445	21.8923	22.2505	23.7461	20.1492	23.8918	14.1026	10.0609	15.4763	12.7919	13.5113	16.1718	18.3674	21.3245	22.7255	11.4975	21.373	17.753	11.4797	15.7567	15.9573	12.6997	23.5097	38.3442	41.8638	23.6646	17.6117	10.5156	13.3628	10.2407	35.7854	106.237	22.2234	29.3238	26.2895
DAG	DAG(16:1/20:4)	nmol/g	0.573	1.4666	1.1724	0.8669	0.5372	0.6687	1.6306	0.3651	0.4327	0.3646	0.3659	0.6451	0.7435	1.0964	0.7273	1.522	0.2349	0.9426	0.2088	0.3383	0.3802	0.3654	0.2941	0.3835	0.4112	1.3402	0.3442	0.2786	0.3224	0.23	0.2012	0.4418	1.7369	0.4615	0.9495	0.7586
DAG	DAG(18:0/18:2)	nmol/g	10.7237	12.3095	14.3587	14.955	16.0229	14.2564	16.4114	10.5665	6.81794	11.2979	7.82154	9.80724	9.99004	13.673	15.0486	16.7052	8.69914	14.421	17.2668	7.41424	8.49734	8.47354	9.28524	10.3052	26.5052	17.8527	13.8292	8.83344	5.50974	8.33954	6.43244	19.2052	35.7582	10.1488	13.0028	12.4586
DAG	DAG(18:0/22:6)	nmol/g	0.421812	0.301613	0.322613	0.389713	0.297613	0.368613	0.438613	0.327813	0.182613	0.264512	0.256113	0.249713	0.190013	0.431312	0.487413	0.298113	0.178113	0.340012	0.130213	0.278813	0.224713	0.293712	0.102112	0.311013	0.300413	0.722812	0.250312	0.187012	0.370412	0.285813	0.273612	0.354612	0.743313	0.422812	0.459512	0.377113
DAG	DAG(18:1/18:1)	nmol/g	241.02	381.409	366.79	276.103	219.677	217.34	465.553	141.194	133.313	157.196	96.3298	188.204	244.741	330.873	221.065	430.381	82.4161	311.371	64.3075	104.564	58.5326	179.275	72.8979	169.424	131.188	242.047	90.8912	64.0878	87.4702	124.341	74.9157	271.253	808.048	180.143	222.498	154.749
DAG	DAG(18:1/18:2)	nmol/g	34.5755	73.0983	63.2285	52.7257	45.5924	43.9226	98.5807	27.0127	24.6228	38.0296	20.7504	36.6294	36.7456	60.2302	39.1358	86.3469	17.7519	58.0012	16.8991	11.1434	13.0205	25.033	13.1385	27.242	32.6957	43.7882	27.4073	15.2127	12.5592	13.3389	12.1181	43.4156	153.175	28.2716	34.5831	30.96
DAG	DAG(18:1/20:5)	nmol/g	1.16272	2.31652	1.54582	1.18272	1.15502	0.908019	2.54402	0.757819	0.403719	0.783619	0.491819	0.732419	0.937319	1.94372	1.35452	2.54072	0.429219	1.17252	0.115319	0.303319	0.0849188	0.214119	0.128819	0.273619	0.226419		0.151319	0.120919	0.268219	0.293919	0.125119	0.573319	1.84922	0.525619	0.504619	0.514219
DAG	DAG(18:1/22:4)	nmol/g	5.1338	3.3558	4.8376	4.1952	3.7099	3.6634	5.0888	3.558	3.4031	2.8479	2.141	3.1863	2.3475	4.7104	3.9635	5.7155	1.8012	5.1563	0.7713	3.3166	1.4776	2.3721	2.2021	2.1846	1.155	3.9833	1.2274	0.8394	1.7691	4.1556	2.7538	2.7697	8.0374	3.2204	2.3458	2.557
DAG	DAG(18:2/18:3)	nmol/g	0.9603	2.1459	1.9787	1.4552	1.8307	1.9464	3.4643	1.0042	0.9278	1.3172	1.019	1.2734	0.8739	1.8219	1.1205	2.5425	0.6951	1.9962	0.2488	0.273	0.2341	0.3713	0.296	0.2094	0.3597	1.4005	0.36	0.2002	0.4256	0.2277	0.2056		1.388	0.627		0.812
DAG	DAG(12:0/18:2)	nmol/g	0.5257	0.7824	0.5996	0.6324	0.5654	0.7833	0.6989	0.6121	0.4116	0.4743	0.3986	0.5071	0.5253	0.5596	0.8933	0.7981	0.2827	0.4606	0.9469	0.7397	0.5499	0.6355	0.5836	0.6227	0.7085	1.8262	0.6766	0.4289	0.504	0.622	0.8274	0.9452	1.9936	0.7897	0.9025	1.2287
DAG	DAG(14:1/16:0)	nmol/g	6.45455	11.2652	13.9551	11.5703	5.88875	4.88425	14.6669	2.30665	3.76915	5.51585	3.82175	4.68575	14.7881	9.21445	7.65205	10.9721	2.12935	11.152	2.10065	6.02875	4.71305	9.06205	5.32135	13.4094	8.91135	16.7521	5.52575	5.62285	6.22365	7.41655	4.33105	13.7273	58.3948	15.4469	23.4388	14.8169
DAG	DAG(15:0/18:1)	nmol/g	17.3297	26.5236	25.3259	20.2057	18.8602	16.3621	36.1058	10.7311	9.111	9.789	8.3008	13.3322	13.5358	23.1019	20.0865	31.2946	6.3918	22.9575	2.9382	4.469	2.7556	5.9157	4.4529	7.4339	5.8018	11.6946	3.8015	2.7488	4.0475	5.4735	3.4623	12.9013	33.9493	8.114	8.2159	7.8035
DAG	DAG(16:0/20:4)	nmol/g	1.23624	1.87894	1.99004	1.84574	1.64414	1.59874	2.03054	1.17304	0.920538	1.31534	1.33864	1.33314	1.12024	2.03364	1.63994	2.13564	1.17794	1.59084	1.26204	1.00334	1.55974	0.913837	0.947638	1.53044	1.60554	2.30844	1.20064	1.23054	0.903338	1.09354	0.717538	1.30324	2.52384	1.59484	1.55674	1.57844
DAG	DAG(16:1/22:6)	nmol/g	0.4112	0.2819	0.2792	0.29	0.1983	0.2293	0.3931	0.2502	0.146	0.1576	0.1699	0.1566	0.4099	0.3414	0.2937	0.3886	0.106	0.3028	0.0952	0.1514	0.1988	0.2401	0.1491	0.2535	0.2314		0.2346	0.1473	0.2151	0.198	0.1375	0.2568	0.9746	0.3912	0.2883	0.4237
DAG	DAG(18:1/20:4)	nmol/g	2.9164	6.6454	4.5474	4.5203	3.2163	2.654	7.7701	2.0703	2.0281	2.3922	1.7682	2.5805	2.5767	6.1131	3.75	8.1735	1.2813	4.4048	1.04	0.9983	1.266	1.292	0.8514	1.3693	1.8564	1.9839	1.6677	1.1322	0.8496	1.0202	0.825	1.5798	5.6535	1.1015	3.6117	1.5529
DAG	DAG(18:1/22:6)	nmol/g	0.909188	0.636787	0.804688	0.731587	0.592688	0.538288	0.828287	0.285087	0.229788	0.484388	0.258688	0.353787	0.519787	0.894088	0.551087	1.06859	0.243888	0.556787	0.155888	0.233387	0.0926875	0.218287	0.158688	0.291888	0.371188		0.197187	0.0680875	0.218488	0.229187	0.139187	0.352787	0.661388	0.458388	0.560588
DAG	DAG(18:2/20:4)	nmol/g	0.411131	0.784531	0.529331	0.670031	0.464831	0.620731	0.944931	0.416731	0.306231	0.489131	0.452531	0.432631	0.382231	0.640531	0.706031	0.931331	0.257331	0.706031	0.419831	0.437131	0.553531	0.302631	0.330631	0.324831	0.589431	1.46603	0.506631	0.370731	0.327931	0.402831	0.262131	0.378031	1.52603	0.467031	0.758931	0.523531
DAG	DAG(18:2/22:5)	nmol/g	0.488113	0.657012	0.499013	0.618012	0.401512	0.420913	0.660412	0.385512	0.288212	0.269313	0.347413	0.221513	0.505212	0.595313	0.513613	0.539112	0.235613	0.293013	0.185113	0.242012	0.185012	0.369312	0.250113	0.206613	0.342012	0.847513	0.224412	0.0685125	0.356513	0.366013	0.298013	0.413013	1.33961	0.583812	0.399313	0.708213
DAG	DAG(12:0/16:0)	nmol/g	0.701525	0.876825	0.678125	0.908025	0.401525	0.444825	0.676725	0.262325	0.331425	0.223625	0.300625	0.389125	0.607925	0.903525	0.439025	0.548825	0.153225	0.504625	0.187825	0.422925	0.168525	0.296325	0.315525	0.321525	0.436725	1.64583	0.113325	0.036625	0.319225	0.432125	0.093125	0.298525	1.77883	1.54682	1.12403	0.906425
DAG	DAG(16:0/18:1)	nmol/g	181.563	180.531	215.965	176.376	185.631	158.119	194.069	104.611	92.2406	105.73	86.6222	111.79	185.195	175.684	167.836	200.143	66.2302	194.963	65.4397	109.487	62.6373	138.98	79.3622	162.562	165.07	284.91	79.0203	65.0077	79.2247	131.145	84.3769	270.518	619.766	180.812	211.826	149.304
DAG	DAG(16:1/16:1)	nmol/g	12.416	20.0238	19.6014	10.9818	6.39763	5.97503	23.169	3.81273	4.86263	5.97643	4.25103	7.42473	12.6479	12.6779	10.6186	18.6027	2.18543	15.0033	1.66303	2.77113	3.16183	5.87223	2.53273	7.44623	3.37433	6.42113	3.18433	3.64243	3.62203	3.57553	2.12443	4.72483	40.5245	6.78973	17.8452	6.64383
DAG	DAG(16:1/18:2)	nmol/g	7.085	13.7368	12.4078	7.6572	6.0008	6.5248	18.1333	3.8404	4.1197	5.982	3.4359	5.963	6.5872	9.8654	7.2903	15.1516	2.5233	11.1122	2.2541	1.8235	2.609	3.8568	2.0962	5.1212	3.9022	6.2419	4.4013	3.1296	2.3295	1.8659	1.7483	4.9141	31.7803	5.5558	7.541	6.4086
DAG	DAG(18:1/20:3)	nmol/g	2.8669	5.8965	5.5663	3.2198	2.7431	2.429	7.704	1.5848	1.6265	2.0056	1.061	2.0755	3.0921	4.5762	2.999	7.0655	0.9005	4.5604	0.7426	0.7492	1.0494	1.5899	0.8649	1.4723	0.9359	2.2691	1.2466	0.8203	0.6626	0.8319	0.7652	1.5419	4.74	1.8582	2.3354	1.7373
DAG	DAG(12:0/18:1)	nmol/g	1.38726	2.29236	2.35406	1.58596	1.52346	1.45736	2.33466	0.940963	0.887563	1.27296	1.07876	1.51756	1.49166	1.79716	2.20886	2.23986	0.730163	1.89196	0.582363	0.876162	0.514062	1.38046	0.875463	1.70596	1.28676	2.77146	1.07716	0.611862	1.02116	1.17776	0.870363	1.92906	7.17126	2.56916	2.63676	2.15896
DAG	DAG(14:0/18:1)	nmol/g	29.7633	41.2118	42.5966	31.5608	27.1399	28.1671	42.9947	14.6116	15.2658	21.7116	14.3805	21.9894	34.1517	36.6055	31.4949	45.5671	11.6424	37.8352	10.6256	17.5468	10.1206	25.7261	13.2074	30.5986	23.0087	42.0882	14.4224	12.2128	13.7538	19.7124	12.2119	42.0535	184.18	33.1792	46.8588	31.5775
DAG	DAG(18:1/20:1)	nmol/g	4.8617	7.2513	7.767	5.4687	4.4468	4.187	9.3731	2.4702	2.4611	2.7621	1.982	3.9851	5.1856	5.4436	4.9379	7.4631	1.7821	6.5224	1.7763	2.632	1.2466	3.6492	1.3831	3.7081	2.355	6.1325	2.4645	1.3744	1.988	2.5389	1.914	5.0942	17.054	3.7275	3.4913	4.7104
DAG	DAG(18:1/22:5)	nmol/g	2.67139	3.49819	2.80309	1.85899	2.15759	1.26789	6.38969	1.40939	0.985287	1.83949	1.02319	1.60169	2.53979	4.31989	1.83979	5.03059	0.743988	2.72799	0.275187	0.422888	0.341788	0.481488	0.184888	0.495588	0.321588	1.23879	0.325188	0.0985875	0.353287	0.542188	0.360287	0.664787	2.57459	0.859487	0.737187	0.852387
DAG	DAG(12:0/18:0)	nmol/g	0.554175	0.279375	0.542775	0.680775	0.327275	0.361175	0.285575	0.121175	0.194275	0.249075	0.210375	0.062775	0.327475	0.468975	0.725375	0.314075	0.053475	0.357075	0.078675	0.368675	0.106075	0.167575	0.132175	0.349075	0.215375	1.08448	0.072975	0.130675	0.133175	0.129375	0.067475	0.625275		0.663075	0.778475	0.569675
DAG	DAG(14:0/20:0)	nmol/g	0.8009	0.9586	1.1812	1.2241	0.5809	1.0474	1.3422	0.8658	0.6077	0.7643	0.6284	0.5868	0.8948	1.1133	1.3536	0.8316	0.3667	0.8757	0.2503	0.2218	0.1833	0.3577	0.3708	0.3189	0.3605	1.1753	0.4025	0.1039	0.2182	0.3278	0.2084	0.7821	1.1696	0.7251	0.5488
DAG	DAG(14:0/20:4)	nmol/g	0.3592	0.4761	0.4838	0.5675	0.2319	0.397	0.5581	0.1937	0.191	0.2488	0.1471	0.2338	0.2705	0.6456	0.3737	0.5361	0.1653	0.3475	0.1994	0.1553	0.2196	0.294	0.1526		0.3163	0.7488	0.2521	0.1449	0.1914	0.2165	0.1466	0.3953		0.5156	0.4642	0.4389
DAG	DAG(15:0/18:2)	nmol/g	1.8645	3.3654	2.8136	2.7371	2.8983	2.3666	4.5884	1.6502	1.1189	1.3988	1.2243	1.6436	1.4985	2.9011	2.3276	3.6484	1.0385	2.9108	0.6607	0.4094	0.6957	0.7501	0.6956	1.1631	1.3666	2.5127	1.1909	0.6646	0.5682	0.7244	0.537	1.3203	4.6126	1.2635	1.3235	1.7286
DAG	DAG(16:0/16:0)	nmol/g	25.5881	20.5638	27.9731	22.7231	19.2916	24.0492	20.882	13.4922	10.661	8.07751	8.97201	13.7094	23.8987	19.3458	17.5561	19.4648		21.7116	0.689912	10.5361		6.37241	3.01421	16.194	6.71761	37.8975			2.65121	11.3325	3.40131	24.296	62.2942	14.1697	23.254	12.9753
DAG	DAG(16:0/16:1)	nmol/g	31.4301	35.3371	43.4506	27.1234	24.342	21.7466	39.0192	13.5938	14.061	16.8509	12.465	19.6419	34.1146	30.7367	29.0219	35.232	8.50018	36.9522	8.85068	15.1228	11.4942	20.4355	12.5377	28.0836	19.6514	37.2646	13.3502	12.3374	13.8867	17.9601	11.0241	32.4974	141.102	33.7923	51.8097	28.0342
DAG	DAG(16:0/18:3)	nmol/g	4.90428	7.52778	7.97368	6.13218	11.1467	7.84387	8.94148	5.08328	3.88368	4.93128	4.71817	4.92387	4.80907	6.16697	6.04577	7.87538	3.66617	6.98888	0.699575	1.07888	0.620775	1.12797	0.726175	1.17358	0.764775	2.91527	1.14857	0.446675	0.960075	1.56147	0.679075	3.10548	3.73807	1.54418	1.07298	1.68788
DAG	DAG(16:0/22:6)	nmol/g	0.559013	0.477712	0.577812	0.588512	0.397213	0.374912	0.616513	0.360312	0.197612	0.387713	0.274112	0.270512	0.423113	0.751012	0.473612	0.781813	0.250013	0.404112	0.136412	0.251513	0.175212	0.378713	0.117112	0.249612	0.197013	0.807813	0.215413	0.0396125	0.290112	0.405012	0.205813	0.321912		0.500613	0.474513
DAG	DAG(16:1/18:3)	nmol/g	1.87736	4.12476	4.06866	2.21546	2.77956	2.19626	5.91106	1.38286	1.17336	1.67996	1.32056	1.65356	1.86546	2.95216	2.18616	4.66736	0.926756	3.23406	0.156856	0.198556	0.163356	0.296056	0.267756	0.505056	0.251556	1.35316	0.299856	0.163056	0.307156	0.461556	0.162656	0.994156	1.30766	0.519456	0.686656	0.526456
DAG	DAG(18:0/18:3)	nmol/g	3.14698	4.33918	5.13178	3.95008	7.92758	5.51318	6.60508	3.58288	2.44428	3.37468	2.66338	3.15168	3.41648	4.29318	4.94068	6.23018	2.57718	4.55728	0.650981	0.675381	0.425881	0.602081	0.492481	0.785881	0.612381	1.80028	0.607181	0.298481	0.541081	0.737981	0.444681	1.99498	1.89278	1.18268	0.638681	1.56878
DAG	DAG(14:0/18:2)	nmol/g	3.1832	4.5698	4.9975	4.2441	3.0503	3.8082	6.3508	2.2262	1.6912	3.2663	1.8266	2.6125	3.4762	4.4248	3.8656	5.3646	1.955	4.4014	1.9291	1.273	1.9971	2.3186	1.62	3.7074	4.3385	5.3599	3.0071	1.7722	1.1617	1.522	1.2429	3.7139	21.1087	3.4375	4.7973	4.7221
DAG	DAG(16:1/18:0)	nmol/g	14.2612	17.158	17.8389	12.2029	11.7469	11.844	18.7987	7.17983	6.99163	9.03623	6.30013	9.59103	14.0665	14.5565	12.84	19.2197	4.91803	16.599	3.38993	5.98273	3.44173	7.70373	4.64623	10.5979	8.04983	11.8369	4.57643	4.02283	4.32643	7.86953	3.68103	12.6679	42.6506	9.78323	14.2388	8.65113
DAG	DAG(16:1/18:1)	nmol/g	93.1035	165.043	152.114	92.8254	66.0131	64.3406	193.331	41.6887	47.8932	53.8499	35.3273	67.4643	97.3331	116.221	78.6864	160.278	23.4556	127.149	16.5615	28.8085	24.5398	53.5937	23.7851	62.8091	31.7677	63.7628	29.2287	26.3405	30.8634	36.5202	21.0899	61.0748	335.767	61.6065	107.979	57.6024
DAG	DAG(16:1/20:2)	nmol/g	0.5411	0.8672	1.1645	0.7092	0.4751	0.6375	1.0331	0.3634	0.2825	0.3439	0.4084	0.3803	0.59	0.8178	0.7089	0.8401	0.2291	0.966	0.2478	0.27	0.2742	0.4981	0.2848	0.5927	0.4737	1.3456	0.3563	0.2404	0.3831	0.3554	0.277	0.7682	2.5632	0.7446	0.7822	1.2095
DAG	DAG(18:2/20:3)	nmol/g	0.5453	0.7403	0.7701	0.7708	0.5631	0.6879	1.1006	0.3522	0.3149	0.4064	0.2886	0.3596	0.6345	0.7558	0.7665	0.8237	0.2545	0.5178	0.2779	0.308	0.3013	0.3082	0.3149	0.5973	0.4285	0.8813	0.4222	0.265	0.4917	0.4541	0.2519	0.6184	1.1678	0.8023	0.5622	0.6488
DAG	DAG(18:2/22:4)	nmol/g	3.1112	3.3711	5.9019	6.0916	6.0264	6.1987	5.7728	6.0283	3.3052	3.8999	3.4405	4.3979	1.7365	5.5741	6.7794	6.2835	3.5284	7.1198	2.1522	7.2148	1.9848	3.4311	4.9718	3.2738	2.5216	5.4272	1.6974	1.9928	4.9246	6.3136	5.6627	3.3441	4.8361	4.4446	1.1046	4.1233
DAG	DAG(14:0/16:0)	nmol/g	21.5076	22.0508	24.5899	20.8048	17.106	20.9158	23.8777	10.8105	11.1251	13.1238	11.5444	12.8162	21.8108	21.4932	21.5507	22.855	6.36356	22.7419	5.58346	10.6773	5.43936	9.42406	7.32596	15.392	11.4755	33.2231	7.23946	4.66916	7.27606	12.3962	6.73566	24.2249	65.7023	20.3123	22.4885	17.0447
DAG	DAG(14:0/18:3)	nmol/g	0.768188	1.76249	2.34549	1.14609	1.55249	1.21709	1.96669	0.670388	0.526288	0.987988	0.712688	0.676588	1.11919	1.34649	1.29379	1.55789	0.544087	1.28339	0.106588	0.206388	0.198387	0.171088	0.239987	0.434387	0.283488	1.02049	0.411888	0.0807875	0.381088	0.480388	0.179787	0.628687		0.574087	0.431088	0.731187
DAG	DAG(14:1/18:1)	nmol/g	17.7095	41.2934	39.5074	31.6325	13.4431	13.4864	63.7199	5.94126	10.2861	16.8776	9.20416	13.3748	35.4701	32.2035	16.8164	41.6886	4.64196	33.1223	2.90266	7.59556	7.74146	16.3054	7.38186	19.4276	10.0857	17.119	8.60046	8.95736	8.35786	9.24866	5.53206	16.526	101.754	19.8026	33.9072	20.508
DAG	DAG(16:0/22:5)	nmol/g	2.38587	2.84068	2.73407	1.71057	2.44997	1.68877	3.68637	1.97527	1.08218	1.43867	1.50907	1.51747	2.55598	3.17988	2.18038	3.13457	1.22487	2.40358	0.497475	0.691275	0.338875	0.818075	0.353275	0.882875	0.423475	2.56358	0.310475	0.298175	0.590175	0.903575	0.538975	0.934075	3.00068	1.15928	1.05977	0.845775
DAG	DAG(18:1/20:2)	nmol/g	1.5007	2.3193	2.0775	1.7065	1.4444	1.3583	2.4841	0.9541	0.7328	0.9933	0.6032	0.8738	1.3173	1.8508	1.456	2.4423	0.5118	1.5546	0.5759	0.6154	0.3984	0.8183	0.501	1.0116	0.8397	2.153	1.032	0.4619	0.529	0.6147	0.4717	1.3443	4.6992	1.1161	1.1983	1.2016
DAG	DAG(14:0/16:1)	nmol/g	6.31928	9.99277	9.79528	6.62777	4.38298	5.08127	10.145	2.70527	3.44428	4.24887	3.11707	4.15078	7.35037	7.20667	6.99737	9.51458	1.99517	7.98937	1.75158	2.53638	2.05757	4.13457	2.27997	5.84077	3.64887	7.96227	2.48448	2.42948	3.04367	3.55618	2.04188	5.61658	37.4232	7.44168	10.8269	7.64727
DAG	DAG(14:0/22:6)	nmol/g	0.211537	0.266338	0.266338	0.346438	0.136538		0.389738	0.120938	0.0810375	0.0993375	0.114437	0.0869375	0.218238	0.307538	0.282237	0.262537	0.0943375	0.175138	0.0641375	0.0921375	0.112037	0.162837	0.128238	0.180338	0.113537	0.758938	0.129037	0.0940375	0.123237	0.151037	0.116237	0.222938	0.523238	0.438638	0.542937	0.353137
DAG	DAG(16:0/18:0)	nmol/g	18.4348	12.278	13.3482	21.0866	14.2379	20.2383	11.1721	17.7185	4.45469	6.83469	3.19639	9.53629	11.4455	10.7836	12.9987	12.3117		10.0055	1.08449	11.93		3.28569		8.75019	2.67309	26.7257				9.95199	1.34949	23.1218	33.7781		13.8149	10.056
DAG	DAG(16:0/20:3)	nmol/g	1.32851	1.71571	2.09701	1.76351	1.30911	1.34771	2.18421	0.716206	0.631006	0.948006	0.851706	0.965906	1.13911	1.27911	1.50131	1.51471	0.801406	1.76921	0.765706	0.812306	0.870206	0.859206	0.811106	1.29251	1.06231	2.96341	1.17201	0.848906	0.686106	0.888406	0.523406	1.36181	3.61341	1.53971	1.35401	1.62141
DAG	DAG(16:0/20:5)	nmol/g	0.586738	0.852537	0.788637	0.666637	0.626838	0.649537	1.07904	0.714538	0.264537	0.515038	0.558137	0.426737	0.518537	0.632737	0.917837	0.830838	0.619337	0.854038	0.163337	0.328338	0.270338	0.243537	0.170637	0.268838	0.181537	1.55664	0.206737	0.153237	0.324738	0.465438	0.168338	0.379937	1.41604	0.472037	0.563538	0.569937
DAG	DAG(16:1/20:0)	nmol/g	1.2488	1.4449	1.4286	1.1641	0.8431	1.2938	1.7709	0.8062	0.7518	0.8271	0.7073	0.9745	0.8299	1.3713	1.1805	1.5702	0.394	1.3715	0.3841	0.4532	0.3195	0.5232	0.3745	0.7134	0.4216	1.777	0.4444	0.3921	0.6114	0.5036	0.303	0.6296	1.4605	1.0717	0.8693
DAG	DAG(18:0/18:1)	nmol/g	98.3647	99.1715	118.779	101.225	100.318	106.857	126.435	71.7695	52.9719	68.5802	51.8122	70.4219	91.7615	111.715	105.887	132.081	48.6127	108.039	50.7122	67.8038	27.3949	72.1705	41.2349	71.2294	107.697	113.141	39.6156	29.0105	36.7538	75.0799	43.6246	140.917	276.19	66.9871	88.2604	61.3419
DAG	DAG(18:2/20:5)	nmol/g	0.35035	0.52245	0.26645	0.40385	0.31835	0.40195	0.50495	0.23585	0.15845	0.22805	0.28005	0.20205	0.25175	0.34555	0.40455	0.38455	0.14445	0.31895	0.13525	0.18455	0.20845	0.18615	0.18855	0.26335	0.20635	1.33775	0.19355	0.09095	0.22865	0.32445	0.15165	0.38935	1.32675	0.40475	0.42245	0.57965
DAG	DAG(18:2/22:6)	nmol/g	0.2134	0.154	0.2255	0.3519	0.1096	0.2474	0.1988	0.1106	0.1025	0.1447	0.1327	0.193	0.1892	0.2323	0.2774	0.2429	0.0665	0.1686	0.1223	0.201	0.1645	0.1281	0.1224	0.2275	0.2425	0.5735	0.1452	0.1471	0.196	0.1642	0.132	0.3697		0.3767		0.442
DCER	DCER(20:0)	nmol/g	2.42017	0.562575	0.963575	2.36117	0.494375	1.41867	1.47748	1.63098	0.435075	0.324975	0.794175	0.671375	2.29588	1.05638	2.59797	1.05187	0.489275	1.02638	0.652575	0.844875	1.23838	1.64958	1.03868	1.13878	1.65207	5.41627	1.22138	0.487275	0.855375	1.12338	0.242575		4.23498	2.42457	1.60328	2.82808
DCER	DCER(26:1)	nmol/g	0.707762	0.530062	0.441163	2.15766		0.686562	0.510563	0.988363	0.407963	0.323062	0.738762		1.27286	0.259962	0.934662	0.598762			0.186963	0.156862	0.825063	0.792963	0.115862		1.11426		0.861563	0.484563	0.454863	0.790562			2.95656	2.24446	0.796763	1.01206
DCER	DCER(18:0)	nmol/g	2.9958	2.4804	3.8318	6.4032	4.3123	5.8631	4.2676	4.8453	2.5068	4.1243	5.2493	3.2322	3.9551	4.8206	5.0559	3.7766	3.9015	4.3634	3.1959	3.0578	3.8523	3.299	3.6452	3.7091	4.5648	9.5311	3.4138	3.7531	3.227	3.3436	4.0551	3.9936	3.1753	3.6257	2.5505	4.7845
DCER	DCER(22:0)	nmol/g	2.34189	1.89119	1.98049	4.44119	1.33869	2.95389	3.00099	2.05649	1.63989	1.16719	2.22389	1.33489	1.80019	1.62929	3.89249	1.67509	1.10049	2.66559	1.16719	0.946788	2.08079	1.96999	1.08099	1.80459	2.81279	5.95759	1.15219	1.49239	2.12559	1.12989	1.18549	3.65209	5.78659	2.41839	1.66159	3.81459
DCER	DCER(24:1)	nmol/g	2.10502	1.51883	0.144525	3.04603	1.02622	1.22643	2.80963	2.33643	2.37412	1.73772	3.75142	1.60252	1.91073	1.83973	2.49582	1.74372	1.96883	1.64742	1.80913	0.207125	2.98572	1.38062	1.58583	0.882825	2.34163	3.37982	2.25183	2.59373	1.02293	0.893625	0.641825	1.59803	4.38002	2.61152	1.76473	1.30602
DCER	DCER(26:0)	nmol/g		0.952619	1.83202	2.62542	0.762319	1.53662	0.844319	1.01222	0.863319	0.476219	0.992919	0.772119		1.01012	1.75742	0.893619	0.251919	1.14772	0.293819	0.817019	1.00432	1.31952	0.695819		0.906919		0.941719	0.533619	1.13912		0.255219		5.01002		2.09722	2.30702
DCER	DCER(14:0)	nmol/g					0.8588			0.9914	0.6352		0.9102			1.4509	1.658		0.5274	1.2007	0.7471	0.7366	1.2046					5.2194		0.7112		0.849	0.6047
DCER	DCER(22:2)	nmol/g	2.93046	1.52036	2.21526	4.05946	1.43136	2.51316	1.61896	2.25856	0.896962	0.822662	2.22076	1.08146	2.56866	1.51646	3.29236	1.14076	0.963462	2.67046	1.23336	1.05356	1.29056	1.50426	3.00896	1.28316	2.16726	7.71566	2.40196	1.63106	1.75106	1.57686	0.988062	2.15546	6.97976	3.57766	2.70656	3.41016
DCER	DCER(18:1)	nmol/g	1.2245		1.2677	2.3457	0.9303	1.64	1.6122	0.8621	0.7462	0.7841	1.024	0.8707		1.7189	1.7106		0.6254	1.2315	0.8639	0.912	1.0508		1.4071			4.5386	1.209	0.7112	1.2939	1.1405	0.8174			2.8951	2.0813
DCER	DCER(20:1)	nmol/g	2.0177	1.3229	2.1805	3.0237	0.7939	1.4687	1.8088	1.4009	0.7362	0.9756	1.6023	1.0716	1.7908	1.4009	1.8095	1.1865	0.669	1.3957	0.8853	1.0874	1.4533	1.4876	0.938	2.489	1.6914	7.2618	1.4224	0.9398	1.6561	1.4256	0.6512	2.2272		3.3854	2.3444	3.8276
DCER	DCER(16:0)	nmol/g	3.49946	1.55606	1.69016	3.68706	1.58346	2.34596	1.35406	2.13926	1.25966	1.51156	3.61516	0.966456	3.20236	2.71836	3.53916	1.37156	1.15596	2.34156	0.598256	0.720156	1.29756	1.09476	0.830156	1.07936	2.03146		1.84486	0.954356	1.27286	0.748756	0.792856		5.37526	3.75026	1.55716	2.82846
DCER	DCER(24:0)	nmol/g	3.7292	2.2193	2.6757	4.1233	2.3422	3.8042	2.7063	4.0872	2.1603	2.4639	3.5962	2.2734	2.9038	3.4254	3.5689	3.5917	2.2933	3.1392	1.8747	2.3655	2.317	2.5786	3.0523	2.406	3.1233	6.6377	2.987	2.357	2.5877	3.0839	1.9865	5.3043	5.2299	3.7906	2.6793	4.2036
DCER	DCER(22:1)	nmol/g	1.98701	0.933013	1.89611	3.57561	1.17661	1.82261	1.19141	2.31261	0.972912	0.441713	0.972012	0.264813	1.91991	1.07631	1.91851	1.81251	0.899212	1.64891	0.388213	1.70571	1.20011	1.76561	0.815113	1.83741	1.42801		2.24441	0.982313	1.23161	0.949812	0.569213	2.04881	3.85661	3.45591	1.36711	3.47911
HCER	HCER(22:0)	nmol/g	0.2709	0.2058	0.2531	2.7007	0.3946	0.4762	1.7051	1.1049	0.245	0.5328	0.3134	0.1515	0.2572	0.3547	0.4778	0.4005	2.1193	1.2107	0.1834	0.2312	0.69		0.1724	0.251	0.2425	0.4212	0.2032	0.1569	0.4016	0.192	0.2495	0.3887		0.3923	0.2349	0.3037
HCER	HCER(22:1)	nmol/g			0.138025	0.453325	0.049425	0.164525	0.291425	0.187025	0.042025	0.064425	0.046625	0.000125		0.043125	0.052825	0.017425	0.299925	0.225625	0.035925		0.223625	0.044925		0.048425	0.031525		0.091825	0.023125	0.102325	0.047225		0.071725	0.332125	0.158925	0.073725	0.268125
HCER	HCER(18:0)	nmol/g	0.3027	0.2936	0.4033	1.9912	0.4403	0.6316	1.6647	1.0437	0.3953	0.5328	0.3993	0.2441	0.2906	0.4387	0.6612	0.5703	1.4579	1.1868	0.4764	0.2793	0.714	0.3832	0.3817	0.5217	0.3912	0.8143	0.3587	0.3895	0.501	0.3967	0.6332	0.282	0.4985	0.3479	0.2916	0.4339
HCER	HCER(20:0)	nmol/g	0.1985		0.1739	0.5258	0.1597	0.2215	0.4036	0.2843	0.1292	0.1264	0.1354	0.0833	0.1429	0.1869	0.1262	0.179	0.2517	0.2364	0.0983	0.1691	0.1712		0.1287	0.1738	0.1343		0.1575		0.1803		0.1152	0.1919				0.329
HCER	HCER(14:0)	nmol/g		0.110863	0.103962	0.173563	0.0629625	0.129463	0.0719625	0.0716625	0.0988625	0.0601625	0.114763	0.0539625	0.128163	0.110062	0.170263	0.0539625	0.0342625	0.110963	0.0379625	0.0780625	0.0735625	0.129963	0.0254625	0.113662	0.111763	0.264263	0.125463	0.107762	0.0956625	0.0949625	0.0880625	0.174363	0.391562	0.189562	0.142762
HCER	HCER(16:0)	nmol/g	0.4182	0.2502	0.316	0.6558	0.3402	0.3597	0.5051	0.3239	0.3231	0.282	0.4395	0.2207	0.2144	0.3037	0.3063	0.3236	0.2641	0.4179	0.188	0.2805	0.333	0.3583	0.2415	0.3347	0.2762	0.4212	0.3668	0.2809	0.3221	0.2674	0.3415	0.3458	0.4663	0.5493	0.365
HCER	HCER(18:1)	nmol/g		0.0581625	0.158862	0.679462	0.0939625	0.236762	0.799763	0.375962	0.0531625	0.129463	0.0577625	0.0322625		0.0965625	0.245562	0.108363	0.493862	0.379063	0.0053625	0.0508625	0.295063	0.124363	0.0237625	0.109662	0.0953625	0.421162	0.103462	0.0472625	0.0973625	0.150762	0.0193625	0.153562		0.321362	0.0896625	0.114363
HCER	HCER(26:0)	nmol/g		0.129	0.2032	0.25		0.1907	0.2147	0.1999		0.1332		0.1066				0.1466	0.1856	0.1968		0.1162	0.1209		0.1131				0.1466		0.1408		0.1378			0.3204	0.2031
HCER	HCER(26:1)	nmol/g	0.21055	0.12585	0.18385	0.30495	0.13085	0.14885	0.21625	0.18755	0.05905	0.13735	0.13095	0.10775	0.08615	0.18475	0.15475		0.13755	0.11895	0.11895	0.11875	0.11095	0.13965	0.09505	0.24395	0.15265		0.14995		0.12405	0.09975	0.08545	0.19245	0.49265	0.40185	0.12305
HCER	HCER(20:1)	nmol/g	0.0655		0.1382	0.1885	0.1045	0.1436	0.1164	0.055	0.0341	0.0392		0.0214	0.1513		0.1575	0.0262	0.0465	0.1576	0.011	0.0452	0.0917	0.1068	0.0372	0.1401	0.1406	0.33	0.106	0.0471	0.0602	0.0856	0.046	0.1342
HCER	HCER(24:0)	nmol/g	0.432194	0.179094	0.422294	5.42479	0.396094	0.838194	4.02539	2.81679	0.405094	0.897994	0.315394	0.212294	0.302794	0.424294	0.953794	0.912494	4.44999	2.80609	0.225794	0.174194	1.25489	0.210894	0.109394	0.133594	0.165394	0.519794	0.192394	0.100794	0.423094	0.180594	0.378594	0.299894		0.475194	0.249594
HCER	HCER(24:1)	nmol/g	0.385537	0.171038	0.274037	3.93074	0.230038	0.404838	3.18324	1.75384	0.292637	0.592237	0.170737	0.157037	0.164038	0.447738	0.782338	0.466338	3.62044	2.01154	0.0829375	0.0787375	1.14054	0.200338	0.0620375	0.0913375	0.108137		0.182638	0.0210375	0.302938	0.178338	0.203237	0.257437		0.224738	0.241838	0.198838
LCER	LCER(14:0)	nmol/g	1.565	1.3508	1.7188	2.0084	1.1389	1.6763	1.9126	0.911	1.059	0.902	0.8885	1.1057	1.538	1.0971	1.4264	1.5816	0.6706	1.7281	0.7973	1.3339	1.4766	1.5076	1.623	1.8446	1.6797	1.8406	1.3905	1.368	1.8364	1.048	1.1119	1.5679	2.4211	2.5048	2.1979	2.5745
LCER	LCER(18:0)	nmol/g	17.4226	16.9615	21.3565	21.9248	17.1663	17.0304	20.127	16.6686	10.4158	12.2	16.4246	14.2405	15.1979	19.1842	18.7716	18.9358	10.4006	24.7307	11.7959	14.2398	15.5137	17.9039	20.2907	21.166	16.193	26.0069	17.297	15.1695	18.6145	15.3659	15.5532	22.7752	27.5371	25.419	18.6675	21.8818
LCER	LCER(18:1)	nmol/g	5.28485	3.03035	3.52215	3.71485	2.10495	2.45105	3.28315	2.15235	2.00455	1.80405	1.51385	1.59875	2.83825	2.21315	2.54955	2.87035	1.32625	4.17555	2.14715	2.44875	4.34335	4.62835	3.62165	5.71985	2.98885	5.68815	4.86095	3.68485	5.48235	2.56955	3.61715	4.25625	6.61055	7.40105	6.21025	7.72515
LCER	LCER(20:0)	nmol/g	3.31586	2.50316	2.60536	3.28736	2.70666	2.76996	3.31986	2.24936	2.15526	1.59286	2.04846	1.86166	2.32946	2.57586	2.87546	2.52676	1.32066	2.89666	1.68446	2.15336	2.34976	2.85496	2.40706	3.39846	2.78116	5.63686	3.76856	1.89666	3.19456	2.73126	2.54626	4.73666	4.10906	3.83676	4.03436	5.09646
LCER	LCER(24:1)	nmol/g	0.896338	1.18124	1.58234	1.28544	0.881437	1.20844	1.11574	1.08274	0.862838	0.886837	1.64294	1.02364	0.933037	1.52764	1.75934	1.41974	0.580538	1.56644	0.727738	0.957838	1.58824	0.720838	0.920538	1.00204	0.907038	1.12414	1.02904	1.22614	0.965337	1.13744	0.610537	0.592037	1.26114	1.16404	0.895138	1.11364
LCER	LCER(22:0)	nmol/g	1.73985	3.34025	3.63265	2.91755	2.83105	2.72935	3.48255	2.69635	1.42035	1.90435	3.14165	2.28175	1.96125	3.52785	4.43645	3.34435	1.54565	4.92515	1.23145	1.52045	2.77575	2.04685	2.20985	1.54925	1.71755	2.58885	1.98445	2.00805	2.14215	1.56255	1.75395	2.37365	2.53025	2.70355	1.65015	1.75515
LCER	LCER(26:0)	nmol/g	0.61935	0.50375	0.56295	0.79205	0.24095	0.63785	0.42305	0.52015	0.25985	0.21255	0.30585	0.34365	0.36225	0.51285	0.47525	0.35535	0.16495	0.54035	0.14755	0.28275	0.41795	0.44615	0.44755		0.48265	0.84785	0.45025	0.17705	0.24175	0.43075	0.24525	0.41385	0.70225	0.91505	0.70445	0.46705
LCER	LCER(26:1)	nmol/g	0.433125	0.370725	0.449225	0.509225	0.167625	0.432625	0.410725	0.465025	0.174025	0.225325	0.314225	0.253525	0.271825	0.443825	0.521125	0.180725	0.215425	0.497125	0.293925	0.390025	0.480925	0.319425	0.409225	0.563725	0.439225	0.953625	0.401025	0.412625	0.370725	0.359825	0.381625	0.614925		0.992725	0.596725	0.662725
LCER	LCER(20:1)	nmol/g	3.35383	1.44732	2.04853	2.32662	1.40033	1.96352	1.95582	1.29072	1.17633	0.960625	1.21053	1.01212	1.97493	1.57993	1.54052	1.60662	0.854725	2.05742	1.15413	1.31422	1.59482	1.84613	1.43382	2.69543	1.17752	2.63863	1.63132	1.16243	2.02953	1.55183	1.61712	2.36123	2.42802	2.91852	2.08783	2.88442
LCER	LCER(24:0)	nmol/g	2.54878	3.10717	3.67267	3.50457	3.19477	2.61967	4.23287	3.09008	1.87957	2.19218	4.20587	2.29137	2.27358	4.35058	4.33138	4.19637	1.72338	5.32808	1.30177	1.82777	2.36008	1.75178	2.72408	2.25588	2.21508	2.22547	2.17238	1.95277	2.14268	1.82317	1.63207	1.81088	2.47748	3.34808	1.86397	1.58937
LCER	LCER(16:0)	nmol/g	7.70375	8.16275	9.95415	10.2274	6.72165	7.32675	9.63715	5.97185	5.59585	5.60975	5.68085	6.20425	7.08755	8.48045	8.33155	8.13675	4.13885	9.59695	5.87165	5.90465	8.92245	9.91965	8.91135	10.7302	7.80985	13.3665	8.64365	7.30475	10.7682	7.49615	6.87715	9.46085	14.3674	11.7935	11.6136	12.8242
LCER	LCER(22:1)	nmol/g	0.572562	0.211762	0.538162	0.635563	0.242762	0.677763	0.535162	0.356463	0.354463	0.238563	0.367862	0.234662	0.419463	0.538262	0.679863	0.396662	0.224963	0.639463	0.308362	0.371063	0.417863	0.505663	0.396962	0.695562	0.476062		0.425563	0.332962	0.432262	0.450763	0.300063	0.431463	0.948263		0.615563	0.829363
LPC	LPC(15:0)	nmol/g	1.0829	1.2897	0.8168	1.5827	0.9151	1.1249	1.3158	1.4706	0.5777	0.9505	0.8719	0.772	0.5648	1.759	1.342	1.2402	0.9317	1.2514					0.5957							0.5633	0.5434			0.4942
LPC	LPC(16:0)	nmol/g	47.5395	96.8757	96.6181	99.0267	91.3009	82.6103	66.6053	68.3418	30.5124	78.1169	64.8129	60.642	32.9952	89.0575	101.434	78.0547	57.0964	125.244	46.1458	36.6327	53.498	49.8344	56.1269	39.2608	75.0598	30.9198	47.0436	37.1862	56.0585	38.5152	58.0054	36.6973	43.1645	41.291	21.5734	30.3668
LPC	LPC(16:1)	nmol/g	5.2913	6.9945	7.8794	5.4618	6.7284	5.4444	5.4963	4.6434	2.8704	5.6061	3.7634	4.5281	3.4545	8.0369	6.7226	6.7907	4.1288	10.3665	1.8609	4.9634	2.5334	3.5346	2.418	2.866	2.6362	1.9017	2.0725	1.3701	4.78	6.8379	3.7363	2.8808	2.2374	3.6329	1.376	2.6835
LPC	LPC(20:0)	nmol/g	0.845313	0.687213	1.10611	1.07781	1.30591	1.12851	0.815913	0.971413	0.186612	1.18671	1.08201	0.491812	0.474413	1.29291	1.04871	0.531212	0.649613	1.51711	0.878812	0.151012	0.867712	0.208313	0.698412	0.417413	0.460813	0.116913	0.885813	0.337713	1.80271	1.10791	0.976113	0.746413	0.146913	0.175613	0.179812	0.632413
LPC	LPC(20:4)	nmol/g	8.8006	10.6814	12.3315	17.2234	12.2853	10.4088	9.427	10.6114	4.9948	9.7554	10.9224	7.8006	7.9073	12.8893	15.9266	12.3411	9.2075	16.2347	17.2834	7.2846	29.3276	7.4859	14.9681	7.5119	15.0412	3.2425	18.5652	18.2377	17.3407	8.2485	8.254	5.7088	4.5092	5.9614	5.6674	8.6901
LPC	LPC(20:5)	nmol/g	1.2671	1.4869	1.8207	1.9861	2.6597	1.9348	1.6822	2.3068	0.8196	2.1777	2.5042	1.6296	1.0467	2.0926	2.7979	1.8149	2.0461	2.097		0.9183								0.3296	1.1419	1.1688				0.3701
LPC	LPC(22:6)	nmol/g			0.4538																										0.5267
LPC	LPC(20:1)	nmol/g					0.4422										0.4766								0.5027				0.5518							0.2936
LPC	LPC(22:4)	nmol/g	0.67	1.1768	1.041	1.2812	1.314	0.8249	1.0382	0.8313	0.4837	0.7661	0.5211	0.811	0.5742	1.1278	0.7687	0.977	0.3623	1.5453	1.569	0.6953	2.8307	0.9273	2.7728	1.0862	1.2449	0.5546	1.7604	1.6803	2.0846	0.9287	0.9811	0.7339	0.8777	0.5852	0.8194	1.3765
LPC	LPC(20:2)	nmol/g	0.637	0.9862	1.2592	1.0727	0.9657	1.1219	0.8494	0.8434	0.3803	0.8599	0.7967	0.6964	0.6436	1.1373	1.0128	0.8838	0.682	1.4713	0.9487	0.7477	1.3701	0.5712	1.3273	0.8422	0.9959	0.5725	1.1541	0.9823	1.912	0.9135	0.9092	0.7085	0.6688	0.8534	0.3965	0.8125
LPC	LPC(17:0)	nmol/g	3.5915	6.2814	6.6142	8.5031	8.0741	5.9693	5.8627	6.0573	2.2382	5.0911	4.4001	4.4346	2.1541	7.2787	7.5328	7.4864	4.6159	8.4387	2.2866	1.3458	1.7449	2.1907	3.443	1.4527	3.1781	1.4229	2.3472	1.383	1.9917	1.8136	2.5572	1.48	1.9448	1.9993	1.1661	1.0428
LPC	LPC(18:0)	nmol/g	18.6155	24.9434	26.825	28.8763	30.0801	32.9961	22.1351	21.6842	9.509	20.5114	17.1618	17.1641	12.3601	28.129	31.5113	26.0888	15.9792	39.4876	9.6573	8.0254	12.0594	12.0688	14.0219	7.381	16.6523	14.6664	10.45	7.4709	11.3524	10.9353	14.8316	17.0074	17.8475	14.8243	17.0372	13.5288
LPC	LPC(18:1)	nmol/g	86.3745	83.2964	105.314	70.7555	93.8973	76.686	68.3208	66.0945	35.5198	81.7218	49.929	60.5885	71.888	102.735	81.2406	82.6675	52.3099	145.96	28.4854	68.7712	44.8768	61.6344	65.7333	42.7812	55.5515	25.0916	31.7994	33.5025	69.761	84.2982	90.169	38.9835	25.1965	41.547	17.4453	41.3929
LPC	LPC(20:3)	nmol/g	5.19876	8.35206	8.61736	10.5161	8.34256	6.88936	8.40276	7.90656	2.56916	7.57946	6.20596	5.96946	5.14486	9.33296	11.3207	8.47606	6.09746	12.8468	9.88386	5.23306	16.4472	6.90786	13.8602	5.85826	7.99756	2.23306	11.1741	10.3723	14.3244	6.36746	7.59616	4.50316	4.79906	3.78726	3.98826	8.65436
LPC	LPC(18:2)	nmol/g	21.9192	27.9779	32.5584	44.8274	44.851	35.0509	28.0978	41.7462	13.214	31.6205	23.4577	24.7243	23.3409	39.7294	48.6785	39.5794	31.3981	45.9815	90.0659	42.8061	82.2957	39.2977	92.7783	34.5757	91.8292	18.8529	80.5659	58.4614	86.7167	51.6133	64.4835	30.3278	17.8819	29.0634	18.3665	39.1543
LPC	LPC(22:5)	nmol/g	3.8383	5.0828	5.7173	5.3842	7.9	5.8343	5.4797	4.5541	1.8588	5.7532	3.8342	4.1675	2.8897	5.4893	5.9376	4.7792	3.7878	8.4387	2.4691	2.6299	1.9	1.8412	2.786	1.1124	1.0789	0.8722	1.1611	1.383	6.1609	3.1167	2.6424	1.1233	0.8973	0.9631	0.978	1.2514
LPC	LPC(18:3)	nmol/g	3.4544	5.6441	6.7263	7.3083	9.7364	7.6341	5.4797	8.513	2.7187	6.121	4.1737	4.7552	3.8354	7.6881	8.2545	6.7453	5.5172	6.6123	1.1501	1.2347	1.0437	1.1289	1.6427	0.9872	0.9025	0.6047	0.7491	0.8789	2.1377	0.8866	1.4917	0.9267	0.6827	1.085	0.4248	0.8421
LPE	LPE(18:1)	nmol/g	17.8742	19.859	24.9234	23.79	21.9382	21.384	19.4412	20.4416	9.93471	19.8021	15.5375	18.2682	14.2359	23.1729	25.3164	22.9785	18.6759	33.039	15.2864	19.1383	19.0844	21.2645	18.3624	18.4573	18.6709	12.5221	17.4606	12.7205	22.9246	30.1864	25.3023	21.7253	16.6734	20.0327	9.29591	13.2361
LPE	LPE(20:0)	nmol/g			0.2206	0.2474	0.1928		0.1833	0.1906			0.1406	0.2031		0.1786	0.1617	0.2164	0.149	0.3458	0.2278		0.2304	0.1254	0.1448						0.2647	0.3041		0.1628
LPE	LPE(18:0)	nmol/g	56.09	85.1159	106.79	110.286	87.699	68.0569	68.0507	67.7131	29.0182	60.5901	67.7011	50.1066	29.605	104.615	133.553	87.5042	52.2073	134.168	49.8546	37.6654	50.5996	49.4171	89.2562	30.6389	95.7471	23.8831	50.3793	37.4869	65.858	36.0825	72.3366	31.8377	35.2974	35.1329	16.4807	27.7102
LPE	LPE(20:4)	nmol/g	11.875	14.3897	16.6645	17.4521	14.5915	13.0743	11.5374	14.0862	6.8862	12.4479	11.5179	12.8011	10.3114	18.1883	19.9478	15.1697	12.4892	21.1464	22.0517	14.5185	34.5152	16.0726	17.8387	16.1122	25.8578	8.4324	26.1852	24.8925	26.3888	16.2493	13.6598	15.0788	9.2836	14.0565	10.2718	14.2254
LPE	LPE(22:4)	nmol/g	0.5477	0.4829	0.4931	0.6622	0.6761	0.5076	0.6802	0.4708	0.2633	0.4882	0.3326	0.3537	0.3063	0.5958	0.542	0.4667	0.3492	0.5334	1.4613	0.6018	3.0136	0.831	1.5659	1.2002	1.2334	0.5933	2.1843	1.8552	1.6114	0.8943	1.5295	1.1368	0.8657	0.7968	1.0422	1.0555
LPE	LPE(15:0)	nmol/g	0.1979	0.224	0.2836	0.2848	0.2667	0.2055	0.2374	0.2144	0.1411	0.2136	0.2272	0.195	0.2086	0.3125	0.2967	0.2721	0.165	0.3728	0.1508				0.1843						0.1594		0.2821	0.1507				0.1646
LPE	LPE(20:1)	nmol/g	0.1926	0.1749	0.2059	0.3965	0.2231	0.2117	0.4387	0.3208		0.2054	0.1969	0.1562	0.2529	0.2447	0.3169	0.2381	0.3287	0.3191		0.1786	0.2966	0.203	0.1918	0.1905	0.2333		0.2645	0.1928	0.2773	0.2956	0.2167	0.2588	0.4189	0.2351	0.1822	0.2504
LPE	LPE(22:6)	nmol/g	0.36405	0.17245	0.32845	0.20975	0.25175	0.32235	0.22815	0.27205	0.12255	0.23875	0.19125	0.24455	0.15095	0.23205	0.20235	0.29165	0.16985	0.30605	0.09885	0.15135	0.08265	0.16885	0.06055	0.11665	0.11615	0.03435	0.10725	0.09665	0.24315	0.14545	0.21515	0.14635	0.09675	0.14135	0.04925	0.05335
LPE	LPE(18:2)	nmol/g	5.65981	9.49021	11.5596	12.9281	14.2462	14.1748	8.29501	14.8013	6.54921	10.8038	7.31161	11.7262	5.71111	11.6791	15.4393	13.7137	13.3702	14.9701	25.2739	26.8619	20.8543	20.8765	27.2815	20.3396	18.7494	12.1501	21.8458	18.4223	31.3909	35.083	35.9247	19.6986	6.67311	20.6819	5.70331	18.9105
LPE	LPE(20:2)	nmol/g	0.313	0.3724	0.4723	0.5081	0.3022	0.4512	0.4239	0.5846		0.3561	0.2833	0.4158	0.1977	0.4552	0.5925	0.4154	0.4966	0.5696	0.6242	0.4299	0.7893	0.5655	0.841	0.5121	0.5759	0.2557	0.6826	0.6705	1.1396	0.5813	0.6912	0.4747	0.4392	0.4649	0.2664	0.4239
LPE	LPE(14:1)	nmol/g	0.2347	0.3143	0.2923	0.3038	0.2052	0.228	0.2863	0.1979		0.1746	0.2039	0.2263	0.1275	0.2288	0.2551	0.2232		0.3961											0.1201
LPE	LPE(17:0)	nmol/g	0.9895	1.7871	2.3407	2.5804	1.6083	1.3998	1.5082	1.2779	0.8027	1.2229	1.1814	1.3239	0.5672	2.0632	2.5629	1.8334	1.0912	3.0862	0.7597	0.4147	0.4831	0.5409	1.4405	0.5332	1.264	0.4715	0.7837	0.4235	0.6308	0.4074	0.8236	0.7049	0.7538	0.5752	0.3157	0.3535
LPE	LPE(20:5)	nmol/g	0.9435	1.6378	1.6712	1.6502	2.3151	2.6764	1.0794	2.2092	0.7811	2.0591	2.3329	1.6632	0.7888	1.8022	2.076	1.7617	2.0509	1.8642	0.3629	1.3503	0.244	0.7376	0.316	0.4177	0.2238	0.3473	0.2077		1.3888	1.4756	0.3646	0.3723	0.1654	0.5139	0.1392	0.3741
LPE	LPE(16:1)	nmol/g	1.7028	1.8319	2.2525	1.9392	1.8592	1.8304	1.3307	1.3348	0.8113	1.5226	1.4345	1.539	1.0724	2.1173	2.4205	1.8907	1.2708	2.8273	0.7064	1.6638	0.8849	1.4161	1.013	1.4433	1.1264	0.9165	0.8848	0.6705	1.6167	2.8072	1.603	1.5588	1.1624	1.5182	0.8648	0.8333
LPE	LPE(20:3)	nmol/g	4.73821	7.41111	7.50171	7.06411	6.08271	6.99701	5.56521	6.79421	3.34001	5.59661	5.08571	6.20891	3.61961	8.09051	8.92141	7.59141	6.32811	9.14621	8.22541	8.52521	12.4618	9.81941	11.9799	9.59711	6.08681	5.51691	8.88761	9.27911	15.4974	10.3277	12.1026	9.84721	5.90561	7.45051	3.62301	10.2858
LPE	LPE(16:0)	nmol/g	2.7383	4.1765	5.1693	6.7427	3.7748	3.6609	3.3367	3.482	1.3292	3.4463	2.6903	2.9298	1.5199	3.9687	4.717	3.6285	2.66	6.1414	2.0758	1.502	2.2578	1.8046	1.7936	1.4278	2.7879	1.9198	1.9668	1.2704	2.1256	1.7241	1.9707	2.4424	3.954	2.1924	2.0224	1.4646
LPE	LPE(18:3)	nmol/g	0.6903	1.6179	1.2197	1.3139	2.2639	2.3586	0.9463	1.8419	1.053	1.5612	0.6701	1.5676	0.6558	1.4132	1.6856	1.8095	1.7704	1.6519	0.2855	0.4804	0.2494	0.5163	0.237	0.3188	0.2785	0.2843	0.2235	0.2387	0.546	0.78	0.5365	0.4518	0.1772	0.4951	0.1461	0.3005
LPE	LPE(22:5)	nmol/g	3.00886	4.13136	4.32836	4.07446	5.94476	5.43836	2.90626	3.66776	1.97186	4.32666	3.55816	3.47376	1.96166	3.93736	4.40806	3.92356	3.31016	4.44776	2.39596	3.56186	2.12316	2.68766	2.27246	1.87736	0.823256	1.14846	1.39206	1.20106	6.27336	4.31696	2.89486	2.45656	0.993656	2.18516	1.06766	1.27916
MAG	MAG(14:1)	nmol/g		2.5312								1.1624						2.1039
MAG	MAG(15:0)	nmol/g					0.8903		1.3861		0.5348	0.3235		0.6267				0.2596			0.0789												0.0391
MAG	MAG(16:0)	nmol/g	20.2274							7.86889	39.8498		33.958	14.4379	15.2265							44.9378		30.8994							1.64899	15.711	37.7187	31.6018		23.8279
MAG	MAG(16:1)	nmol/g	3.6438	17.0443	4.7774		5.4565	5.7924	8.9702	3.2939	3.5947	8.2908	3.6832	3.3518		16.0036	5.0571	18.94	2.0629	3.138	1.46	2.6213					5.9915						1.186
MAG	MAG(17:0)	nmol/g	1.32288	0.470575		2.86238	0.745675		1.06187	1.77487	0.987675	0.890775	0.792575	0.555675				1.50677	0.352275	0.857075	0.421375	0.574575	0.725275	1.09918		0.630275	0.781475				0.611175	0.626375
MAG	MAG(18:0)	nmol/g	46.1472	22.7748	8.35785	15.4862			16.0998	32.6867	48.7818		20.9203	32.9241	49.3815							56.6193		42.5029							15.1669	37.5102	15.4748	37.4858		50.4123	31.7167	15.954
MAG	MAG(18:1)	nmol/g	21.3877	176.195	35.9503	69.3199	83.7697	66.9559	118.237	46.8899	24.11	105.282	39.2893	56.8747	16.8998	144.247	59.3809	215.044	28.6198	52.7089	37.8967	29.0121	34.746	42.3083	11.9813	14.225	186.749		33.1957	17.8136	32.3176	22.5552	11.0258	25.9215	36.4444	9.7258	19.9135	15.5733
MAG	MAG(18:2)	nmol/g	3.55179	12.4315	3.23869		6.99279	8.78579	9.77189	4.45009	2.08369	8.65729	5.58119	4.39759		9.80319	6.58479	14.6666	2.02219	3.73259	12.6539	3.39869	11.5545	7.74469	2.63969	2.29119	42.5588		13.6303	6.49119	8.25609	3.89659	1.15759	5.49769			5.71319
MAG	MAG(18:3)	nmol/g		4.4297	3.5345		3.053	3.6066		1.9888	1.3881	2.1154	2.2788	2.0258		2.8138	3.8418	4.6489	0.9394	2.0424	0.9827
MAG	MAG(20:0)	nmol/g	1.86007	0.712375	1.69607	3.73517	0.689975	1.53107	0.819675	1.43257	2.22717	0.095075	1.20047	2.39708	2.30198	1.31858	0.573975			0.308975	0.645575	0.396075	1.31458	2.65008	0.152275				0.068475	0.775975	0.124975	2.23848	0.170875				3.61357	4.08657
MAG	MAG(20:1)	nmol/g		2.6458			1.4802		1.9485		1.0796	1.7644						2.7703	0.9975	2.3098	1.1924		2.0942	2.681			3.2262				1.7754	3.1068	1.1148
MAG	MAG(20:2)	nmol/g										1.0671									1.168						1.8435				1.7243
MAG	MAG(20:3)	nmol/g		2.8489			1.546	3.7663	2.9717	2.3712	0.961	2.3718	2.7883	1.82		4.5725		3.4867	0.7481		2.1256		4.3654		1.0132		3.4035		3.3469	2.3112	1.857	3.2554
MAG	MAG(20:4)	nmol/g		2.432			1.4043		2.3461		1.1211	1.7936	2.6748	1.7726			2.8814	2.5856	1.0736		2.2974		3.1412	2.5693			3.7529		3.7188	2.1908	2.3876
MAG	MAG(20:5)	nmol/g																	0.5894
MAG	MAG(22:0)	nmol/g			2.9033						1.3415	1.114		1.785			2.6597	1.6099	0.842		0.7862		1.3653		1.7014												4.1162
MAG	MAG(22:1)	nmol/g											2.0009						0.7368		0.73				1.2074													6.2129
MAG	MAG(22:2)	nmol/g																			1.1211	1.3214			1.3721								0.833
MAG	MAG(22:4)	nmol/g				3.9763						0.7265	1.3617								1.6318	1.5616	2.7019				3.9329		3.1078	1.3
MAG	MAG(22:5)	nmol/g		2.09014	2.98284	3.44894	0.353838	2.88334	1.68324	2.20634	0.679538	1.23874	2.33024	0.889238	1.97614	2.83424	2.08974	3.58104		0.759337	0.0459375	0.875038	0.615337	1.78174		0.504838	0.950438		0.885437		1.03934	1.13064	0.221938			6.04884
MAG	MAG(22:6)	nmol/g		1.37002			0.263019						0.408619	0.153019										1.01082							0.305519
MAG	MAG(24:0)	nmol/g						1.32901	1.23661		0.196606		0.530306	0.591606											0.452406						0.161406	1.46901	0.125906
MAG	MAG(24:1)	nmol/g						2.1676									2.1953			1.0637					1.3172
MAG	MAG(14:0)	nmol/g	0.498925	1.00673	1.98473		0.212125			0.300925	0.410125		1.26883		0.679725	1.85472		1.04802		0.294025		0.454325		0.036525			0.534425						0.680425
PC	PC(12:0/18:2)	nmol/g	0.8739	0.8519	1.6271	1.1305	1.394	1.1337	1.1238	0.9981	0.7449	0.9154	1.0915	0.7991	0.7619	1.2997	1.5852	1.5037	1.0192	1.3715	0.7277	0.9267	0.7113	0.6747	1.3227	0.5576	1.2316		0.6878		1.0721	0.7513	0.9815	0.6711
PC	PC(14:0/14:0)	nmol/g																																			0.3535
PC	PC(14:0/18:3)	nmol/g	2.3099	5.2959	5.5294	5.3721	9.0676	7.6024	5.2325	7.3979	4.6286	5.0207	3.3545	4.6865	1.8904	5.8804	6.1164	7.888	6.439	6.1409	0.8768			1.2926	1.5029					0.6903	1.523	1.13	1.3755	0.9344		1.2494
PC	PC(15:0/20:4)	nmol/g		1.9476		1.8421	1.6423			1.9435		1.8216	1.7221	2.2377		1.7349	1.9156	1.604	1.6901				0.9212		1.3005				1.5182
PC	PC(16:0/20:3)	nmol/g	23.0989	46.4734	49.5139	48.2571	34.3109	44.7623	43.5289	43.0101	22.1982	47.4949	58.7089	44.274	13.3165	38.8202	53.5191	46.2164	48.7859	56.9092	43.2927	40.7463	79.5285	43.8505	61.7392	53.137	54.2793	38.0669	56.0338	67.6374	72.8433	38.0921	56.822	40.02	50.3158	42.5725	26.9982	49.7729
PC	PC(17:0/18:3)	nmol/g	2.8855	5.8177	6.5262	6.4059	11.5927	9.0416	7.2514	8.9798	5.2078	7.8435	8.4146	7.3744	1.5367	5.2529	8.0791	8.1703	8.1953	7.4756	1.39			1.3877	1.7583						1.685		1.6721			1.8629
PC	PC(17:0/20:5)	nmol/g	1.6395	1.8462	2.3088	2.0898	2.4523	3.1117	2.1466	2.0193	1.0896	3.0967	3.9529	2.0317		2.0241	2.8683	2.8972	2.9025	3.1445
PC	PC(18:0/20:1)	nmol/g								0.5919											0.6412		0.5471						0.7579			0.4263		0.5865
PC	PC(18:0/20:2)	nmol/g	0.6991		1.0639	0.8007	1.3884	1.8352	1.1654	0.811	0.7712	0.7217	1.0682	0.6595		1.3681	1.0127	1.0255	0.7867	1.1549	0.7991	1.169	1.6912	1.0323	1.0897	1.1355	1.4578	1.1722	1.3501	0.9715	1.4795	0.9775	1.0329	1.3038	1.2416	1.0233	0.9629	1.1574
PC	PC(18:1/14:1)	nmol/g															0.4906							0.4096									0.797
PC	PC(18:2/14:1)	nmol/g				0.6908											0.5787
PC	PC(18:2/18:2)	nmol/g	2.37745	3.85085	5.34995	7.80825	8.24145	7.13745	5.15975	8.41725	2.78325	7.03585	8.89685	4.72855	1.76985	6.03755	10.5206	6.27565	7.43075	7.21915	23.8227	13.1325	20.3842	11.5059	22.8279	8.89775	32.3772	10.048	27.5389	16.5087	20.9507	11.2889	12.6268	6.83495	8.53565	13.0273	4.37755	15.9816
PC	PC(18:2/20:1)	nmol/g																															0.4719
PC	PC(20:0/18:1)	nmol/g	1.6342	1.8049	2.2172	1.9975	2.2728	2.862	2.372	1.7851	1.4549	2.7329	1.9965	1.8986	0.9779	1.6917	2.2293	2.1467	1.8869	2.5691	1.484	1.9957	2.0412	1.4096	1.3206	1.6571	1.5152	1.1133	1.9021	1.4695	3.2472	2.0875	2.5538	1.6129	1.0456	1.6097	1.1192	1.231
PC	PC(20:0/18:2)	nmol/g	0.8873	0.8017	1.3983	1.9343	1.6264	1.8139	1.7754	1.7514	0.9279	1.7749	1.9613	1.2557	0.9252	1.7928	1.9815	1.6763	1.3983	1.9249	2.1526	1.3407	2.1271	0.8852	1.2555	1.2829	1.656	0.9982	1.9724	2.3198	1.9979	1.0359	1.2958			1.4326	0.8869	0.8419
PC	PC(20:0/20:4)	nmol/g			1.4057	1.3737		1.1229	1.1201	0.9751	0.8992	0.9689	1.2923	1.0517	0.8014	1.0103	1.0846		0.925	1.8242			0.8971
PC	PC(12:0/20:4)	nmol/g		1.1156		0.7653			1.1201				0.6874			0.8083	1.2305												0.9083
PC	PC(16:0/14:0)	nmol/g	3.4786	3.8679	4.8623	5.3665	4.2035	5.2813	5.186	4.0651	3.6422	4.7091	3.8309	3.3721	1.8007	4.7499	5.7982	3.2628	5.1521	5.4688	1.7796	2.9707	4.1464	3.6543	2.4982	2.8693	9.5183	3.3992	3.0817	2.2879	4.0436	4.6389	3.187	3.9058	5.3877	4.337	5.712	2.5004
PC	PC(16:0/16:1)	nmol/g	50.8928	68.5694	94.2499	61.6271	63.0915	91.609	65.5213	76.5188	70.2079	88.815	72.8194	73.973	23.4569	79.3385	88.6356	72.9119	81.4879	96.9945	19.4871	117.344	44.2394	82.6495	28.56	83.0896	45.095	61.895	24.4371	43.2052	81.5544	99.1349	76.0779	59.0102	45.7288	86.2853	29.2814	36.1035
PC	PC(18:1/20:1)	nmol/g									0.44					0.5723					0.5637			0.6102		0.7978			0.814		0.7671	0.7624					0.7461
PC	PC(18:1/20:5)	nmol/g	3.9374	4.6329	6.8436	6.19	7.6344	9.2685	5.7148	6.0066	3.8384	8.5489	10.9651	5.0677	2.5829	5.6214	7.3209	6.7669	6.832	6.9246	0.8775	3.9677		2.2871	1.4988	1.5237		1.7936			2.8836	2.6926	1.87	1.5162		2.1141		1.2001
PC	PC(18:1/22:6)	nmol/g						2.2459			1.677		2.1338
PC	PC(18:2/20:3)	nmol/g	0.546288	1.27989	1.33399	2.19629	1.56279	1.79189	1.29249	1.15829	0.884587	1.85779	1.85879	1.31859	0.447487	1.06029	1.99029	1.89619	1.74959	2.06769	2.51579	1.96739	2.61319	2.54689	3.51619	1.12959	2.85079	2.85959	3.06569	2.32589	3.60849	1.80719	2.15469	1.52859	2.47239	2.04749	0.800887	2.98959
PC	PC(18:2/22:5)	nmol/g	1.03081	1.15771	2.49701	2.01921	2.20561	1.80741	2.93471	2.67211	0.911312	2.21041	1.49541	1.15821	0.388113	1.81161	2.63181	1.50871	1.77571	3.44531	0.924212	1.62601	0.831812	0.946812	2.56881	1.58971	0.433613	1.07601	0.658512	0.733413	2.17551	1.74291	1.65421	1.03521	1.15671	1.40681		1.27731
PC	PC(14:0/20:2)	nmol/g								0.5069											0.7129		0.494		0.6513				0.5704				0.4507
PC	PC(16:0/16:0)	nmol/g	21.9206	19.2917	23.9423	30.2476	24.861	29.3054	27.3348	23.8951	24.6143	24.7401	25.8666	18.6283	11.6022	28.6656	26.8192	25.2765	23.6653	32.163	23.9728	19.3773	36.4526	18.7157	23.4508	22.0555	29.0328	18.7707	31.6166	23.0578	28.7573	19.8487	20.2124	25.9617	26.9253	27.161	35.7927	19.2308
PC	PC(16:0/18:1)	nmol/g	617.871	867.763	1086.92	840.17	896.709	1034.7	891.513	918.032	737.992	1088.87	933.508	881.569	296.308	845.203	1004.51	867.852	884.942	1205.92	458.899	1325.66	890.667	1236.64	718.201	1088.75	729.567	710.191	571.276	890.403	1209.4	1178.73	1260.18	773.602	549.029	942.783	301.135	655.84
PC	PC(16:0/20:1)	nmol/g	0.9626	1.2972	1.2685	1.8052	1.359	1.6732	2.2341	1.6344	0.9318	1.2444	1.5609	1.2719		1.6664	1.5151	1.4637	1.9332	1.7524	2.2588	1.4532	2.1884	1.0181	1.4856	1.6679	1.8649	1.0048	2.9522	1.8142	2.8911	1.7984	1.573	1.5152	1.3593	1.3429	1.1411	1.622
PC	PC(17:0/16:1)	nmol/g	4.7218	6.4693	7.0915	6.0713	6.1976	6.6273	6.2773	7.4416	6.2841	6.3434	5.4793	6.0299	2.345	6.4577	9.9913	9.5738	6.7776	8.6971	1.3032	4.4707	2.2455	3.7172	2.8642	4.3445	2.7275	3.0546		1.4696	3.0186	4.2495	2.6862	2.2377	2.0961	5.3759	2.0913	2.2214
PC	PC(18:0/18:0)	nmol/g	3.17906	3.53436	4.61786	4.68346	4.33546	5.64866	4.19466	4.02596	2.83856	4.53476	4.58236	3.47736	1.63766	4.20156	5.67946	4.56286	3.90066	5.32416	2.73016	4.57716	3.56986	3.82446	3.92666	2.97656	3.39056	3.47206	2.64456	3.82716	3.92966	4.06006	4.99096	3.73766	2.87236	3.71636	2.03086	4.16106
PC	PC(18:0/22:5)	nmol/g	4.4003	4.7468	9.3523	7.4226	11.7915	11.5238	8.7177	7.1302	4.079	11.1193	7.8739	7.0216	2.2295	7.7688	8.872	9.735	7.0162	10.6635	1.9939	4.2691	2.6057	3.0742	3.6954	2.2544	1.5976	3.8296	1.4996	1.766	4.5782	4.4126	5.4563	3.317	3.5777	3.098	2.1092	2.8961
PC	PC(18:1/22:5)	nmol/g	3.27	3.4753	5.5263	5.5774	5.4303	4.9822	4.5113	3.5124	3.4229	6.2005	4.6791	3.9159	1.3236	3.4393	4.7616	4.9766	3.7521	5.4397	1.7612	3.5749	1.4789	3.3622	4.868	2.5362		2.0069	1.4177	1.4487	4.9597	4.4524	3.342	2.8448		3.0899	1.6648	2.2045
PC	PC(18:2/20:5)	nmol/g	0.973137	1.80064	2.02964	2.84864	2.55254	2.37534	2.13284	1.75994	1.35094	3.04544	3.98274	2.62534	0.604537	2.33224	3.14314	2.77854	2.37464	2.32994	0.552837	1.82634		0.963638	0.126337		0.338637	0.285938	0.494638	0.173937	1.41044	1.32644	0.455037		1.11794	0.982638	0.898038
PC	PC(12:0/16:1)	nmol/g	0.7116			0.4976							0.6216				0.4549															0.4491
PC	PC(12:0/18:3)	nmol/g																			0.432
PC	PC(14:0/20:3)	nmol/g	1.3569	2.5305	2.8105	3.3674	2.3013	2.312	2.986	3.0471	1.7165	2.8947	2.7523	2.5317	1.4049	3.0891	4.4856	4.2734	2.5028	4.3696	2.9041	1.7152	2.9936	1.9529	6.1099	2.5488	2.3388	1.5286	2.55	3.1759	3.6371	2.1622	2.7461	1.9073	1.7836	1.8503	1.1918	3.0661
PC	PC(16:0/18:3)	nmol/g	55.614	135.637	134.917	125.48	188.324	199.851	109.83	156.157	95.4765	182.3	171.173	124.201	34.5838	115.433	141.128	127.74	155.887	142.002	30.1732	33.9753	28.2166	35.8521	30.5444	20.9611	22.5344	24.5221	25.0716	26.9431	57.0485	28.8178	38.0068	20.3539	13.9842	37.3836	9.8286	14.4283
PC	PC(17:0/20:4)	nmol/g	2.9511	5.0731	4.3679	6.9796	5.1275	5.7279	4.8703	4.573	2.8122	5.229	7.1622	5.2965	1.4407	5.9758	6.9318	6.7668	5.7402	6.9382	3.9768	3.0348	4.0703	2.5364	4.8532	3.664	4.3987	2.5032	4.7299	4.5335	3.7845	2.7785	2.5946	2.6082	3.2751	2.0759	1.8933	2.2084
PC	PC(18:0/12:0)	nmol/g	3.9944	5.1725	8.2595	6.5665	8.1595	8.3879	7.4195	7.2354	3.3185	8.2767	8.3855	4.9768	1.7056	7.7944	9.1986	7.489	7.4296	9.0871	0.7759	5.1541	0.8337	1.8795	0.838	1.0802	0.7173	1.8059	0.7298		3.2053	3.8365	2.1652	1.3836	1.0456	2.1015		1.4706
PC	PC(18:0/14:1)	nmol/g																															0.3863
PC	PC(18:0/16:1)	nmol/g	9.3014	10.0528	14.6085	12.3137	13.5057	19.9141	14.4156	12.161	11.1161	13.227	11.1293	12.2934	4.9582	14.3535	16.2048	15.8959	12.8278	16.551	3.5739	13.5202	6.8726	13.4391	5.2059	10.3458	6.6706	17.2325	3.9479	5.8053	11.6876	16.1526	14.026	13.7711	11.7405	19.1107	8.8117	8.0908
PC	PC(18:0/22:4)	nmol/g	1.5028	1.2303	1.9742	1.9256	1.346	2.3058	1.8027	1.4781	1.3557	1.2803	1.0767			2.3762	1.6859	1.0115		2.28	1.3635	1.2867	2.889	2.0399	3.2402	2.2053	2.4378	2.8588	2.7847	2.779	2.1802	1.7093	2.3539	2.4847	3.5607	2.7498	2.3511	2.4712
PC	PC(18:1/18:1)	nmol/g	38.6502	42.2015	64.7867	44.9815	49.4391	52.7674	46.6514	52.3117	47.1243	66.5816	59.9999	48.7978	18.0913	49.3068	63.9616	51.608	47.7615	71.695	45.3873	101.624	68.691	126.267	66.6843	78.3307	78.4951	68.9023	62.0643	58.6645	95.782	84.996	102.085	64.129	55.8344	104.773	36.7745	62.812
PC	PC(18:1/18:2)	nmol/g	18.5498	28.4218	38.9475	39.0328	45.1884	42.0298	32.2707	47.44	24.3519	46.0923	54.0622	34.9625	12.7043	33.9119	52.678	40.1708	40.2461	42.2596	140.025	78.3259	137.879	95.0889	126.211	70.3479	199.322	68.8503	204.394	118.224	131.476	68.6052	89.741	53.1008	61.4747	103.065	39.1348	79.188
PC	PC(18:1/22:4)	nmol/g			1.0694		1.0354							1.282							2.1507	1.6248	2.6777	1.6898	3.6538	1.8818	1.6724	1.4278	2.7084	2.4665	2.0439	1.5112	1.8495	1.9113	2.6669	1.7542	2.2006	1.9769
PC	PC(18:2/18:3)	nmol/g	1.47634	3.32364	3.53434	3.99584	6.16324	5.93364	2.22194	5.57734	2.05234	5.94744	6.06714	3.02324	1.02604	3.80874	5.40664	4.40624	5.15164	4.54194	0.889938	1.58884	0.931638	1.23314	1.60974	0.498237	0.764238	1.06044	0.576838	0.621838	3.02564	0.889338	1.36264	1.00464	0.896238	1.64714	0.768938	0.837638
PC	PC(18:2/20:2)	nmol/g																				0.5408	0.6612		0.5762						0.7719
PC	PC(20:0/16:1)	nmol/g		0.5154				0.4822													0.5157										0.6519
PC	PC(14:0/18:1)	nmol/g	11.9602	16.1117	23.9746	17.4953	22.3836	21.2889	22.0654	23.0735	17.3446	19.3643	13.395	16.6263	6.5014	22.908	21.4706	22.2232	17.8917	24.2876	7.8801	20.7325	11.1809	18.4621	20.3035	14.1663	9.8069	12.8526	7.7668	11.3204	14.246	20.7059	25.6675	12.5812	9.7183	15.0907	6.8027	12.3042
PC	PC(14:0/22:5)	nmol/g	1.8301	3.3905	4.1654	3.5226	5.4691	5.0203	4.4633	5.0579	2.4816	4.0117	3.0979	2.5656	1.5241	3.8035	4.7209	4.1908	3.3251	5.2751	1.8609	1.8048	1.1512	1.4368	3.0203	1.2717		1.1439		1.4832	3.8152	2.523	2.2465					1.9595
PC	PC(15:0/22:5)	nmol/g				1.0836						1.2144				1.2972			1.1757
PC	PC(16:0/18:4)	nmol/g		1.4642	1.1958	1.233	1.0775	1.7567	1.3068	1.2816	1.0025	1.7915	1.8044	1.0016		1.6598	1.6406		1.48	1.3687
PC	PC(16:0/22:6)	nmol/g	3.7606	4.1589	5.6607	6.5105	4.6982	6.3024	5.1905	5.4677	3.4882	8.4536	9.4991	3.2824	2.4486	3.3786	5.8773	4.4015	6.277	5.1044	2.9259	4.8828		2.7701	2.9728	3.775					5.0983	3.9494	5.4362	2.1107		3.6349
PC	PC(18:0/14:0)	nmol/g	0.9478	0.8923	0.9989	1.1021	0.9607	1.409	1.6411	1.5952	0.7642	0.7259	0.7521	0.7246		1.4733	1.5178	1.1923	0.994	1.4749	0.4735	0.7466	1.0746	1.0768	0.6496	0.7102	0.666	0.9236	0.8982	0.6425	0.7346	0.6582	1.146	1.3034	0.8043	1.3302	1.1658	1.0176
PC	PC(14:0/16:1)	nmol/g	1.1249	1.3404	1.9102	1.2489	1.4596	1.983	1.9419	1.913	1.3467	1.1773	1.1228	1.0957	0.5555	1.7423	1.6243	1.736	1.3819	1.7748	0.4532	1.3166	1.2686	1.2156	0.7192	1.2023		0.9405	0.8293	0.7585	1.2359	1.5852	1.521	0.9583	1.2598	1.3269	1.3049	1.3083
PC	PC(14:0/18:2)	nmol/g	6.5387	11.671	14.2134	18.6416	18.8405	15.8769	14.1903	22.4098	10.594	14.2085	10.787	11.4778	5.5129	16.4176	19.9959	19.2805	16.7632	17.5049	31.5069	17.0718	20.3466	15.717	46.7539	16.3017	20.3478	11.487	21.6015	21.2849	23.3088	17.7742	26.9539	12.8122	9.3774	13.5477	5.9058	15.4071
PC	PC(14:0/22:4)	nmol/g		0.976										1.1015							1.7043		1.118		2.6542				1.7602	1.5297	1.2922		0.9234
PC	PC(15:0/18:2)	nmol/g	1.5833	2.151	2.3928	3.6574	3.4428	4.1613	1.9023	3.0131	1.5002	2.2029	3.0995	2.2562		2.6166	4.4136	3.5266	3.6095	2.2645	2.6908	2.1711	3.1209	1.886	2.122	1.8159	3.2705	2.2498	3.4896	2.8278	3.0675	1.8374	1.8028	1.6692	1.1351	2.2687	0.8109	1.3542
PC	PC(15:0/18:3)	nmol/g		1.978	1.7472	1.9737	2.1402	2.4645	2.2692	2.5775	1.328	1.6394	2.4265	1.5482		2.1427	2.946	1.7042	2.386
PC	PC(15:0/20:5)	nmol/g										1.4573	1.4194				1.3753		1.5186
PC	PC(16:0/18:0)	nmol/g	19.7653	25.7524	30.9672	28.4701	27.0809	31.6142	28.2162	27.4793	21.8401	32.1112	26.2455	24.3865	8.4277	26.1161	30.7774	26.8093	26.231	34.2549	19.8812	34.6252	26.4994	31.5599	22.7429	27.856	22.5976	19.9541	21.1605	25.7067	33.6037	32.2154	34.2727	21.0224	18.5447	26.6937	11.6085	21.0631
PC	PC(16:0/20:4)	nmol/g	54.0037	102.458	128.93	139.932	99.8264	113.642	103.999	114.384	67.3118	129.544	166.208	98.468	29.0283	104.634	143.087	111.226	124.218	123.158	143.574	112.443	215.182	119.22	149.57	124.89	189.258	80.106	149.114	183.223	191.464	93.3958	128.563	71.5705	82.3959	110.557	70.1446	101.602
PC	PC(16:0/20:5)	nmol/g	22.6505	42.4539	44.1294	40.3716	52.8532	62.8648	46.8905	52.593	26.2944	67.9037	95.6077	45.5391	13.5224	39.7361	55.0788	46.6066	62.7386	53.5843	5.2992	27.0759	3.4742	11.0225	5.5873	5.4225	3.6219	6.8612	2.4915	3.448	22.083	19.3164	9.9989	4.0019	3.0264	13.629	1.7043	4.8069
PC	PC(16:0/22:4)	nmol/g	5.8622	9.1997	10.2571	7.7172	8.0762	9.0379	7.9978	6.5212	4.6651	10.5204	6.8085	7.3696	2.1052	6.6254	7.0961	7.7748	5.6487	10.0285	11.7633	8.9715	18.6026	11.15	25.4389	16.8535	13.5034	8.9687	14.8006	19.922	15.1848	11.5873	19.1674	8.9843	11.4649	10.8766	8.3547	12.3901
PC	PC(17:0/18:1)	nmol/g	14.0492	17.0362	22.3665	21.2607	21.7661	19.946	18.9763	22.6557	15.2685	19.8524	18.9672	18.7645	4.7155	19.7237	23.7865	23.1014	20.0144	25.6436	7.8111	14.5515	9.82	13.0977	13.0221	12.6284	11.2549	9.1738	8.6584	8.5447	12.968	14.1048	14.5455	8.6022	8.0883	11.7595	4.7838	8.0869
PC	PC(17:0/18:2)	nmol/g	4.4208	7.2624	7.8724	11.6371	11.7014	9.1335	8.3034	10.9412	5.0573	9.5274	11.61	7.5922	1.9977	8.6421	12.6606	10.4639	9.9832	8.4467	17.2048	7.1627	14.2269	7.9443	15.8794	7.4307	20.4513	7.4849	20.0653	13.6989	11.8663	6.356	8.6429	4.9399	6.6606	8.2185	3.9233	6.5935
PC	PC(18:0/18:3)	nmol/g	10.4056	19.128	21.6475	20.404	34.4571	35.4616	18.4067	28.7093	14.3963	25.871	26.4401	18.6486	6.7388	21.5202	27.479	25.6736	23.0747	22.4575	4.2887	4.7544	4.1374	5.6167	5.1381	2.8011	3.2815	4.7742	3.5566	3.8323	7.2386	4.8064	6.0946	3.7233	2.7777	6.2224	1.846	2.8955
PC	PC(18:0/20:0)	nmol/g	0.721538		0.455738	0.541637	0.668138	0.479438		0.699438		0.702738	0.540937	0.402438	0.498437	0.690438	1.22724	0.905937	0.590137		0.701937	0.543438	0.805538	0.463137	1.04044	0.625238	0.476838	0.887938	1.03614	0.783138	1.23934	0.668737	0.655038	0.931937	0.776537	0.898238	0.477038	0.772038
PC	PC(18:0/20:4)	nmol/g	12.9786	16.25	22.6384	29.0226	22.0444	27.2946	25.1369	22.9852	15.3869	24.2959	26.7869	19.9617	9.4177	24.9607	28.8237	27.6387	21.4811	29.6357	20.5875	15.9732	38.9945	21.8199	25.1477	17.5052	31.4277	22.2667	26.0748	26.4021	24.9445	18.7357	22.5258	27.378	26.2496	24.2697	31.7192	25.6105
PC	PC(18:0/20:5)	nmol/g	5.6309	7.5389	9.7698	8.5568	11.8291	14.749	10.5992	10.5465	4.7451	12.8233	16.6725	9.7483	3.5325	10.0413	11.5411	10.5761	10.5527	10.1778		4.0044		1.6224	1.3114			2.592			3.3125	2.9658	2.0227	2.3732		2.8547
PC	PC(18:0/22:6)	nmol/g											1.4035			1.9571				2.7391
PC	PC(18:1/20:2)	nmol/g					0.5984			0.6936		0.6687	0.8405			0.8399	0.8671		0.4146	0.9624	1.1609	0.8112	1.2041	0.7692	0.9419	1.2166	1.3534	0.8826	1.209	1.0486	1.3037	1.0473	0.9245	0.8259	1.0696	1.1343	0.5913	1.1322
PC	PC(18:1/20:4)	nmol/g	9.8551	13.3216	18.4259	18.1879	14.5299	14.4319	16.2748	14.3566	10.1619	19.0331	19.609	12.7972	6.3462	17.8588	20.0133	15.5295	12.3402	21.7707	18.5519	15.7534	28.8379	21.8712	24.8181	14.7112	33.397	14.9959	25.8344	23.2451	24.9741	12.6412	18.1239	14.5641	19.3377	22.1499	18.4157	17.1665
PC	PC(18:2/16:1)	nmol/g	45.5576	62.9359	94.2419	111.021	102.017	75.2684	89.2118	130.06	56.0668	78.5514	84.708	72.0124	32.8409	96.6805	139.883	123.204	80.9888	113.065	189.761	134.314	136.903	103.439	230.666	87.7251	183.745	72.6709	157.782	131.499	156.489	106.558	133.452	71.1622	63.6433	86.4264	40.544	85.8631
PC	PC(20:0/20:5)	nmol/g										1.2748
PC	PC(12:0/18:1)	nmol/g	1.5122	2.2891	3.7521	2.7093	2.4479	2.9005	3.1167	2.2789	1.2424	2.7914	3.4123	1.7695	1.1513	2.5189	3.2682	2.6834	2.3586	3.9726	0.6281	1.7632	0.7455	1.2273	1.3251	1.1047	1.3054	1.2484			1.3408	0.9967	1.1103	1.472	1.6992	0.9739		0.9696
PC	PC(14:0/20:4)	nmol/g	2.9619	4.7085	7.2674	10.0544	7.459	5.5486	6.9514	9.0958	4.5667	6.3358	7.676	4.9256	2.4623	7.8151	11.4844	7.8264	6.8992	9.0313	9.5073	3.6636	10.6194	4.2563	10.5959	5.5595	7.6614	3.2378	7.5606	9.3308	6.9702	4.0718	4.7462	3.0941	3.8442	3.2564	3.3184	4.5777
PC	PC(15:0/20:3)	nmol/g											1.2832
PC	PC(16:0/14:1)	nmol/g									0.6274	0.7603							0.5107					0.5564		0.687							1.0816			0.6733
PC	PC(16:0/18:2)	nmol/g	159.319	300.064	330.624	402.675	412.801	419.548	316.635	430.581	220.275	435.248	484.422	323.958	108.38	295.748	444.852	341.748	418.409	357.614	1174.36	626.409	1307.1	613.193	889.626	659.408	1436.22	498.001	1376.61	1278.6	1050.2	545.648	690.843	422.189	444.206	652.096	315.316	566.432
PC	PC(17:0/14:1)	nmol/g	1.9674			1.6254		1.919	2.4532	2.026			1.5525	1.3852		1.7556	1.938	1.9477		1.9381												1.2494
PC	PC(17:0/20:3)	nmol/g	1.9977	2.1264	2.2131	3.0476	2.4634	3.0044	2.9222	2.8685	1.81	2.3225	3.2876	2.5541		2.8401	3.2508	2.8404	2.0748	3.3779	1.6428		1.9544	1.4373	1.9095		2.1593		1.2613	2.7214	1.8601	1.3062	1.9768	2.3431	3.3188			2.2214
PC	PC(17:0/22:5)	nmol/g	1.4615	2.1476	2.3712	2.2639	2.4634	2.7857	2.8365	2.3558	1.3069	2.5047	1.7881	1.88		1.9116	3.0766	2.3057	2.0207	2.3002													1.285
PC	PC(18:0/18:2)	nmol/g	32.5559	40.7807	51.1917	69.9864	77.0877	74.3876	57.4106	81.1453	33.0576	63.0674	72.4579	49.692	19.3869	60.2837	84.6548	71.3908	63.5805	64.7356	156.417	80.5481	176.227	89.9806	142.489	66.6789	187.672	85.9262	180.475	149.251	131.781	86.0944	106.595	73.9321	66.7419	101.766	53.2257	111.278
PC	PC(18:1/16:1)	nmol/g	74.2609	84.0685	137.622	84.5354	102.358	103.02	114.977	115.952	84.987	109.298	84.7846	101.959	33.6596	109.532	117.488	126.667	81.8979	153.582	36.6335	133.347	55.5803	108.955	94.7744	85.1773	57.8855	59.5373	41.97	55.7348	97.7509	114.562	128.161	65.0202	46.2989	86.7797	26.935	58.8095
PC	PC(18:1/18:3)	nmol/g	5.1082	10.4626	11.5174	9.8995	16.5046	14.7301	8.6749	13.9386	8.2993	15.9531	17.8602	12.8438	3.1217	10.5321	13.9553	13.3479	12.6278	12.9268	4.212	3.9361	3.2657	5.2594	4.0251	1.9602	3.9598	4.2406	4.5944	2.9257	7.7828	2.5649	4.2121	2.6085	2.0626	6.254	1.1086	2.389
PC	PC(18:2/22:6)	nmol/g	1.39304	0.844638					1.23294	1.21044	0.994537	1.30754		0.804638			1.33154	1.00454	1.06244	1.39004	0.640537		0.977437	0.497737	0.470338							1.03714	1.04714
PC	PC(20:0/14:1)	nmol/g																			0.5417		0.6831		0.5937		0.829		0.7842	0.7772	1.0141	0.5892
PC	PC(14:0/20:5)	nmol/g	1.7163	2.5955	3.059	3.5501	4.0689	3.385	3.2107	4.505	1.9867	3.4121	5.6036	1.83		3.146	5.8567	4.1677	4.298	3.8109		1.6004									2.1344	1.7138
PC	PC(15:0/14:1)	nmol/g	1.9112	1.8259		2.0046	2.3245	2.2904	2.406	2.0371	1.5346		1.996			2.5208	2.5542		1.3856	2.1085
PC	PC(15:0/16:1)	nmol/g	2.6981	2.8258	2.7235	3.4675	3.5057	3.6924	3.5175	4.5055	3.2462	2.3573	2.7445	2.9742		4.6746	3.8722	3.609	3.4579	3.1148	1.0004	1.4616	1.5525	1.8834		1.8844					1.696		1.5321
PC	PC(15:0/18:1)	nmol/g	6.0604	6.4051	8.1864	7.967	8.5785	9.929	8.1091	10.1789	5.5581	7.2421	7.0605	6.562	2.0467	8.8638	11.6443	9.221	9.6366	8.9919	2.2243	4.3596	3.2182	4.9337	3.4298	3.704	2.6327	3.9582	2.754	3.219	4.3576	4.9461	4.4414	3.3351	2.4834	5.4326	1.6787	2.915
PC	PC(16:0/12:0)	nmol/g	0.924	1.1068	1.5222	1.1611	1.6335	1.1714	1.325	1.0526	0.6478	1.8179	1.4201	0.8348		1.4766	1.0577	1.234	0.8712	1.8857							0.6868						0.6953		0.7595	0.4208
PC	PC(16:0/20:2)	nmol/g	2.9198	5.0475	5.0728	5.0095	4.5411	5.8471	4.3445	4.8021	3.0622	5.1768	7.8101	3.5096	1.7672	4.2868	4.9109	4.4315	4.0485	6.1822	5.7078	5.5669	8.3339	5.963	5.6763	5.8235	7.7831	4.5429	6.6758	7.095	9.0813	4.8748	3.5349	4.5339	4.5864	6.6775	2.6294	5.5501
PC	PC(16:0/22:5)	nmol/g	26.6844	49.4619	68.0638	45.7935	63.3796	68.154	52.3063	52.6514	30.4925	69.0021	63.0876	47.1597	12.1033	44.59	52.8655	48.4565	51.1266	62.1243	16.8149	37.4847	13.8384	22.3048	28.7815	22.4555	9.0479	16.8747	9.2622	11.8817	48.6645	36.4538	38.9443	16.4055	10.1783	20.106	6.8953	11.4978
PC	PC(18:0/18:1)	nmol/g	99.8674	99.199	129.788	122.82	133.506	170.749	131.348	132.784	88.1947	124.511	117.025	111.126	47.8737	138.011	155.698	153.244	108.773	164.75	59.8989	137.52	98.2314	148.04	88.159	95.6485	86.9645	126.279	63.4942	82.6624	112.361	147.687	155.685	134.009	106.103	141.831	68.4847	111.489
PC	PC(18:0/20:3)	nmol/g	5.1754	7.0805	8.7896	10.9123	8.2058	12.2989	8.7264	7.0002	4.483	8.0623	8.4945	7.1423	4.5844	9.4861	9.8257	11.686	8.5702	12.3286	6.8276	6.7068	13.2931	7.8114	10.713	8.3747	8.0817	15.9516	9.5844	8.9696	10.021	6.5501	11.7485	20.9604	18.7825	11.2522	14.086	13.9507
PC	PC(18:1/20:3)	nmol/g	2.1956	4.5014	5.0974	4.4814	3.8123	4.3141	4.1701	4.3237	2.0998	3.924	5.663	3.9931	1.7628	4.3539	5.4824	4.59	3.5646	5.6961	5.5005	4.178	9.2529	6.3246	10.1557	5.7773	7.4796	7.1499	10.3758	7.7762	8.0626	4.0911	6.9995	6.2564	11.532	7.3591	5.9425	7.8441
PC	PC(18:2/20:4)	nmol/g	3.2337	5.5083	6.8753	7.422	7.1053	5.6706	6.7862	6.2616	3.0741	7.6443	9.793	4.7741	2.3729	6.0712	8.9179	7.3588	5.8602	8.3117	8.3097	6.2753	11.2185	5.8365	9.0056	4.9363	14.2246	4.9915	9.2767	8.4094	9.2876	4.4926	6.1172	3.412	5.9597	6.0073	3.525	7.3983
PC	PC(18:2/22:4)	nmol/g	0.680125		0.741625		1.12902			0.918725	0.464125	0.921025		0.474225		0.681825			0.343925		1.16282	0.898625	1.85163	1.34842	1.72792	0.876125	1.53573	1.12522	1.56872	1.19942	0.961325	1.14033	1.13563			1.14773	1.02652	1.43352
PC	PC(20:0/18:3)	nmol/g					1.107	0.927			0.5293	0.9258	0.6865	0.6357			0.7646	1.0249	0.7974	0.8296
PE	PE(14:0/22:4)	nmol/g																							0.2921		0.2403
PE	PE(14:0/22:5)	nmol/g	0.2575	0.3588	0.5177	0.4579	0.6187	0.4733	0.3855	0.3987	0.2792	0.2784	0.4668	0.3099		0.4841	0.5654	0.4866	0.3868	0.5855		0.2422		0.2282
PE	PE(16:0/20:2)	nmol/g		0.1749					0.2479	0.1318	0.1546								0.1516	0.2971	0.1315	0.2294	0.1851		0.2045	0.2604			0.2847	0.2722	0.2682					0.1576		0.2179
PE	PE(17:0/18:1)	nmol/g	2.0504	1.6176	2.0713	2.0887	1.9937	1.7899	1.934	2.1452	1.9662	2.1144	1.6819	1.7263	0.6998	1.8867	2.1657	2.0495	1.7794	3.0607	1.0694	1.256	1.2159	1.4171	1.7091	1.5007	1.2376	1.2659	1.3372	0.9526	1.7332	1.5369	1.9326	1.5236	1.3396	1.5493	1.0931	0.7774
PE	PE(17:0/18:3)	nmol/g			0.5287	0.54	0.6016	0.5152			0.4953	0.5621	0.5771			0.3548	0.5344		0.6038	0.6745
PE	PE(18:0/22:5)	nmol/g	12.4753	17.5581	22.1575	19.0363	31.6912	27.9063	19.2107	19.5308	16.2249	32.5486	32.7479	20.191	5.2454	20.0365	22.5754	22.0868	19.1887	24.3393	5.463	22.2635	7.148	13.1414	10.1397	9.419	5.9934	8.2113	4.8526	7.2711	21.5608	22.7492	18.5373	8.0085	5.289	12.3219	3.099	7.5489
PE	PE(18:1/14:1)	nmol/g	4.3249	2.5015	3.7015	2.6054	3.1037	3.2582	3.3845	3.5734	3.4061	2.9592	2.3214	2.8515	2.0272	3.6306	3.2105	3.771	2.0719	4.908	0.5878	2.9594	1.1134	2.3326	1.8414	1.6527	0.6964	1.7586	0.798	0.7708	1.5163	3.1741	2.5762	2.0692	2.4839	2.3716	0.8185	1.4491
PE	PE(18:1/18:1)	nmol/g	7.44704	6.76754	11.1531	9.25604	9.80364	9.42894	8.79174	10.5723	9.39704	12.8667	9.89984	9.52004	3.93074	9.13554	11.1441	9.93414	9.45504	14.5783	6.51954	15.0866	9.58024	15.8702	10.1183	12.8126	10.8185	12.1729	10.4852	7.27884	15.0489	14.3844	15.3819	13.1593	11.993	16.2555	8.77704	7.00624
PE	PE(18:1/20:1)	nmol/g	0.3353		0.2574	0.312	0.2238	0.1948	0.3395	0.2813	0.2314	0.2149	0.3806		0.1726	0.2782	0.3461	0.2276	0.3181	0.3635	0.213	0.1684	0.3197	0.1919	0.2609	0.2773	0.2558	0.2913	0.4606	0.159	0.3234	0.3537	0.254	0.3387	0.5414	0.449	0.4092	0.2068
PE	PE(18:1/22:4)	nmol/g	0.6079	0.7017	0.9213	0.9116	0.8429	0.6016	0.7001	0.7089	0.6591	1.1242	0.8417	0.7407	0.2588	0.8471	0.8315	0.8607	0.6001	0.9758	1.5252	1.1656	2.6864	1.6801	2.5406	1.8547	1.9143	1.2165	2.9132	2.0542	2.1238	1.3232	1.8823	1.5197	1.7949	1.7504	1.5374	1.6211
PE	PE(18:1/22:5)	nmol/g	3.0676	4.1661	5.1561	4.9725	6.1325	5.4305	4.1222	4.7332	3.5049	6.5216	7.1508	4.17	1.2962	4.682	5.5711	4.7538	3.9645	5.8063	1.7086	4.9811	1.3668	2.6851	2.4729	1.8547	1.2116	2.0509	1.5532	1.2636	5.2527	4.1732	3.2708	2.2028	1.4838	3.2335	0.8613	1.3346
PE	PE(18:2/18:2)	nmol/g	0.609831	1.06663	1.67823	2.00673	2.18063	1.86063	1.38903	2.10803	1.07773	1.81943	2.32363	1.39633	0.450931	1.39853	2.47923	1.54403	1.78793	2.01563	4.05543	3.18263	3.61793	2.34723	4.02453	1.96193	5.46793	1.74793	5.18413	2.92193	4.98863	2.40633	3.41653	1.69003	1.48593	2.66863	0.714331	1.93393
PE	PE(18:2/22:4)	nmol/g	0.2003					0.2517			0.2094	0.3059	0.2497			0.1714		0.1902			0.374		0.4791	0.2717	0.5863		0.5787		0.5085	0.5496	0.4836		0.3606		0.2817	0.4172		0.4083
PE	PE(O-16:0/20:4)	nmol/g	5.1739	5.4292	8.9884	10.3345	7.2075	7.0989	6.1282	8.1668	6.3015	7.817	9.1807	5.9773	4.2514	7.9193	9.4708	7.8019	7.2952	11.6614	6.3796	6.8539	9.8108	7.4491	9.5685	8.1284	9.9433	4.6008	7.3209	8.4534	9.1686	6.1666	9.5348	6.2326	4.587	6.9758	4.1212	4.7488
PE	PE(O-16:0/20:5)	nmol/g	1.3288	1.3074	2.2839	1.7155	2.32	2.623	1.4318	2.5992	1.3428	2.7546	3.2536	1.9998	0.9336	1.9515	2.3448	1.9189	2.5823	2.5697	0.2337	1.0801	0.3815	0.6847	0.2982	0.4456	0.3387	0.2983	0.4282	0.3479	0.7396	1.0348	0.6249	0.4645	0.3681	0.5863	0.2053	0.2998
PE	PE(O-16:0/22:5)	nmol/g	4.2904	5.3997	7.3936	7.8482	9.3341	8.9117	5.373	8.1668	4.9463	8.2935	9.5202	5.2588	2.8611	7.1024	8.6643	6.5463	6.5805	9.5471	3.5271	6.4343	3.032	4.5953	4.9909	3.6326	3.1825	2.9243	2.4095	2.7414	8.0213	4.767	5.346	3.5517	2.0502	4.6649	1.626	2.1697
PE	PE(O-16:0/22:6)	nmol/g			0.282		0.2911	0.3324	0.2898	0.309	0.2014	0.3616	0.259			0.2874	0.4064		0.2827	0.3283											0.31					0.2513
PE	PE(O-18:0/16:0)	nmol/g	0.3403	0.2896	0.384	0.6247	0.4741	0.4007	0.5915	0.6412	0.3533	0.3231	0.3383	0.3147	0.245	0.4884	0.6336	0.5018	0.5452	0.6265	0.6305	0.2774	0.4815	0.2672	0.3896	0.4251	0.3943	0.2142	0.482	0.2713	0.3733	0.4179	0.3123	0.2639	0.203	0.3173	0.2757	0.2987
PE	PE(O-18:0/16:1)	nmol/g	0.4142	0.457	0.5421	0.4912	0.5616	0.4557	0.6343	0.5171	0.5506	0.4473	0.3195	0.426	0.2366	0.5086	0.6336	0.4604	0.577	0.868		0.7142	0.3017	0.5769	0.2922	0.5002	0.3197	0.4069	0.148	0.261	0.3733	0.8835	0.5953	0.4975	0.3188	0.4912	0.2404	0.1707
PE	PE(O-18:0/20:3)	nmol/g	2.8131	4.6241	6.1549	5.9504	5.3592	5.3663	5.0662	6.5497	3.4064	5.2114	4.753	4.7033	2.3037	5.2266	6.9431	6.7595	4.8208	7.5628	5.441	5.02	6.3703	5.8151	10.3276	6.248	5.5572	3.5871	5.3144	7.0124	7.1775	5.8782	9.1182	4.1579	2.9596	4.182	2.2457	5.7804
PE	PE(P-16:0/18:1)	nmol/g	37.4126	28.324	50.7541	42.8398	36.1704	47.1995	47.2869	54.8124	42.4368	50.9414	30.7957	38.6768	27.7572	40.8064	41.3731	46.9299	44.1583	71.4929	17.3767	47.4436	36.6955	46.8564	38.5882	46.7118	22.2371	29.6133	24.9052	29.035	30.8899	61.1899	60.4794	36.7736	31.3031	44.6201	19.6067	24.4625
PE	PE(P-18:0/16:0)	nmol/g	0.9173	0.7667	0.9189	3.8121	1.0931	1.0738	3.3298	2.3116	0.9204	1.1207	1.2782	0.8327	0.6308	1.3999	2.0178	1.6864	2.7125	2.3694	2.2802	0.9043	2.7684	0.918	2.0575	1.2721	1.7905	0.8264	2.121	1.3296	1.545	1.1268	1.1954	1.159	1.0774	0.993	1.083	1.0003
PE	PE(P-18:0/18:1)	nmol/g	43.4499	45.4473	64.1466	57.5335	57.7472	59.8821	71.286	77.3757	47.5295	62.2582	39.6738	55.2254	31.3173	54.2622	59.6729	65.579	60.576	88.9146	29.0396	76.1136	50.2679	73.7	67.517	69.9482	38.2995	39.9192	32.5757	52.1267	49.4936	87.8954	100.227	50.989	23.1779	50.3994	16.6384	46.4106
PE	PE(P-18:0/20:1)	nmol/g	0.2874	0.2506	0.4182	1.6711	0.4563	0.4898	1.9113	1.1946	0.3492	0.5407	0.296	0.3138	0.3741	0.4582	0.5111	0.4914	1.7538	1.0537	0.5404	0.3166	0.9178	0.3358	0.5107	0.4675	0.3943	0.208	0.7284	0.5155	0.8098	0.5872	0.5953	0.4273	0.2654	0.3255	0.1697	0.4488
PE	PE(P-18:0/20:2)	nmol/g	1.599	2.0277	2.5691	2.8385	2.2881	2.3296	3.4414	3.2192	1.4779	1.8695	2.4713	1.9362	0.9448	2.67	3.3698	3.0285	2.8738	3.6733	2.971	2.7359	4.2502	3.1922	6.0653	3.0207	3.6341	1.8596	3.4956	4.1169	4.5826	2.9381	3.7118	1.7463	1.6835	2.394	1.0355	3.1342
PE	PE(P-18:1/16:1)	nmol/g	0.7493	0.5553	0.9034	1.0464	0.5917	0.7805	1.2596	0.967	0.7601	0.7619	0.6203	0.6875	0.4176	0.8812	0.937	0.8846	0.9814	1.4195	0.5072	1.3564	1.1084	1.846	0.9035	1.1308	0.6874	1.1741	0.8302	0.6841	1.0281	1.7563	1.9712	1.1854	1.1305	2.1973	0.9532	0.7029
PE	PE(P-18:1/20:2)	nmol/g	0.4245	0.6171	0.7763	1.2165	0.4888	0.7519	1.4776	0.7885	0.411	0.5145	0.5343	0.4411	0.2887	0.5615	0.7402	0.8399	1.1827	1.271	1.2534	0.7312	1.7074	1.3913	2.3283	1.0556	1.5031	0.8958	1.9009	1.2605	1.671	0.6821	1.1348	0.8115	0.7711	1.1418	0.356	0.7179
PE	PE(P-18:1/22:5)	nmol/g	10.1994	12.2176	18.062	14.2876	17.6011	20.0775	15.7572	15.2776	11.063	19.0363	18.5241	11.9916	6.2192	13.925	14.7925	13.7322	12.116	19.6552	14.8785	15.1376	9.9757	18.5115	18.4905	10.6925	8.3843	9.8645	11.4347	9.1701	27.6953	12.6639	18.0821	11.4578	8.2485	16.6505	5.3125	5.8049
PE	PE(16:0/18:2)	nmol/g	3.49587	4.23477	6.73217	7.90287	7.58627	6.63588	5.54108	8.67197	4.93257	7.49148	5.87228	5.91087	2.10657	5.41137	7.55128	6.17718	7.38478	8.50018	10.0631	10.0081	8.07638	6.57817	10.1065	6.42347	11.8313	5.56527	9.07457	7.78908	11.4981	8.84877	10.1465	5.21298	4.84987	6.86407	3.23798	4.82447
PE	PE(17:0/20:4)	nmol/g	1.7497	2.0063	2.8497	4.9995	2.7057	1.9756	3.121	3.4298	1.8407	2.3646	2.6719	2.5833	0.9061	3.4652	5.2713	2.8694	3.0296	4.1489	1.6702	1.8142	2.4057	1.6214	4.1973	1.4586	3.9147	1.2592	2.9777	2.3996	2.2562	1.5369	2.1196	1.2107	1.2855	1.0552	0.9526	1.0133
PE	PE(17:0/22:5)	nmol/g		0.5969	0.6568	0.6468	0.7978	0.5776	0.6046	0.5238	0.5334	0.6381	0.6203	0.6244		0.7418	0.6175	0.6904	0.7806	0.7227
PE	PE(18:0/15:0)	nmol/g	1.3806	1.3668	1.7151	1.9001	2.7963	2.0286	1.8806	2.4694	1.3178	1.3512	1.3434	1.5794		2.158	2.8604	1.719	2.1624	1.8092	0.5618	1.5731	0.5742	0.8971	0.7744	0.6131	0.4574	0.5724			1.5091	1.6457	0.9725	0.7661		0.6487		0.6029
PE	PE(18:0/16:0)	nmol/g	0.3748	0.4325	0.5032	0.5072	0.8875	0.4842	0.5367	0.4602	0.493	0.639	0.3853	0.4269	0.1954	0.4532	0.7134	0.6219	0.4044	0.6388	0.3331	0.7912	0.437	0.5217	0.5843	0.3806	0.402	0.3578	0.313	0.3429	0.8443	1.0845	0.849	0.5004	0.3214	0.4384	0.2595	0.3045
PE	PE(18:0/17:0)	nmol/g	1.1619	1.1536	1.4248	1.6575	1.6571	1.3789	1.6405	1.4841	1.1818	1.1135	1.3598	1.0797	0.2921	1.9237	1.8933	1.7057	1.5091	1.8772	0.781	1.3067	0.8057	1.0086	2.1615	0.6706	1.0063	0.8089	0.7868	0.6278	1.7034	1.4417	1.3964	0.8842	0.6901	0.596	0.5038	0.8039
PE	PE(18:1/22:6)	nmol/g	0.2496	0.2511	0.329	0.2935	0.3474	0.5053	0.3678	0.408	0.3216	0.4988	0.4434	0.4113		0.3582	0.4947		0.394	0.4798	0.2589	0.4668		0.2869				0.3646			0.5208	0.3725	0.2391			0.4153
PE	PE(18:2/16:1)	nmol/g	15.5826	21.417	32.1659	30.5156	38.8003	30.8023	29.5011	42.4485	22.4754	27.2998	22.5976	28.5049	9.663	29.8363	38.1451	33.736	28.631	43.0246	28.248	45.0785	19.8361	30.3923	47.0207	30.0873	28.9651	22.5191	21.3118	21.7698	33.5484	42.7528	45.4048	22.5585	13.4485	27.8713	6.5626	18.9077
PE	PE(O-16:0/20:2)	nmol/g				0.1768		0.2015		0.189									0.2729	0.2305	0.2049				0.1838	0.2445	0.1825		0.2024	0.1556	0.3001
PE	PE(O-18:0/18:1)	nmol/g	6.0214	6.4478	9.0654	9.1511	9.4165	8.8474	8.0123	11.501	8.3777	8.8332	5.7847	7.7363	3.7846	7.9963	8.9871	9.756	9.1963	12.2346	6.0299	10.0085	6.9913	9.9073	11.3285	10.5305	6.5493	5.6638	5.7898	7.7659	7.8514	13.2148	16.2821	8.4303	4.2514	7.194	2.7349	6.8238
PE	PE(O-18:0/20:1)	nmol/g				0.295			0.2461	0.2502						0.1498		0.1759	0.3641	0.1713	0.1773		0.1522		0.161		0.1812				0.1427
PE	PE(O-18:0/20:2)	nmol/g	0.2048	0.1998	0.2693	0.3595	0.4433	0.2901	0.3011	0.4209	0.1867	0.2872	0.2839	0.2678	0.1636	0.2748	0.2415	0.3367	0.2729	0.4067	0.4236	0.2812	0.439	0.3364	0.6054	0.4913	0.3666	0.2551	0.3563	0.4163	0.4714	0.3554	0.3546	0.2943		0.2647		0.3559
PE	PE(P-16:0/18:4)	nmol/g			0.2961			0.3986	0.2263			0.3616		0.2518			0.2592	0.3164	0.2522
PE	PE(P-16:0/20:1)	nmol/g	0.4192	0.2117	0.4801	1.527	0.5008	0.5955	1.7142	1.6445	0.4766	0.6194	0.3712	0.3486	0.3611	0.4708	0.5857	0.6156	1.8311	1.3812	0.7111	0.2826	1.1836	0.3411	0.5991	0.6035	0.4103	0.2372	0.7766	0.7323	0.7869	0.5555	0.6197	0.4445	0.5245	0.5071	0.2845	0.5677
PE	PE(P-16:0/22:5)	nmol/g	37.4754	40.2278	59.0092	54.747	63.421	71.8233	48.8684	55.1515	47.4059	68.8792	69.2303	41.9448	23.8561	52.6063	57.5069	46.1715	45.3355	70.7491	19.7035	45.2419	20.9176	32.3357	27.608	26.2826	13.0611	19.1675	14.4151	17.8378	62.2742	37.4319	32.6003	23.5815	18.8185	30.1795	15.2131	12.7807
PE	PE(P-18:0/18:0)	nmol/g	1.7556	1.8626	2.478	2.1837	2.3015	2.0848	2.3987	2.3478	1.8119	2.5807	1.5225	1.9171	0.8048	2.0796	2.4917	2.2812	2.081	3.09	0.8391	2.6717	1.5196	2.3075	2.0919	2.0604	1.0018	1.1892	1.0391	1.3537	2.0045	2.6874	3.1569	1.5083	0.8651	1.5265	0.5689	1.249
PE	PE(P-18:0/18:3)	nmol/g	28.0146	58.3246	60.2981	49.1464	91.0497	88.4401	58.2963	78.4125	45.2508	66.6868	40.9172	54.9104	18.5856	62.7084	69.2432	75.0127	70.6592	73.4258	5.9886	17.3592	5.2374	14.8586	9.877	8.9494	5.6671	10.4287	4.4281	5.8987	14.6774	18.0762	18.5481	10.3837	4.1581	12.0634	1.9906	7.2488
PE	PE(P-18:0/20:4)	nmol/g	124.438	146.825	173.053	219.5	175.311	163.177	180.008	173.207	115.669	185.161	216.075	148.7	89.9337	188.284	234.018	177.265	157.424	222.357	224.421	169.915	390.798	201.918	226.754	214.541	398.506	120.369	271.362	352.625	227.382	149.426	175.086	135.177	124.243	152.45	115.876	176.706
PE	PE(P-18:0/22:2)	nmol/g				0.2657			0.3699	0.2284									0.3586	0.1981			0.2281						0.2002
PE	PE(15:0/18:1)	nmol/g	0.4454	0.5247	0.4626	0.4254	0.7336	0.5447	0.5102	0.5488	0.4826	0.5013		0.5203		0.5503	0.7526	0.6893	0.4212	0.6359		0.365		0.3798	0.378
PE	PE(16:0/16:1)	nmol/g	0.2564	0.2245	0.5317	0.3007	0.3209	0.3206	0.3491	0.3465	0.3012	0.4648	0.2739	0.3147	0.2071	0.3323	0.41	0.3052	0.3138	0.5241		0.4213	0.2033	0.3198	0.2337	0.3806	0.2091	0.5845		0.1693	0.2929	0.455	0.3318	0.3317	0.5255	0.5546	0.2346	0.2267
PE	PE(17:0/20:3)	nmol/g	0.5955	0.7461	0.8971	1.0595	0.8674	0.9617	0.8219	0.7733	0.6779	0.7799	0.73	0.8846		0.8879	1.1033	1.1504	0.946	0.8816		0.4977	0.3652	0.4341	0.9115	0.6755	0.4383		0.5189		0.6266		0.7011		0.3451
PE	PE(18:0/22:4)	nmol/g	2.5304	2.8291	3.3213	3.373	4.2843	3.4492	2.8556	2.3481	2.5871	4.4222	3.7345	2.6294	0.9201	3.0331	3.8083	3.3324	2.4407	4.1555	3.7031	4.8257	10.9105	6.8814	9.794	7.513	7.9078	5.2247	8.6642	10.6258	8.4575	6.0054	10.8539	4.7044	5.1533	7.0793	4.411	7.3688
PE	PE(18:1/20:5)	nmol/g	2.0922	3.191	4.2348	3.1907	4.9339	4.8529	3.2096	4.3787	2.1498	5.5613	8.0561	4.3774	1.2156	3.85	5.4713	3.6956	5.1174	4.2856	0.5646	3.1472		1.074	0.4472	0.5721	0.4119	0.7642		0.2617	2.5031	1.8406	0.972	0.666	0.4359	1.3107	0.2842	0.5568
PE	PE(P-16:0/22:6)	nmol/g	1.8589	1.1449	2.1445	2.0802	1.6704	2.7914	1.715	2.2743	1.7063	2.6578	2.6736	1.4888	0.9268	1.8002	2.5028	1.4451	2.0969	2.5616	0.7246	1.7251	0.7177	1.2735	0.8569	0.8718	0.4846	0.8032	0.3425	0.4946	1.7067	1.3487	1.3577	0.8196	0.6871	1.2244	0.4835	0.4374
PE	PE(P-18:0/22:4)	nmol/g	7.4569	8.2583	9.0813	12.4063	10.5869	9.1604	12.5632	8.3809	7.5643	9.6038	8.6078	8.2364	4.6141	8.9858	9.2879	7.6518	6.7693	12.3608	23.7879	12.2779	45.2914	19.4244	40.2657	25.7612	29.1432	11.8296	31.1894	44.9195	21.2479	12.7742	28.0181	15.0095	14.0161	13.529	15.9215	22.0653
PE	PE(P-18:0/22:5)	nmol/g	38.8749	48.789	58.3434	58.2692	80.1714	73.981	63.8704	61.236	40.6424	70.3979	71.4017	49.6702	23.4934	58.264	64.1506	53.239	48.909	70.3425	28.833	54.5203	24.6251	39.8846	39.6945	29.0177	16.5829	20.8129	16.9506	23.6088	64.0567	45.4052	43.4156	25.4172	15.6754	30.3692	12.4281	20.7799
PE	PE(P-18:1/20:3)	nmol/g	7.2519	12.0181	17.3497	12.6632	10.3008	14.4385	14.5063	13.8082	8.4697	13.5867	12.4131	11.4213	6.2998	13.8871	16.364	15.2957	11.907	20.5579	26.7211	15.837	33.941	33.9774	50.1649	25.4364	32.463	19.4171	38.4935	32.5055	33.5169	14.8608	36.5191	19.6627	20.8367	26.5321	8.7335	18.3073
PE	PE(P-18:1/22:2)	nmol/g				0.4221			0.3966	0.2604									0.3919				0.2419
PE	PE(15:0/20:2)	nmol/g															0.3859
PE	PE(16:0/22:6)	nmol/g		0.3619	0.3138			0.3462	0.3189	0.309		0.5211	0.2491	0.2623		0.2847	0.3063		0.2557	0.2949	0.3241	0.2202
PE	PE(17:0/16:1)	nmol/g					0.4402									0.4941				0.5396																0.3974
PE	PE(18:0/18:3)	nmol/g	7.7576	16.0189	20.7623	19.5162	31.4684	28.565	19.006	27.2897	18.1451	25.9637	23.8076	17.6533	5.6032	18.2513	27.9295	21.0039	25.3525	24.3833	3.8225	5.6052	4.3098	5.5076	5.0163	2.9047	3.5863	4.2395	3.4197	3.4527	10.6515	5.2224	7.8425	3.2619	2.079	4.6923	1.0994	2.1051
PE	PE(18:2/22:5)	nmol/g	0.4948	0.7017	0.7277	0.722	1.0517	1.2674	0.6603	0.7458	0.4805	1.2805	1.167	0.724		0.7413	0.7234	0.7186	0.6338	1.0734	0.3226	0.8859	0.3027	0.5869	0.4515	0.3736	0.3697	0.3314	0.3568	0.3679	0.9102	0.7719	0.5492	0.3	0.2147	0.6505		0.2998
PE	PE(O-16:0/16:0)	nmol/g				0.1573							0.1664						0.1223	0.1989	0.1784	0.1674	0.1847		0.1926										0.1729
PE	PE(O-16:0/18:2)	nmol/g	2.1862	2.827	5.2367	4.969	5.4962	5.5898	3.6423	5.9819	3.5211	4.7076	3.7125	3.8037	2.1258	4.3605	5.5319	5.3029	4.9823	6.7238	5.7622	8.9938	4.6587	6.0351	8.481	6.3003	5.6509	4.578	4.4716	5.256	7.4727	8.401	11.9452	5.1998	3.0264	5.9622	1.2975	4.8711
PE	PE(O-16:0/22:4)	nmol/g	0.9825	0.9972	1.4245	1.6906	1.3147	1.2834	1.2351	1.2996	0.924	1.1539	1.2166	0.8962	0.6565	1.1194	1.2389	1.1924	0.9507	1.8785	4.1724	1.4065	6.0561	2.7004	5.0511	4.53	7.5281	1.8325	6.2043	5.9558	3.2711	1.8661	4.2274	2.4162	2.1778	2.0091	2.2216	2.8738
PE	PE(O-18:0/18:0)	nmol/g	0.3301	0.3194	0.4078	0.5553	0.5265	0.4341	0.4034	0.6412	0.4437	0.4227	0.3477	0.3921	0.2219	0.3978	0.591	0.5173	0.4135	0.5186	0.3555	0.3548	0.3183	0.3251	0.4763	0.2946	0.3144	0.257	0.3035	0.2987	0.4882	0.5131	0.5953	0.2828	0.236	0.3652		0.2758
PE	PE(P-16:0/18:3)	nmol/g	17.0011	27.7341	40.3297	27.5813	47.0822	57.6875	29.2504	47.2389	33.6086	43.1414	26.2486	32.7965	13.0952	35.8502	36.9832	36.7832	39.1725	46.936	2.6837	9.6031	2.023	6.934	3.8575	4.5064	2.0046	5.9567	2.5692	2.2966	8.0215	9.7886	9.2617	5.1699	2.3935	7.7738	0.8829	2.6688
PE	PE(P-16:0/20:3)	nmol/g	25.8342	36.143	53.7524	50.3961	34.9082	45.2806	41.8355	47.1546	32.1357	44.1848	43.8666	37.7822	22.4054	44.5886	56.5257	46.0768	39.2	68.342	26.7578	44.4104	44.1917	50.5481	60.5301	50.9071	30.4275	33.8122	32.0289	43.3604	63.8197	41.8087	59.0678	37.0372	43.4843	42.4755	18.7065	36.5572
PE	PE(P-16:0/22:1)	nmol/g				0.3233			0.2297	0.3341		0.1671							0.3669	0.3596			0.2842
PE	PE(P-18:0/16:1)	nmol/g	2.8849	2.644	3.9338	2.9952	2.848	3.3839	3.735	3.7233	3.1185	3.6916	2.3778	2.9628	1.4964	3.4543	3.6737	3.771	3.1169	5.3994	0.8296	5.9599	2.0663	4.1636	1.9053	3.9632	1.5241	2.7362	1.0658	1.9656	2.9752	7.6654	4.6109	2.7942	1.5657	3.8505	1.0081	2.1899
PE	PE(P-18:0/22:1)	nmol/g				0.3207			0.3231	0.2169							0.1886		0.2366	0.3447
PE	PE(P-18:1/20:4)	nmol/g	27.7626	31.5759	43.8473	41.8998	32.7009	38.2317	38.5542	36.9698	28.8209	42.9628	51.3983	31.8179	20.4831	41.8518	48.592	39.3406	33.6029	52.6509	112.058	40.3048	151.512	84.7742	100.668	68.8846	182.778	55.0987	165.023	128.712	88.7367	36.3224	66.0918	54.3887	59.7112	77.7034	46.8572	44.9298
PE	PE(14:0/18:2)	nmol/g	0.2118		0.3019	0.3517	0.3874	0.4415	0.2938	0.4346	0.2594	0.3351	0.2779	0.2435		0.3618	0.3896	0.3322	0.3371	0.3781	0.2096	0.366	0.274	0.2633	0.4598			0.2776	0.2634	0.1739	0.3276	0.4251	0.4196			0.2679
PE	PE(16:0/16:0)	nmol/g	0.1437	0.0806	0.1229	0.1895	0.0852	0.1364	0.1367	0.1201	0.1266	0.1283	0.1312	0.1088	0.091	0.1398	0.1532	0.1209	0.1262	0.2204	0.072		0.0906	0.0569	0.1308	0.1137	0.0966		0.1123	0.0853		0.1253	0.1372	0.114	0.1111	0.1263	0.1697	0.1341
PE	PE(16:0/18:1)	nmol/g	5.44398	3.94537	6.20228	6.44128	5.28217	5.26368	5.68588	5.95967	4.96457	6.36468	4.37157	5.04117	2.76448	5.53697	5.77858	5.23738	5.05297	8.61017	3.86627	6.34647	5.31358	5.49027	5.53798	6.23567	5.25648	6.24648	4.70008	4.26417	5.71258	7.14787	6.52637	6.25617	6.78977	6.58718	5.03718	3.49207
PE	PE(16:0/20:5)	nmol/g	0.8411	1.2336	1.6258	1.2514	2.2504	2.1577	1.18	1.8829	0.8439	2.0473	2.4543	1.4962	0.5776	1.3312	1.5965	1.4767	2.0025	2.0005	0.2701	0.7926		0.4099			0.338	0.2935			0.4741	0.5344	0.2377			0.3608
PE	PE(17:0/18:2)	nmol/g	0.8338	0.815	1.6491	2.3852	1.7736	1.5778	1.2537	1.8708	1.5793	1.3637	1.169	1.5426	0.4647	1.4798	2.5199	1.5074	2.0723	1.8092	3.2564	1.3828	2.4319	1.3405	3.8705	2.1458	3.9012	1.3198	3.8048	2.0258	2.5102	1.4145	2.5934	0.8706	1.1358	1.4024	0.6298	0.9044
PE	PE(17:0/22:4)	nmol/g				0.6109		0.5447	0.5385	0.5089	0.3437	0.4786	0.5196			0.3669	0.5866	0.5058	0.5233	0.5781					0.5741	0.457	0.667		0.5524	0.4441
PE	PE(18:0/18:2)	nmol/g	32.3999	47.0945	64.0861	84.0877	87.814	73.6847	56.8728	85.966	60.2839	76.1709	82.326	55.5065	22.6695	61.6716	106.914	65.5464	80.0118	78.5537	221.106	135.014	261.745	140.837	215.734	122.809	262.16	95.1441	254.707	209.205	263.329	113.975	209.825	80.1298	73.4887	121.953	49.7477	92.4296
PE	PE(18:0/20:2)	nmol/g	0.5814	0.8346	1.072	1.0492	1.1077	1.0723	1.0369	0.83	0.848	1.0023	1.3748	0.739	0.5186	0.9378	1.318	1.079	0.8937	1.3346	1.1838	1.2674	2.0062	1.2287	2.078	1.4406	1.3446	1.0379	1.8626	1.6132	2.5459	1.5805	1.6727	0.8829	1.1245	1.0835	0.6862	1.3075
PE	PE(18:0/20:4)	nmol/g	98.9189	138.885	198.745	235.978	174.163	139.962	187.527	202.803	92.8031	166.029	194.259	155.419	61.806	201.985	313.87	200.709	172.433	263.831	228.895	245.663	357.169	213.023	352.739	185.015	364.565	118.011	306.92	302.607	329.34	195.659	322.424	119.6	104.826	149.429	93.3864	238.278
PE	PE(18:2/14:1)	nmol/g	2.9537	3.4324	5.9329	5.78	6.9066	5.5774	4.8024	6.8119	3.9426	4.6457	3.7793	5.0239	1.7321	5.7761	6.5447	5.6216	3.9709	7.2386	2.3037	8.6464	2.0611	3.7042	5.2388	2.8746	2.4164	2.9469	1.8626	2.0758	5.5508	7.0566	6.3834	3.0835	2.1782	4.1586	0.6987	2.9419
PE	PE(18:2/20:3)	nmol/g	0.4102	0.6703	0.9902	0.7727	0.6904	0.8362	0.8097	0.9729	0.616	0.8111	0.9228	0.8241	0.3275	0.7231	1.5191	0.9669	0.8949	1.095	1.0069	0.9595	1.1354	1.1808	1.6099	0.6968	0.9473	0.6887	1.0528	0.8651	1.3757	0.8719	1.1731	0.5539	0.7239	1.0418	0.3439	0.8984
PE	PE(O-16:0/18:3)	nmol/g	0.7138	1.4244	1.8905	1.172	2.5287	2.4072	1.2529	2.1357	1.2848	2.0468	1.1089	1.5423	0.6414	1.965	1.7461	1.8851	1.7465	2.4074		0.5347		0.2887	0.4297			0.2389			0.5462	0.573	0.5168	0.3861		0.3549
PE	PE(O-18:0/22:4)	nmol/g	0.9047	1.1893	1.1923	1.8398	1.5235	1.3476	1.5026	1.3808	0.887	1.1763	1.1741	1.4443	0.5373	1.18	1.2639	1.1055	0.9439	1.8948	4.3337	1.8184	5.3256	2.4319	4.788	3.342	5.1534	1.6766	4.5168	5.2168	2.7686	1.7813	4.3508	2.0832	1.8108	1.9056	2.1009	3.1768
PE	PE(P-16:0/20:4)	nmol/g	78.2889	80.9896	130.3	144.233	97.7129	114.096	103.689	117.97	94.6872	126.572	148.732	94.1581	61.897	118.198	151.174	108.782	103.826	160.156	105.367	104.917	185.789	115.803	123.816	131.288	161.638	79.0055	127.335	160.143	154.228	88.4965	100.233	89.6589	99.7161	112.29	82.0314	70.3267
PE	PE(P-18:1/22:6)	nmol/g	0.4524	0.3472	0.7587	0.6381	0.6032	1.0348	0.3923	0.7163	0.308	0.8338	0.9266	0.4889	0.2783	0.5867	0.6714	0.5873	0.654	0.9189	0.5426	0.7771	0.5008	0.9589	0.7906	0.5358	0.4927	0.5137	0.4728	0.3847	0.9197	0.5562	0.8023	0.5806	0.3909	0.8192	0.3225
PE	PE(14:0/20:4)	nmol/g		0.3014	0.5884	0.5917	0.464	0.5065	0.5082	0.4209	0.2683	0.3946	0.481	0.2623	0.2547	0.3858	0.5919	0.495	0.3821	0.5806	0.1974	0.2925	0.3287	0.2809	0.4746		0.2632		0.2973		0.4298		0.3653		0.3003		0.2623
PE	PE(16:0/18:3)	nmol/g	0.7503	1.5463	1.9968	1.4932	2.5448	2.6099	1.5085	2.4521	1.7658	1.9179	1.1461	1.6708	0.5568	1.7135	1.9906	1.8038	1.8836	2.3656	0.3771	0.5437	0.2266	0.342		0.284		0.446	0.2555		0.5036	0.489	0.5485			0.4465
PE	PE(16:0/20:1)	nmol/g				0.1396			0.2005										0.1821	0.2011
PE	PE(17:0/22:6)	nmol/g								0.4523
PE	PE(18:0/16:1)	nmol/g	1.1688	1.037	1.8792	1.3508	1.5143	1.4458	1.4239	2.0789	1.4586	1.3911	1.2124	1.2636	0.6569	1.5358	2.0285	1.3967	1.3358	2.2657	0.493	2.3531	0.9679	1.7457	1.154	1.3319	0.8793	1.0078	0.541	0.7804	1.9643	2.4176	2.2201	1.0108	0.7106	1.4208	0.524	0.8651
PE	PE(18:0/20:5)	nmol/g	13.4012	20.6236	26.1214	21.4314	37.6845	35.4063	24.9062	30.7546	14.2045	31.8116	39.4884	24.5166	7.005	26.5641	35.3556	26.1615	32.134	33.2683	3.2631	23.8643	2.0266	10.2876	4.0739	3.5984	2.2051	4.6476	1.5952	1.3818	15.5306	17.7532	8.7171	3.5944	2.0821	7.2776	0.8774	4.5523
PE	PE(18:0/22:6)	nmol/g	2.3961	1.8836	3.6774	2.2128	3.4259	4.3155	2.2971	2.8133	1.9958	4.6977	3.8336	2.5702	0.6313	2.7684	3.5339	2.9928	3.3442	3.757	0.8213	3.528	0.7261	2.5623	1.2538	1.4445	0.6704	1.3569	0.785	0.7242	2.5221	3.4353	2.5843	1.588	0.7499	2.3281	0.322	1.0398
PE	PE(18:1/18:3)	nmol/g	3.1249	5.4006	7.6846	6.3723	10.2031	8.6911	6.1194	9.3734	6.6018	9.1498	8.365	6.6984	2.2131	6.7676	9.4553	7.6622	7.7724	9.0863	1.2025	2.1909	0.8716	2.3457	1.2988	1.0044	1.1413	1.7172	1.175	0.7786	3.3988	1.7977	2.3216	1.3101	0.6289	1.8384	0.2933	0.8367
PE	PE(18:1/20:3)	nmol/g	2.9898	5.0229	7.6103	6.3068	5.4907	5.3021	5.8607	6.018	3.8499	5.8144	7.3842	6.3328	1.988	6.2401	8.7973	6.2383	5.3669	8.6037	5.661	7.7631	8.0199	8.5155	10.1397	7.513	7.6089	5.9889	9.0252	6.7538	12.8	6.2599	9.4191	6.873	6.5095	8.2951	3.7188	6.2471
PE	PE(18:2/20:1)	nmol/g																											0.22		0.2479					0.1571
PE	PE(18:2/20:2)	nmol/g																									0.1887		0.3072
PE	PE(18:2/20:5)	nmol/g	0.3605	0.4137	0.5729	0.4558	0.7713	0.5936	0.4764	0.557	0.3351	0.6254	1.0963	0.5205		0.5068	0.7727	0.646	0.6068	0.6912		0.3963										0.3605
PE	PE(O-16:0/20:3)	nmol/g	1.3783	1.8319	3.2516	3.0664	2.32	2.3823	2.069	2.6804	1.4106	2.1218	2.1855	2.1258	1.2358	2.4431	3.351	2.9454	2.6025	4.1067	1.4592	2.409	2.2701	2.5163	3.9912	2.9317	1.8982	1.9183	1.528	2.1798	3.347	2.4429	4.2583	2.032	1.9544	2.1126	0.9498	1.6948
PE	PE(O-18:0/18:4)	nmol/g				0.2818	0.2892	0.3147			0.1658	0.226						0.2272		0.2978
PE	PE(O-18:0/20:4)	nmol/g	11.2596	14.9802	20.1291	25.7989	19.024	18.04	17.0316	21.0224	11.9008	18.6864	20.6319	14.9173	7.9856	19.2348	24.9618	19.9232	18.5212	25.1362	21.2801	14.99	27.2565	16.1027	24.2556	17.9577	32.0026	10.5273	21.7948	27.3256	20.0722	14.6148	20.867	12.0469	9.6924	13.529	8.7335	15.3843
PE	PE(O-18:0/20:5)	nmol/g	3.0393	4.5206	4.7303	4.8979	7.2616	6.8904	4.1301	6.6973	2.8212	6.8343	7.8086	4.6367	1.6925	5.3174	6.3028	5.496	6.8098	6.2373	0.9679	3.1394	0.6593	1.7414	0.7516	0.8291	0.6704	0.7798	0.5457	0.7463	2.1428	2.8585	1.242	0.8879	0.4866	1.2589		0.786
PE	PE(P-16:0/22:2)	nmol/g				0.2553			0.337	0.2304									0.3241	0.3457	0.1973		0.3317
PE	PE(P-16:0/22:4)	nmol/g	7.3933	7.1503	10.5833	12.3649	9.5429	9.0481	9.1884	8.5434	8.7223	10.3483	8.3603	7.4661	4.7282	9.4321	9.7203	7.9282	7.2211	14.7272	23.5826	13.2959	54.9136	18.6343	34.0195	27.7955	32.8427	12.7186	40.0887	48.2595	23.7605	12.596	22.757	15.1291	21.5467	17.5645	22.8036	16.899
PE	PE(P-16:1/18:1)	nmol/g	1.1441	0.9485	1.5591	1.0358	1.2836	1.8124	1.3418	1.7893	1.5695	1.7155	0.9022	1.0748	0.5873	1.5157	1.1553	1.7795	1.0132	1.9108	0.8865	2.05	1.4594	2.3627	1.7432	1.582	1.183	1.683	1.6711	1.3489	1.5967	2.1901	2.9129	2.0798	1.8948	2.4825	1.1029	1.049
PE	PE(P-18:0/20:5)	nmol/g	31.1777	43.2342	45.3214	47.0479	70.033	69.5533	45.4228	59.3014	29.6287	70.1374	80.0236	43.367	18.9935	52.7349	61.4233	50.8858	62.778	55.477	6.7023	35.1009	4.2102	17.2304	5.5547	7.9403	4.4022	8.3361	3.1399	4.0198	24.1303	26.422	9.0334	7.8463	4.4992	13.0979	2.0445	7.3196
PE	PE(P-18:0/22:6)	nmol/g	2.3466	1.9649	2.8877	3.1575	3.364	4.0588	2.2342	3.1382	1.9403	3.6628	3.6001	2.148	1.35	2.3675	3.2595	2.2189	2.8722	3.261	1.1586	2.4478	0.9662	2.0943	1.601	1.453	0.8481	1.2009	0.7808	1.0123	2.6738	2.0781	1.9671	1.3404	0.6541	1.4572	0.6117	0.8433
PE	PE(P-18:1/18:1)	nmol/g	14.2866	9.3916	16.3187	27.9818	11.021	15.2695	33.5934	22.8727	11.7098	16.5506	9.0694	11.343	7.9607	13.1526	15.9511	16.2169	28.9747	30.5783	15.5155	19.2	26.5609	30.5546	25.3086	23.1378	18.4862	19.1432	22.3291	19.3424	16.8459	21.6156	35.7942	22.2851	16.2518	27.9572	10.236	11.7442
PE	PE(P-18:1/18:2)	nmol/g	15.2884	23.901	36.8279	31.3888	35.0009	41.6041	33.3884	42.0919	23.8507	36.2849	25.7609	27.6573	13.0267	32.3152	38.0922	37.4486	34.9263	45.9442	122.284	70.3565	83.5	101.978	159.866	70.3342	128.851	69.36	128.365	89.0121	89.4135	69.0253	163.39	73.4066	40.2662	91.2425	17.891	53.6247
PE	PE(P-18:1/20:1)	nmol/g	0.3174		0.2498	1.4255	0.1766	0.3117	2.2947	0.8429	0.1257	0.273			0.1331	0.2625	0.378	0.2873	1.5812	0.7807	0.3224	0.2096	0.5667		0.2817	0.2346	0.1993	0.1642	0.4097	0.2047	0.2253	0.1574	0.2544		0.2385	0.2076		0.2192
PE	PE(P-18:1/22:1)	nmol/g				0.4236			0.4717	0.1488									0.3234	0.1732			0.1836
PE	PE(P-18:2/18:2)	nmol/g	1.6339	3.356	3.8321	4.4476	5.0483	5.0166	3.9598	4.2389	2.197	4.2628	3.8627	3.3111	1.1232	4.1574	5.3176	4.5672	4.9128	4.7791	4.4682	2.6689	3.0367	2.7525	5.1573	1.7991	4.6172	2.3847	4.5354	2.5152	3.8224	2.3282	4.5334	2.3435	1.4779	2.8092	0.5365	1.6921
PE	PE(P-18:2/20:4)	nmol/g	1.654	1.5438	2.0284	1.8978	2.1112	2.2941	1.8408	2.0602	1.6631	2.6429	3.4162	1.6443	0.892	2.2238	2.7273	2.061	2.0429	2.9845	4.0111	1.1112	4.98	2.1557	3.1269	1.4188	6.163	1.3725	5.222	3.5764	2.2376	1.0009	1.6431	1.6734	1.6992	2.1557	1.3362	1.2609
PE	PE(14:0/20:3)	nmol/g				0.2616				0.2221			0.2405				0.3769	0.3915		0.2419
PE	PE(16:0/22:4)	nmol/g	0.523	0.4654	0.6736	0.7624	0.6264	0.5273	0.7272	0.4726	0.4778	0.5807	0.3678	0.4953	0.2969	0.6027	0.6153	0.5843	0.5394	0.7969	1.2173	0.8315	2.3093	1.0352	1.6611	1.6411	1.9063	0.7642	2.0569	2.0247	1.1662	0.8737	1.2266	0.794	1.3402	1.0433	1.4006	1.0644
PE	PE(16:0/22:5)	nmol/g	2.1063	2.7478	3.569	3.5056	4.872	4.2834	3.2883	4.4083	2.544	4.4892	4.3216	2.7035	1.491	3.381	3.6004	3.3087	2.9734	4.5377	1.3933	2.883	0.8955	1.611	1.5033	1.2735	0.8885	1.4582	0.7976	0.9015	3.328	2.0527	1.7434	1.4429	1.2126	1.7073	1.0384	0.9498
PE	PE(17:0/20:5)	nmol/g		0.5196	0.799	0.8734	0.8216	0.8486	0.5992	0.6111	0.4953	0.9571	0.7157	0.7493		0.6682	0.9118	0.7643	1.0023	0.721
PE	PE(18:0/18:4)	nmol/g					0.1928	0.1705			0.145	0.348					0.3153
PE	PE(18:0/20:1)	nmol/g	0.2967	0.2699	0.2633	0.4325	0.2216	0.2829	0.5038	0.3571	0.2328	0.2284	0.2929	0.2006	0.1638	0.3082	0.3944	0.2913	0.3862	0.3364	0.3438	0.3261	0.3461	0.3083	0.3117	0.3768	0.2605	0.224	0.5142	0.4504	0.5284	0.3015	0.4001	0.2956		0.2974	0.2121	0.2692
PE	PE(18:1/20:4)	nmol/g	9.4713	15.187	23.8917	27.2658	19.2792	16.6604	19.2579	19.9	11.5373	21.2102	30.2157	19.6873	7.4349	20.8232	30.1337	20.9813	19.3303	29.739	27.3371	24.3694	31.2625	25.7151	30.7499	21.8894	44.3691	16.8515	43.1782	27.2591	39.7463	19.9416	27.5398	17.9722	17.1273	23.5142	13.6033	21.0665
PE	PE(O-16:0/18:1)	nmol/g	2.3967	2.0346	3.4073	2.9204	2.7427	3.2425	3.1326	3.5217	2.4734	3.1509	2.03	2.4545	1.74	3.0465	3.0614	3.8486	2.7398	5.2902	1.8488	2.872	2.5979	2.9948	3.1525	3.3	2.8776	2.0156	2.2709	2.2787	2.4066	3.8142	4.7134	2.9795	2.2133	2.9843	1.4373	2.0168
PE	PE(O-16:0/20:1)	nmol/g				0.2269												0.1353	0.1834	0.2475							0.1812					0.1049
PE	PE(O-18:0/18:2)	nmol/g	6.2679	9.5624	12.8639	15.1773	17.7053	13.9159	12.2813	18.7046	10.3401	12.6419	10.0075	11.119	5.2015	12.7827	17.141	14.6641	15.4393	16.8603	34.4164	22.5941	20.6654	18.4908	40.6585	22.2004	27.6649	14.0119	22.7152	23.5854	23.6804	24.8031	39.2933	16.2421	9.3812	15.5122	6.6437	18.6129
PE	PE(O-18:0/18:3)	nmol/g	2.076	4.6008	5.3522	4.5665	8.2685	7.1708	4.5768	6.8818	4.645	5.3216	3.6913	4.3547	1.6633	5.1248	5.7011	6.4921	6.1198	5.9934	1.0432	1.3913	0.4712	1.1253	1.291	0.7963	0.6428	0.8855	0.5404	0.5112	1.3049	1.591	1.9524	0.932	0.4455	0.9805		0.8015
PE	PE(O-18:0/22:5)	nmol/g	5.4001	6.7957	8.0207	8.7018	11.8243	11.0053	7.2217	9.9168	5.2112	9.8271	10.7226	7.1254	3.2842	7.6319	8.4897	8.0861	8.2729	10.5717	4.9057	6.3876	2.8513	5.0172	4.6301	4.077	2.5928	2.7215	2.2416	2.9853	8.3437	6.2599	6.8734	4.064	2.098	4.0009	1.2637	2.9557
PE	PE(O-18:0/22:6)	nmol/g	0.412	0.3091	0.4914	0.5729	0.5176	0.5856	0.2983	0.4786	0.2531	0.4746	0.4951	0.3442		0.3858	0.4506	0.326	0.5578	0.5438	0.2104	0.3303		0.2869	0.2556						0.4216	0.3557	0.4403	0.3318		0.2932
PE	PE(P-14:0/18:1)	nmol/g	1.2674	0.6585	0.9757	0.7148	0.7621	0.9272	0.8817	0.8067	0.8012	0.9634	0.6485	0.702	0.5046	0.8611	0.9051	0.9001	0.4544	1.3976	0.2418	0.9608	0.5116	0.622	0.712	0.5273	0.3963	0.8415	0.3214	0.265	0.6408	0.9416	0.8148	0.8997	1.2844	0.9613	0.4719	0.6489
PE	PE(P-16:0/16:0)	nmol/g	0.8122	0.4804	0.7744	1.2173	0.5465	0.7543	0.9858	1.117	0.5834	0.8209	0.6485	0.5277	0.3872	0.8057	1.1127	0.8897	0.9042	1.1902	1.005	0.5841	1.4093	0.617	1.0754	0.6989	0.8953	0.5039	1.2587	0.7178	0.8098	0.8041	0.9027	0.6668	0.6581	0.7025	0.8035	0.5786
PE	PE(P-16:0/16:1)	nmol/g	2.0614	1.5284	2.5916	2.0021	1.7449	2.682	2.0975	2.4564	2.305	2.4381	1.4567	1.8203	1.1789	2.2408	2.1935	2.1985	1.9901	3.5814	0.602	3.8688	1.4243	2.443	1.2031	2.4138	1.0338	1.7586	0.9694	1.0165	2.0102	4.7347	2.7129	1.6353	2.3088	3.148	1.3375	1.1733
PE	PE(P-16:0/18:0)	nmol/g	1.2526	0.8355	1.2338	1.4629	1.1984	1.4929	1.4349	1.5876	1.2121	1.2485	0.9539	1.1764	0.8004	1.2941	1.4056	1.3398	1.5857	1.9217	0.7206	1.3718	1.2338	1.2742	1.1392	1.37	0.826	0.8466	0.9159	0.9346	1.2578	1.9045	1.8785	1.2648	0.897	1.2994	0.8384	0.6651
PE	PE(P-16:0/20:2)	nmol/g	1.2675	1.3694	2.452	2.4716	1.5617	1.8859	2.6507	2.4426	1.458	1.7288	1.8312	1.5868	0.8241	2.0369	2.4867	2.0108	2.0978	3.0124	1.9323	1.8097	2.8355	2.102	3.4634	2.1842	1.9534	1.3098	2.0859	2.2146	3.6933	2.033	2.4056	1.2983	1.6642	2.0307	0.7922	1.6152
PE	PE(P-18:0/18:2)	nmol/g	76.6346	117.41	157.436	165.326	196.007	169.248	165.269	218.67	106.125	155.815	114.382	135.285	56.0463	151.323	200.582	174.651	171.69	203.219	241.35	291.729	228.489	245.976	392.779	247.153	277.314	168.226	215.224	250.297	248.65	288.524	452.316	193.386	105.895	199.53	66.979	229.561
PE	PE(P-18:0/18:4)	nmol/g	0.2553	0.6122	0.5594	0.3663	0.5916	0.5294	0.5349	0.51	0.3338	0.617	0.2662	0.4785		0.5748	0.4656	0.4975	0.4989	0.5345
PE	PE(P-18:1/18:3)	nmol/g	4.8803	11.4562	13.3478	8.6903	15.9349	20.9128	11.0968	16.3896	9.6589	15.3432	8.6478	10.7885	3.9821	12.8042	12.7468	15.5437	14.0366	15.5394	3.066	4.0939	1.7031	5.7215	3.7953	2.0451	2.842	4.1947	2.3237	1.9505	5.0476	3.6314	7.0386	4.15	1.52	5.2263	0.6985	1.5149
PE	PE(P-18:1/20:5)	nmol/g	5.9019	8.768	10.6297	8.3123	12.2341	16.2834	8.7085	11.5782	6.1167	14.9715	18.5241	9.6807	4.6006	10.2792	11.0008	10.8105	12.2778	12.1737	3.2778	8.1439	1.3196	6.8814	2.3151	2.265	1.9709	3.5091	1.5532	1.4114	8.9031	5.8442	3.5717	2.4418	1.7789	6.3981	0.6198	1.31
PE	PE(14:0/18:1)	nmol/g	0.3091	0.2626	0.2994	0.2666	0.2159	0.2672	0.2234	0.2912	0.2178	0.3395	0.1847	0.2469	0.2166	0.2796	0.2866	0.34	0.2729	0.3658		0.202		0.2388	0.2922	0.2079		0.2195	0.1593	0.1579	0.2441	0.3212	0.3007	0.2076	0.2637	0.2993		0.1915
PE	PE(16:0/20:3)	nmol/g	1.4348	1.9796	2.6323	2.6023	1.7941	2.246	2.2892	2.1783	1.1272	2.3302	1.8602	1.9628	0.9806	2.3826	2.6774	2.5348	2.0564	3.4399	1.5546	1.865	2.2858	1.9256	2.5255	2.0855	1.3974	1.9417	1.3601	1.8399	2.7117	2.0188	2.3606	1.8527	2.6245	2.1902	1.2396	1.6457
PE	PE(16:0/20:4)	nmol/g	3.61618	5.08368	7.68668	9.46198	5.72918	5.59348	5.78258	7.33398	4.53048	7.01548	7.79878	5.74228	2.62508	6.73598	8.60418	6.31818	6.40468	9.29078	5.17068	5.28348	7.13268	4.49358	5.79868	5.04368	7.49098	4.74868	5.43928	5.96488	6.05178	4.07998	5.26738	4.63678	5.57018	4.95978	3.75388	3.14868
PE	PE(17:0/20:2)	nmol/g	0.4841	0.9992	0.8373	1.0309	1.204	1.0218	0.9523	1.2347	0.6001	1.0885	1.3956	0.8716	0.385	0.9565	1.403	1.1107	1.3402	0.993	2.3792	0.8627	1.7389	1.3661	2.1363	0.8695	2.2331	0.7195	2.7433	1.6158	1.3746	1.0173	0.9601	0.6938	0.7432	1.0218	0.5552	0.8326
PE	PE(18:0/14:0)	nmol/g																							0.1809									0.1125
PE	PE(18:0/18:0)	nmol/g	1.3167	1.0542	1.6727	1.4095	1.7173	1.7941	1.4157	1.6315	1.3538	2.1776	1.7598	1.3652	0.6569	1.5106	1.7703	1.4717	1.5289	1.9872	0.7063	1.6775	1.319	1.4221	1.1834	1.2341	0.9566	0.8793	0.9186	1.2333	1.7058	1.6558	1.6272	0.9817	0.7006	1.3575	0.781	0.7462
PE	PE(18:0/18:1)	nmol/g	49.7922	52.6277	66.0164	57.3001	69.6412	69.5165	56.5559	69.0095	60.5642	83.9163	71.9848	61.1802	25.8869	56.0252	74.8322	62.166	62.5334	82.6545	33.0688	94.4924	72.0849	87.2497	55.5848	72.1464	50.8454	46.7275	47.4187	63.048	88.3802	90.4678	90.6053	53.9169	35.3337	62.5861	29.6297	39.8211
PE	PE(18:0/20:3)	nmol/g	15.2319	20.8083	28.4207	26.8182	23.664	25.0186	25.6457	25.6596	15.9231	25.2453	25.392	22.1168	8.6774	26.0195	36.8274	28.262	22.1621	37.5539	23.4066	30.8891	43.4612	32.4508	47.8874	30.599	34.7731	19.6666	34.3797	37.8997	46.8289	30.0863	52.7421	21.097	20.757	23.2641	12.8547	28.2879
PE	PE(18:1/16:1)	nmol/g	13.7429	10.722	16.8937	14.1368	14.2801	13.3186	17.7998	19.9375	13.4638	13.6883	10.9304	13.4513	8.40809	14.7893	16.2748	17.4502	12.7018	23.4817	5.03039	14.6341	7.59299	11.4071	10.0944	10.9821	5.75959	8.07269	5.53209	5.49389	8.65989	16.1864	13.1671	9.34969	7.49299	11.1115	4.85049	5.87749
PE	PE(18:1/18:2)	nmol/g	10.4543	15.7337	25.6538	26.5571	28.0682	22.6056	18.9761	29.6903	17.7889	25.6104	31.6923	22.3468	7.7472	21.7664	36.5154	23.3632	26.2923	30.0092	69.1114	50.7635	54.2581	48.4494	60.1874	41.1012	85.0559	36.9388	78.1348	46.6158	87.1268	40.3394	61.9543	29.5305	26.6272	49.3068	14.9279	29.0794
PE	PE(18:1/20:2)	nmol/g	0.2965	0.314	0.4255	0.3693	0.3269	0.274	0.3443	0.4535	0.2777	0.259	0.4842	0.2782		0.4316	0.5194	0.2866	0.3696	0.5672	0.6209	0.4083	0.5183	0.3975	0.5879	0.5709	0.566	0.4201	0.549	0.4055	0.7817	0.446	0.4647	0.3016	0.4177	0.532		0.4903
PE	PE(18:2/18:3)	nmol/g	0.4623	0.7693	0.8869	0.8421	1.2443	1.3176	0.6989	0.9808	0.5864	1.1219	1.027	0.8619	0.2949	0.731	1.0128	0.8857	0.8588	0.9947		0.2928											0.3326
PE	PE(18:2/20:4)	nmol/g	1.4631	2.1495	3.2284	3.92	2.8923	2.4626	2.659	2.4663	1.4106	2.9407	3.7275	2.2295	1.3701	2.7532	4.5317	3.1034	2.2587	4.0416	2.7352	2.5644	3.7939	1.9486	3.1419	2.0941	5.0241	1.466	3.7192	3.0887	3.584	2.0103	2.2757	1.8783	1.396	2.3712	1.2476	2.1042
PE	PE(O-16:0/16:1)	nmol/g	0.1844	0.1671	0.1902							0.2298				0.1975	0.2586			0.257		0.2387	0.1583	0.2203		0.2033				0.1386	0.2116	0.365	0.1918			0.2309
PE	PE(O-16:0/18:0)	nmol/g	0.1956	0.3021	0.3335	0.3177	0.3125	0.3117	0.2793	0.3956	0.2282	0.2314	0.1475	0.2421		0.2782	0.362	0.2968	0.2726	0.3166	0.2095	0.3319	0.2689	0.2071	0.256	0.1584	0.1951		0.2246	0.2016	0.3255	0.3809	0.3266	0.2215		0.2556		0.1773
PE	PE(P-16:0/18:2)	nmol/g	50.883	60.4573	104.142	101.749	105.859	114.734	82.8535	124.641	78.0245	94.0581	73.0127	82.4656	41.5334	90.8885	106.016	92.3538	97.7659	136.158	98.8978	179.44	98.4095	127.672	169.824	131.608	108.882	94.4131	93.8257	105.611	158.561	175.914	223.96	99.2981	62.2567	125.948	25.9146	91.2823
PE	PE(P-16:0/20:5)	nmol/g	16.3487	19.7372	27.3833	26.0889	30.508	41.2378	20.5559	32.9846	18.7443	38.5715	49.3481	23.2945	12.5392	27.4869	32.2375	24.8349	33.4218	32.8861	2.4859	17.5854	1.6574	7.5335	2.7661	3.7437	1.4297	4.3591	0.8028	1.367	12.8758	11.8751	4.6594	3.4066	2.6564	7.3724	0.8774	1.9323
PE	PE(P-18:0/20:3)	nmol/g	34.8107	55.245	65.6982	67.4185	55.1464	55.5961	67.8116	67.2909	35.2711	56.6772	57.1567	53.0625	25.8374	64.6554	83.6078	68.7716	53.1499	85.9967	50.817	61.6151	88.2734	78.4803	116.34	76.2495	68.5043	41.7194	62.2529	88.5829	84.9254	59.1972	94.6689	49.622	38.1555	49.2875	25.8301	75.3251
PE	PE(P-18:1/16:0)	nmol/g	1.5682	0.6045	1.0532	9.9092	0.8775	1.5086	10.0222	4.4008	0.8505	1.863	0.968	0.8908	0.7613	1.2085	2.4598	1.8674	8.0695	5.9453	2.5267	0.7707	6.3343	1.219	1.8365	1.2667	2.1582	0.9272	3.2832	1.479	2.1538	0.8358	1.5418	1.3707	1.1571	1.4525	1.9414	1.0598
PE	PE(P-18:1/18:0)	nmol/g	0.2987	0.3538	0.4498	1.0411	0.3961	0.4295	1.0351	0.693	0.3287	0.5899	0.3245	0.3909	0.2126	0.4655	0.5431	0.5002	0.9042	0.8844	0.602	0.4573	0.6821	0.627	0.7317	0.5763	0.5276	0.4658	0.5142	0.6022	0.4997	0.6613	0.8929	0.561	0.4117	0.7289	0.3394	0.4488
PE	PE(P-18:1/22:4)	nmol/g	2.1487	1.9279	3.0736	4.3178	2.204	2.4064	4.6886	2.6066	2.0327	2.5685	1.9238	2.0147	1.0343	2.4431	2.2284	2.519	2.4744	3.5456	13.5659	2.9995	17.8699	8.4464	18.1372	9.5814	14.6524	5.0141	22.4664	16.2786	7.8412	3.325	10.7536	6.2241	7.8576	7.1655	7.4134	6.4108
PE	PE(18:1/22:0)	nmol/g	1.1441	1.2335	1.905	1.7405	1.9756	1.3619	1.758	1.8306	1.1381	1.9515	1.3205	1.5928	0.8787	1.7372	1.8102	2.1881	1.2813	2.5714	1.0097	2.0757	1.5949	2.3828	3.2262	1.2776	1.7479	1.2295	1.5693	1.5175	2.2228	1.878	3.2545	1.5665	0.9447	1.5529	0.8434	1.1679
PI	PI(16:0/18:1)	nmol/g	0.3458	0.362	0.3459	0.3737	0.4162	0.4295	0.4131	0.4341	0.3492	0.4621	0.3054	0.2953	0.2265	0.3525	0.4685	0.4345	0.3453	0.6005	0.248	0.7347	0.2238	0.4113	0.4063	0.4621	0.385	0.2677	0.3414	0.2142	0.6663	0.6084	0.4199	0.4273	0.3503	0.5163	0.206	0.2758
PI	PI(18:0/16:0)	nmol/g	1.1244	1.263	1.5746	1.276	2.1009	1.7967	1.7854	2.1254	0.7724	2.1923	1.4238	1.4427	0.4568	1.7926	1.6558	1.9502	1.7311	1.9053	0.3887	1.4026	0.3661	0.627	0.383	0.4784	0.3171	0.4535	0.466	0.3854	0.695	1.312	0.5172	0.5292	0.3729	0.5916	0.2885	0.5623
PI	PI(18:1/18:1)	nmol/g	1.6471	1.4793	2.2663	1.5537	2.1711	1.7915	1.5827	1.8668	1.4709	2.8608	1.9736	2.1931	0.8048	2.1048	2.7153	2.4106	2.1966	2.3585	2.4556	3.3755	1.7152	3.8275	3.2115	3.7349	3.2294	1.8493	3.385	1.1899	5.0084	2.608	3.6058	2.9424	2.0063	4.5741	1.1778	1.5789
PI	PI(16:0/22:5)	nmol/g		0.1835			0.2629	0.1993						0.184			0.1631
PI	PI(18:0/20:2)	nmol/g	0.8838	1.246	1.3862	1.2101	2.0883	1.4976	1.4971	1.6778	0.848	1.5992	0.9796	1.3004	0.5465	1.5112	2.0322	1.8391	1.8249	1.735	1.7408	3.5159	2.2684	2.1683	3.3295	2.6489	1.9598	0.8217	2.1433	1.804	3.4208	3.2004	2.5415	1.5126	0.816	1.6284	0.811	1.5126
PI	PI(18:0/20:5)	nmol/g	0.7775	1.5586	1.0684	1.1602	1.8019	1.7487	1.3846	1.4768	0.6714	2.4642	1.6409	1.3629	0.4139	1.5506	2.0704	1.7925	2.1036	1.415	0.2701	1.6086	0.3227	0.595	0.2449	0.3633		0.2345			1.2421	1.2214	0.3524	0.2177		0.5863		0.3828
PI	PI(18:1/18:2)	nmol/g	0.2471		0.282	0.2553	0.2421	0.302	0.3475	0.3096	0.1927	0.3153	0.2957	0.3246		0.2343	0.4257	0.402	0.3704	0.3368	1.0967	0.4351	0.447	0.3493	0.8906	0.3461	0.8499	0.2626	1.314	0.3065	0.8391	0.4311	0.4459	0.3547	0.2663	0.5644	0.2284	0.2568
PI	PI(18:0/18:1)	nmol/g	7.86923	8.38733	10.5902	9.99393	13.0815	9.92433	11.168	11.6841	6.67103	15.7525	8.22323	10.5026	3.77003	10.5795	15.9395	14.4603	15.3319	12.8579	7.26753	23.281	10.8127	17.8981	13.9734	14.3585	10.9342	5.98143	8.03353	8.01793	21.6753	18.7469	18.5242	10.8368	4.79163	12.7543	3.44303	7.68913
PI	PI(18:0/22:4)	nmol/g	1.6257	2.4598	2.5239	1.9144	2.9928	2.1979	2.3207	2.1561	1.2812	2.8737	1.6692	2.1109	0.5373	2.1481	2.7523	2.4953	2.2182	2.6429	2.4712	4.9889	6.8338	4.3805	8.0126	5.0172	5.4522	1.7156	3.6437	4.9213	6.0302	3.9781	5.4	3.1761	2.5527	3.4836	2.4309	3.7335
PI	PI(16:0/20:3)	nmol/g																		0.2189								0.2209							0.3814
PI	PI(16:0/20:4)	nmol/g					0.2629																						0.2498
PI	PI(18:0/18:3)	nmol/g	0.4458	0.5261	0.6174	0.5035	1.0195	0.8024	0.5343	0.7515	0.364	0.8111	0.5061	0.498		0.4716	1.1874	0.8547	0.8227	0.769	0.2812	0.4169		0.2487	0.5194	0.3205	0.3097				0.6349					0.3827
PI	PI(18:0/20:3)	nmol/g	5.8171	8.4947	9.9097	8.3869	10.6101	8.8797	9.4795	11.0687	5.051	9.2315	7.5681	9.5178	3.8753	10.3775	15.9649	13.5743	12.9386	13.1902	13.3166	13.8554	18.404	9.6125	21.0611	15.214	15.4117	5.0219	14.8601	13.0347	17.5691	11.1965	10.5222	8.7513	6.677	9.7178	6.858	9.5466
PI	PI(18:0/20:4)	nmol/g	10.9698	14.958	14.8258	17.0722	16.7581	12.5935	16.4573	15.1152	7.7798	19.014	15.4191	14.9025	5.064	16.8143	26.0926	21.005	21.2519	18.0613	18.9262	22.8696	35.2292	17.0232	19.1895	19.8637	32.1157	7.6109	25.3797	23.8305	27.6195	16.9813	10.4836	10.8175	8.6235	17.4093	12.3395	17.2675
PI	PI(18:1/20:3)	nmol/g		0.2721	0.3948		0.298	0.4091	0.3455	0.2869	0.1658	0.4725	0.4649	0.4328	0.2528	0.3938	0.4152	0.4501	0.3744	0.4061	0.9019	0.4663	0.6441	0.5984	1.4432	0.9145	0.8643	0.5849	1.2509	0.4286	0.8723	0.4086	0.4426	0.7001	0.8376	0.8968	0.4379	0.507
PI	PI(18:0/18:2)	nmol/g	1.6746	1.5575	2.3534	2.5167	3.6803	2.7117	2.3266	2.6679	1.3043	2.9282	2.2987	2.532	1.0708	2.3535	4.4021	3.5925	3.607	2.631	9.505	5.4535	7.36	3.3428	8.283	3.7244	9.1265	1.9708	9.6449	5.5335	8.2329	3.9415	4.427	3.1484	2.1525	4.5674	1.9276	3.3457
PI	PI(18:0/22:6)	nmol/g			0.2961		0.2629	0.2532				0.3992	0.2233	0.2421		0.2572	0.2066		0.2751	0.3024		0.2337
PI	PI(18:1/16:1)	nmol/g	0.4734	0.3565	0.3872	0.3364	0.4513	0.3117	0.3067	0.2637	0.2532	0.4022	0.3445	0.334	0.2357	0.6546	0.3055	0.4966	0.2703	0.4204		0.287		0.2099		0.1771	0.2114				0.2028	0.1799	0.188	0.2639	0.2425	0.2215
PI	PI(18:1/20:4)	nmol/g	0.6008	0.5909	0.5574	0.5138	0.5723	0.4176	0.5507	0.5686	0.3076	0.4839	0.7285	0.5925	0.2854	0.6883	0.9147	0.6396	0.5596	0.7075	1.3493	0.6605	1.2018	0.8976	1.1726	1.0086	1.9305	0.5568	2.1828	0.7611	1.4601	0.5853	0.5786	0.8367	0.9653	1.4055	0.8693	0.7369
PI	PI(16:0/18:2)	nmol/g																							0.2144
PI	PI(16:0/22:4)	nmol/g																								0.2058
PI	PI(18:0/22:5)	nmol/g	3.5836	5.3553	5.311	4.1603	8.8005	6.3208	6.3642	6.2395	2.4886	7.3703	7.1932	4.6885	1.2627	6.0208	8.2652	5.9698	6.7356	6.3674	1.0926	5.393	1.0604	2.8231	1.7062	1.4701	0.6139	0.889	0.5531	0.7094	5.7268	4.0884	2.1368	1.349	0.8615	2.2678	0.491	1.2854
PI	PI(18:0/16:1)	nmol/g	0.0958	0.1949	0.2013	0.2616	0.2623	0.2035	0.2128	0.2261	0.1164	0.2314	0.1721	0.2152			0.35	0.3107	0.1957	0.203		0.3751	0.1865	0.216	0.217	0.2575		0.1384	0.1751	0.1575	0.3504	0.3121	0.2311			0.2641		0.1838
SM	SM(22:0)	nmol/g	50.0008	47.3529	68.133	82.0569	67.6946	71.418	80.6245	82.46	52.4775	64.3833	74.5239	52.9542	41.941	68.0851	86.9324	75.0732	75.7355	88.1045	72.7913	72.5474	102.877	83.7328	85.7487	62.4915	98.8453	72.8295	87.0045	77.9804	94.4021	76.0078	90.0921	72.7872	63.068	89.7104	51.4119	72.1678
SM	SM(26:1)	nmol/g	1.873	1.4952	1.8148	2.3396	1.8092	2.1266	2.644	2.0204	1.2523	1.6564	2.2239	1.5649	1.1693	1.8389	2.6932	2.1515	2.5106	2.0705	2.0868	1.6715	2.7513	1.4627	1.8747	1.5363	1.8196	0.7474	2.6956	2.1878	3.4247	2.5066	2.0327	1.8768	1.281	1.6317	1.7795	1.4314
SM	SM(20:1)	nmol/g	7.09676	13.4708	15.7866	15.4666	19.1168	19.7982	15.0305	18.0443	11.6013	19.0393	20.07	14.0725	4.75516	13.8572	18.3359	16.4644	17.5214	17.2853	12.9007	10.8095	12.7547	9.19156	14.966	7.90706	13.4478	7.71956	12.6293	10.7997	14.8274	10.1776	10.9667	7.41816	6.23546	9.65326	4.54626	6.93776
SM	SM(20:0)	nmol/g	27.6239	41.1281	50.9871	57.4786	53.4704	56.3359	55.1287	59.3155	37.6511	55.2228	64.1767	45.8852	17.7814	43.9808	63.6016	47.2079	59.4136	57.6754	128.949	75.0821	161.279	76.2262	102.747	72.822	162.011	68.8121	138.386	143.953	123.718	74.6742	87.9275	60.6954	63.87	89.5796	43.3105	70.3626
SM	SM(18:1)	nmol/g	9.95914	12.7338	14.0026	12.5597	15.6376	15.4887	13.8286	13.8572	8.82244	14.853	16.5608	12.6678	5.98274	12.2011	14.594	13.6968	10.8718	17.5292	17.6995	17.9482	22.5122	22.9084	20.8329	18.0934	23.2867	11.7676	22.0364	20.9342	21.1845	18.085	18.9684	15.2275	11.9932	17.2062	9.24644	14.4114
SM	SM(24:0)	nmol/g	57.2493	38.3103	49.6345	64.9931	49.1233	48.0835	80.2826	63.1237	55.1286	49.2707	61.5228	39.7523	45.2547	55.472	55.598	52.6466	60.3036	68.3433	32.2791	40.364	59.5686	33.9882	45.7383	36.5586	42.6965	36.5435	39.2423	38.0228	44.8752	44.3729	43.1048	39.0085	43.5504	44.2877	45.4825	33.0322
SM	SM(24:1)	nmol/g	38.0204	20.9317	28.3043	46.3852	28.0583	30.0961	54.3811	35.1151	25.339	31.4879	35.4271	22.7891	24.3349	30.4403	32.3454	30.9636	41.1621	45.7627	24.6804	31.2357	51.9425	28.0471	26.3911	29.7392	33.7458	21.7531	39.1296	31.9986	32.8195	33.1063	30.6796	29.2893	31.4201	31.2583	40.5977	25.2843
SM	SM(14:0)	nmol/g	6.06576	3.65856	4.76706	4.75316	4.63386	4.68256	6.14586	4.48506	3.35806	4.90026	7.42826	3.82546	5.40626	5.00786	5.41926	4.68526	4.57216	6.43316	4.57716	5.26206	8.70846	5.31366	6.00546	6.05186	6.49666	4.17396	7.61656	6.04486	5.29706	5.70866	4.73346	7.78106	8.75626	6.32876	9.94926	6.04996
SM	SM(16:0)	nmol/g	142.365	85.0942	112.095	106.724	111.464	119.635	146.561	97.4107	105.738	115.515	194.403	83.4511	138.547	127.566	121.985	104.856	101.204	151.088	83.1174	92.7344	158.825	94.2887	91.6923	106.45	115.046	75.7555	132.056	100.896	101.619	104.995	90.6726	123.72	140.374	106.154	168.343	95.0065
SM	SM(18:0)	nmol/g	123.188	146.721	174.792	173.81	173.332	203.206	153.37	198.369	124.26	212.535	247.745	166.964	85.7638	161.65	187.791	176.32	169.462	224.599	197.599	191.271	273.764	183.995	200.537	196.053	263.458	116.577	199.738	241.384	185.32	173.473	181.839	146.963	110.328	162.739	104.468	137.786
SM	SM(26:0)	nmol/g	1.57715	1.73915	2.35825	3.10185	2.60915	1.99765	3.03435	2.92785	1.84855	1.81325	2.33825	1.91445	1.59095	2.55375	3.76325	2.68035	2.32205	3.06905	2.46885	2.11485	2.96545	1.53685	2.60585	1.67345	1.61815	1.09495	2.77545	1.76705	3.56965	2.02405	2.25345	1.89365	1.27045	1.83745	1.49495	1.91095
SM	SM(22:1)	nmol/g	13.3871	17.953	21.9169	23.7427	24.0672	25.8744	24.5961	21.87	13.7406	26.4221	28.6101	18.4484	9.54634	20.34	27.605	22.5631	23.7292	26.2733	32.2478	26.5025	40.6897	30.0167	34.5184	22.6008	43.8801	23.0638	44.3728	31.4581	40.5232	26.4401	30.799	22.7252	25.7351	32.5999	16.9225	26.3942
TAG	TAG40:0-FA14:0	nmol/g	20.9227	18.0506	23.1775	20.0741	6.74285	12.9367	26.5206	8.78435	8.15615	7.50445	8.01465	11.1875	14.532	19.3239	29.925	16.0329	6.90835	19.2341	5.88095	10.0498	6.96035	7.70025	7.53425	12.1579	17.6809	37.5632	8.76955	4.11825	10.0269	12.0071	4.00865	15.516	57.0697	27.9698	31.0859	35.5831
TAG	TAG42:1-FA14:0	nmol/g	25.2716	28.9274	36.439	32.9765	7.80947	17.532	41.7755	9.01517	10.8576	11.4593	10.5626	14.9844	41.3187	22.4492	41.4563	24.9105	8.66607	28.7575	13.7638	24.1239	20.8143	23.8351	18.3467	35.083	44.4871	77.4971	25.9669	16.4893	26.8112	28.1279	11.0566	32.482	176.979	84.4524	100.99	108.83
TAG	TAG42:1-FA16:0	nmol/g	52.5047	62.379	82.099	58.393	29.1667	28.4248	78.2611	22.8511	21.1577	17.0295	18.878	33.783	34.9041	50.6955	56.9198	45.1955	11.9598	60.1166	29.6903	42.5932	43.5381	44.7366	37.5433	59.7651	76.3237	150.952	41.155	26.9948	50.4314	51.7069	24.0737	81.1097	216.988	119.426	164.593	147.059
TAG	TAG42:2-FA18:2	nmol/g	3.3976	3.8577	4.9862	4.0202	2.5067	3.2954	4.3084	2.0592	1.6895	1.6144	1.6247	2.7931	2.1864	2.789	3.8145	2.8298	1.429	3.9876	3.8013	1.7265	3.1224	2.9663	2.7262	4.3782	6.7106	12.1839	5.5254	1.9928	3.3286	2.1696	1.544	6.2307	17.7719	9.8159	9.0362	12.5056
TAG	TAG44:2-FA16:0	nmol/g	32.4717	50.2497	66.217	58.9001	18.4187	20.2262	72.5406	14.1349	14.722	14.2909	15.3787	22.5312	52.5081	36.1572	39.5149	36.3443	7.89357	51.6888	21.7408	36.109	61.5789	46.7547	38.6293	75.1923	109.233	143.52	55.9951	47.6706	58.7141	43.2346	22.0819	70.5106	254.167	147.058	252.714	209.633
TAG	TAG46:0-FA16:0	nmol/g	1579.49	1445.17	2031.25	2087.26	633.053	1491.33	1891.6	910.381	768.948	620.759	789.256	929.948	2025.36	1586.87	2210.56	1318.17	619.715	1542.08	377.484	1331.11	631.185	769.005	737.639	1184.63	989.485	4524.17	610.763	455.859	805.418	1544.13	474.222	2123.69	4876.48	2544.09	2322.8	2638.16
TAG	TAG46:1-FA16:0	nmol/g	736.423	962.14	1370.19	1298.4	317.823	617.91	1298.27	363.776	393.118	350.765	383.519	450.847	1442.01	851.503	1148.78	823.799	261.474	1045.83	292.426	1025.85	900.403	938.042	718.241	1398.87	1331.18	3271.59	682.796	685.732	1015.57	1155.02	459.136	1527.39	5336.92	2677.67	3495.83	3333.46
TAG	TAG46:2-FA16:0	nmol/g	136.585	214.151	303.585	272.592	64.3078	87.1424	290.58	52.7308	65.9412	69.5166	65.8844	94.5987	313.014	148.28	187.07	163.844	38.6394	222.015	66.9785	199.783	335.847	281.846	195.282	429.613	436.027	647.194	222.28	276.874	338.072	226.598	116.973	294.074	1589.43	748.942	1434.97	1038.29
TAG	TAG46:3-FA14:1	nmol/g	23.9765	29.8195	41.5748	43.8208	8.00499	12.6593	51.96	6.57139	9.49669	13.2785	10.4233	13.9659	65.0935	19.5791	29.4819	27.9576	5.74699	34.311	11.3308	32.2564	78.6813	53.3594	42.9777	102.942	99.6167	100.238	70.0018	73.3583	70.9466	38.328	21.0998	46.033	337.514	180.929	398.314	235.371
TAG	TAG47:1-FA15:0	nmol/g	225.654	254.494	330.674	321.79	129.585	228.139	401.145	140.812	121.831	92.2586	115.32	144.862	237.351	232.415	338.3	263.989	90.348	262.842	58.4992	112.595	102.164	143.673	123.132	184.962	181.042	500.921	131.031	82.7363	133.086	136.739	79.8988	258.079	645.773	366.657	289.875	401.167
TAG	TAG48:1-FA16:0	nmol/g	3771.99	4169.11	5719.55	5221.18	2172.95	3427.57	5243.27	2226.63	1970.49	1843.97	1907.98	2486.47	5017.54	4064.51	4971.76	3840.67	1497.33	4513.35	1928.36	4720.48	3346.85	4351.12	3303.23	6071.32	5508.03	17008.5	3029.55	2597.11	4025.26	5353.82	2472.25	8264.08	26138.4	11141.2	12485.2	12153.6
TAG	TAG48:2-FA16:0	nmol/g	1106.75	1470.39	2061.56	1815.05	641.492	825.555	1962.6	535.792	543.705	599.754	535.901	729.936	2049.67	1205.88	1379.28	1282.28	362.033	1627.88	685.202	1600.18	2177.09	2354.95	1604.79	3318.58	3184.56	6769.76	1792.67	1800.4	2377.39	1887.31	1144.98	3103.99	12616.9	6063.06	8167.1	7639.39
TAG	TAG48:4-FA14:0	nmol/g	5.8669	8.8262	10.4757	8.7887	4.6084	6.4687	11.1896	5.2171	3.4026	4.3995	4.0941	4.3715	7.1788	6.4004	8.3578	7.9594	3.7531	8.9228	1.5771	2.2237	2.0108	2.1849	2.4356	3.9729	2.8683	9.1066	2.9296	1.4132	3.0365	3.0329	1.3755	4.1526	12.0422	7.7511	7.6292	9.0523
TAG	TAG48:4-FA16:0	nmol/g	11.918	22.0019	26.2374	23.5635	12.4228	11.5879	32.7444	7.50101	8.28001	9.42691	9.80381	8.47441	21.0254	15.9931	14.2003	19.0063	4.52461	22.0034	3.47881	6.80541	6.56071	7.79211	7.35781	11.0406	11.2641	28.1881	8.08471	5.98961	10.8329	8.07091	4.44601	12.3281	36.3956	23.7891	24.7525	25.9434
TAG	TAG49:0-FA18:0	nmol/g	551.433	461.328	507.164	682.046	447.822	638.568	677.811	409.885	276.701	199.829	275.479	362.013	305.836	557.061	638.43	507.852	227.769	420.428	50.1846	156.529	49.5029	89.3902	95.4	139.293	79.1903	578.953	76.4963	41.4674	97.0653	185.316	72.8683	354.784	380.886	250.632	158.425	235.413
TAG	TAG49:1-FA15:0	nmol/g	713.77	775.039	975.911	1040.41	571.97	743.71	1228.14	509.592	397.496	302.001	382.433	514.444	632.532	793.387	900.835	822.015	293.307	794.934	191.379	352.183	262.233	427.637	363.459	525.412	497.49	1670.02	379.91	216.495	363.685	408.376	266.662	913.378	1862.95	978.232	729.272	1016.87
TAG	TAG49:1-FA18:1	nmol/g	1105.35	1140.14	1462.23	1555.62	885.546	1147.47	1782.54	742.249	584.059	462.753	568.415	770.235	960.523	1156.45	1337.1	1235.34	428.693	1218.85	265.521	554.777	343.465	591.509	517.104	806.95	619.785	2464.31	445.844	304.545	546.96	621.96	362.58	1392.48	2796.47	1465.37	1105.86	1577.23
TAG	TAG49:2-FA17:0	nmol/g	114.319	123.424	161.415	169.026	70.4347	89.9627	196.244	52.7232	52.754	52.2435	52.6965	64.9421	161.465	100.803	125.608	128.812	37.874	137.755	43.3229	88.1812	102.268	137.526	116.018	224.268	181.414	422.373	122.318	96.5561	132.486	105.35	72.3726	215.142	660.051	371.415	361.715	401.086
TAG	TAG49:3-FA16:0	nmol/g	28.2461	38.4728	42.5893	43.3253	38.7097	38.9557	60.5287	28.1996	19.3591	16.2805	23.2515	22.7494	25.6172	34.9074	33.9168	35.9057	15.5814	37.3396	4.58584	7.25114	7.39234	8.50854	9.53224	12.9666	12.0289	32.0843	10.3883	7.29024	12.0206	8.97604	5.58704	17.7951	45.1097	23.3901	24.9421	29.4033
TAG	TAG49:3-FA16:1	nmol/g	59.9739	55.5362	69.844	56.4281	24.5558	28.4046	73.3242	23.0408	18.3837	17.8724	18.4686	29.6495	54.0822	34.9234	50.0908	52.5665	13.2751	54.5223	19.1409	26.6151	64.6427	54.5912	46.3756	80.2323	68.8093	91.139	51.6741	51.8966	64.261	35.6378	26.2551	47.1285	256.021	131.49	214.815	141.675
TAG	TAG50:2-FA14:1	nmol/g	144.972	157.95	204.872	249.771	83.461	150.897	271.069	72.3703	82.582	99.9535	78.2844	92.7481	312.685	154.498	173.062	176.318	62.9062	184.024	60.923	229.816	187.632	239.736	179.48	420.411	286.768	815.762	232.587	168.324	218.385	275.41	136.366	469.68	1038.98	770.278	731.59	793.62
TAG	TAG48:3-FA12:0	nmol/g	6.8159	7.5318	8.7263	9.0584	5.1481	8.8606	11.0579	5.3456	4.0496	5.3524	4.8679	5.5556	6.1367	6.0319	9.5995	7.4037	4.2968	9.103	10.2081	5.3412	8.6334	9.5433	10.2065	13.4779	22.9041	33.8944	22.7238	8.501	9.9122	6.449	5.0323	16.0229	55.124	36.0669	30.403	37.5684
TAG	TAG50:4-FA16:0	nmol/g	63.129	93.3644	107.883	87.6158	70.778	69.9222	113.476	52.373	37.6975	40.9143	45.2358	48.7876	73.599	74.2289	73.6061	75.3654	30.6207	92.8213	13.8959	25.5212	18.6083	23.0158	23.4331	32.6651	27.472	76.766	24.1486	17.0961	36.5876	25.8778	15.9448	41.1891	111.798	64.8191	68.7441	69.6012
TAG	TAG50:5-FA18:2	nmol/g	5.1289	7.7791	8.3054	8.3691	6.3038	8.5205	12.3039	4.8367	3.0904	5.8703	4.9944	4.986	7.1356	5.7847	6.9298	6.8698	3.7087	7.842	3.0278	2.2827	5.4552	4.4723	5.4126	8.4857	14.5308	15.6335	13.0507	6.7707	5.8195	2.7609	2.7229	8.0694	28.7754	18.955	18.3176	18.1042
TAG	TAG51:1-FA15:0	nmol/g	485.88	423.538	482.418	651.564	385.646	583.461	704.152	356.078	255.863	190.565	234.282	340.872	323.993	478.727	598.728	495.706	212.49	425.218	85.7574	190.829	105.224	203.539	166.023	240.567	201.149	943.101	184.191	87.5126	157.594	233.758	128.704	564.917	823.128	480.882	330.969	456.675
TAG	TAG51:2-FA16:0	nmol/g	1048.12	1106.2	1514.15	1353.81	696.992	780.717	1397.43	638.692	442.277	366.567	425.527	644.882	1065.54	975.973	1093.93	1057.22	311.141	1184.53	555.737	829.433	1079.45	1594.36	1129.89	1713.62	1387.71	4383.78	924.46	775.916	1208.07	1026.44	834.204	2199.36	6618.83	3255.3	3067.64	2942.15
TAG	TAG51:2-FA16:1	nmol/g	428.753	382.988	526.34	467.072	217.278	272.403	509.74	210.534	158.791	129.509	142.063	220.546	407.933	321.149	397.004	380.98	112.352	417.447	145.39	242.306	277.032	382.636	295.593	541.301	402.001	1057.8	279.175	220.418	343.103	310.229	200.663	587.043	1753.54	913.625	920.586	882.03
TAG	TAG51:3-FA16:1	nmol/g	253.203	171.767	233.257	186.351	82.2002	96.6731	221.262	83.3508	60.7487	57.6759	58.6576	94.0437	190.79	122.732	160.536	173.151	47.0672	181.954	84.8845	114.215	222.935	237.125	178.583	325.183	251.519	451.02	192.068	172.358	227.012	146.131	123.312	240.158	1058.66	570.057	700.252	517.781
TAG	TAG51:3-FA17:0	nmol/g	64.5791	68.7033	75.9369	81.6558	73.8105	82.2975	101.593	57.0202	36.5584	32.5913	41.4525	43.9928	54.866	65.0264	68.1128	69.5584	33.1995	70.6457	18.7043	20.5748	26.0138	28.1357	30.229	46.0823	49.3655	107.296	43.9103	26.3425	34.6927	23.54	18.4798	59.7498	166.07	87.2628	82.5719	88.3126
TAG	TAG51:3-FA18:1	nmol/g	370.038	282.753	358.387	325.272	163.116	210.741	419.997	149.479	107.284	102.239	109.858	158.625	290.389	225.409	277.618	290.063	86.9025	297.45	116.727	147.943	287.837	327.595	258.233	449.82	355.165	816.446	312.61	232.151	305.587	202.578	168.502	421.599	1520.15	857.933	924.907	821.021
TAG	TAG52:1-FA16:1	nmol/g	313.607	248.484	305.26	352.05	170.039	328.21	329.64	212.661	149.406	119.054	124.144	192.289	289.764	273.566	351.079	261.473	125.742	253.675	80.4747	230.189	129.123	187.164	135.613	298.356	185.466	799.058	147.874	99.0083	157.223	306.087	107.626	496.807	925.949	519.304	514.316	464.725
TAG	TAG52:2-FA18:0	nmol/g	2181.67	1791.45	2290.63	2611.41	1317.8	2357.76	2454.37	1520.33	1024	955.176	971.172	1339.47	2221.81	1958.9	2361.17	1846.29	955.613	1932.51	856.806	1699.78	1335.75	1722.5	1292.04	2746.79	2092.46	7499.44	1744.76	1106	1533.94	2214.02	1007.99	4399.24	8890.67	5135.13	4977.91	4930.97
TAG	TAG52:3-FA16:0	nmol/g	2303.69	2349.29	3076.56	3257.56	2095.69	2603.44	3219.58	1823.97	1109.6	1276.28	1355.46	1614.7	2400.24	2406.88	2617.44	2309.26	1098.57	2670.18	2132.47	1730.12	2622.2	2888.2	2313.84	3986.61	5308.6	14325	4308.9	2510.86	2816.7	1982.36	1753.33	7042.26	18656	8684.31	7832	10219.4
TAG	TAG52:4-FA18:0	nmol/g	34.7559	34.7648	33.2786	39.3767	35.4542	50.6265	49.9528	31.3848	19.3761	20.8895	21.9593	23.2218	30.6077	35.9187	35.3363	34.5222	20.4698	32.3557	4.05906	9.98826	4.69996	6.39456	7.09476	10.2396	6.92646	36.6671	9.40376	3.78466	8.64596	11.4505	4.90026	20.4027	27.5588	22.9483	18.9683	20.215
TAG	TAG52:4-FA20:0	nmol/g	3.83856	4.72836	4.98346	5.15486	4.53346	4.95786	5.84026	3.26406	2.00696	2.52226	2.91126	2.47126	4.40156	3.92436	3.92826	3.81186	1.81386	4.76356	1.49736	1.64006	1.22726	1.58236	1.46766	2.52546	3.30036	10.6711	3.07436	1.57276	2.28636	1.82856	1.25096	5.82376	10.5342	6.66726	3.41976	6.23466
TAG	TAG52:4-FA22:4	nmol/g	2.14936	2.69856	3.90646	3.20346	1.50006	2.00646	3.46446	1.38686	0.990463	1.26286	1.09876	1.10726	2.62816	3.68596	2.87446	2.55316	0.961063	2.19276	1.42946	1.19166	2.29636	1.04826	1.37076	2.11496	2.31276	6.80466	3.97366	1.52716	1.20636	1.11296	0.919663	2.82156	7.97486	2.97786	7.62326	7.24046
TAG	TAG52:5-FA22:5	nmol/g	7.00321	9.51521	11.477	8.84681	6.52261	7.90021	15.0402	5.15761	3.16811	5.08851	4.42191	4.60111	8.08621	11.9137	9.01031	9.41351	4.28301	8.76851	1.72151	2.91251	2.21251	1.82931	1.86961	2.50531	1.99581	7.07101	2.46091	1.14881	2.46981	2.92161	1.21961	4.26041	7.77191	5.90251	6.19611	5.77861
TAG	TAG52:6-FA16:1	nmol/g	6.58193	7.62082	8.85262	7.54523	5.50922	6.66172	10.7236	4.79073	3.12522	3.83752	4.20322	4.47543	6.82712	6.28033	6.70632	7.43973	2.81212	7.75943	1.71223	2.20262	2.96723	2.68323	3.85962	4.95563	3.97452	9.96423	3.67033	2.39043	3.65143	2.75542	2.12213	4.51722	14.2656	7.70062	13.6106	11.9183
TAG	TAG52:6-FA18:2	nmol/g	4.826	5.8255	5.76	5.6391	5.7598	6.4561	8.2582	4.6753	2.3865	3.3361	4.0872	3.5639	5.0499	3.8922	4.8317	5.3862	2.6303	6.4928	1.3582	1.3067	1.4169	1.6354	2.1086	2.465	2.7963	5.6654	3.6978	1.3984	2.499	1.2392	1.0497	3.3387	8.4335	6.1832	5.5469	5.6877
TAG	TAG52:8-FA16:1	nmol/g	155.122	134.004	171.294	179.692	93.7605	136.954	184.163	90.8132	66.944	47.8377	61.0356	85.7328	132.334	129.334	162.097	131.585	46.7704	137.812	38.5198	81.522	67.3842	106.048	81.6171	133.933	123.538	410.372	81.1475	51.6116	79.8166	97.0583	55.3899	217.977	473.284	247.285	237.141	236.86
TAG	TAG53:3-FA18:1	nmol/g	2092.75	1071.84	1561.25	1408.4	715.442	941.259	1505.26	722.621	461.69	422.288	443.546	659.144	1299.94	1006.35	1186.21	1219.06	370.342	1270.14	618.713	786.475	1252.12	1809.18	1201.48	2268.53	1589.59	5069.97	1530.1	946.69	1317.1	1099.59	914.012	2641.41	7565.52	4332.22	3821.24	3851.01
TAG	TAG53:3-FA18:2	nmol/g	355.17	280.616	368.902	410.207	285.901	378.931	447.551	246.943	147.428	147.181	161.946	205.518	268.212	284.636	333.315	331.285	139.337	322.256	175.934	136.276	180.404	260.21	235.875	364.34	425.36	1373.28	424.455	175.971	224.431	169.154	153.268	712.617	1393.17	788.226	559.942	771.903
TAG	TAG53:4-FA16:0	nmol/g	23.6038	25.0065	29.1514	29.4706	30.335	26.3876	32.4999	17.0559	11.3086	8.86775	13.9918	13.2394	18.1843	24.0984	20.2756	21.8767	8.01985	23.3475	5.00935	6.02905	5.22985	8.41245	7.57175	12.5487	9.25365	42.4723	9.85735	4.58025	8.59345	6.68405	5.19125	20.8508	41.0219	19.523	20.4025	27.7523
TAG	TAG53:4-FA18:1	nmol/g	154.641	103.89	129.41	138.592	92.6785	125.391	171.503	81.7396	29.3988	23.868	41.714	44.0225	91.6831	86.2149	117.836	113.412	19.7289	118.489	12.4364	15.6453	54.8577	64.2728	59.6567	103.663	98.8486	387.166	104.196	43.1729	59.4867	27.7171	21.8505	155.574	424.773	283.95	216.996	265.108
TAG	TAG54:2-FA20:1	nmol/g	321.737	277.724	490.137	451.346	172.814	223.307	382.53	158.244	128.114	103.593	110.331	187.321	438.375	306.957	340.881	268.528	79.4347	342.203	173.714	321.735	232.674	527.886	242.927	547.641	318.307	1774.33	328.603	201.276	359.35	369.454	245.332	746.913	2513.95	1031.25	751.034	1513.78
TAG	TAG54:2-FA20:2	nmol/g	21.1158	18.4009	24.7543	29.0698	16.6335	24.3742	25.4858	14.3521	10.0631	8.20133	10.0016	13.2203	18.6246	22.2666	24.2509	17.7896	8.16672	18.3391	7.68253	11.3926	9.68732	15.9656	11.5689	21.1248	15.5166	76.3628	17.5637	8.89842	11.6427	13.0732	8.98672	34.6667	75.0627	38.754	32.2608	50.3889
TAG	TAG54:3-FA20:3	nmol/g	35.5434	33.6055	37.9855	43.8455	27.8001	43.5778	46.3616	26.4968	17.0567	14.8774	17.0613	21.0918	28.5224	40.2739	37.9764	32.5115	14.8638	33.9376	8.69116	10.8272	10.5017	12.9048	12.3714	21.8332	16.9908	73.6483	22.2964	9.73746	13.3284	13.6839	8.28206	38.665	66.4569	36.7769	46.9111	54.264
TAG	TAG54:5-FA20:2	nmol/g	3.27773	3.62913	3.64372	3.50352	2.80943	3.45542	3.97573	2.12832	1.26063	1.80612	1.55113	1.84133	2.61043	3.06082	3.15733	3.18432	1.20192	3.53163	1.35452	1.06803	1.70823	2.05023	1.60573	2.66332	2.96873	8.10262	4.71263	2.04822	1.78832	1.43752	0.988025	3.19292	10.7235	5.21842	6.84812	7.88403
TAG	TAG54:6-FA22:5	nmol/g	17.9486	15.8395	21.9379	14.3653	9.93665	10.824	29.6488	8.33875	5.84185	8.21365	6.60555	6.55455	19.1973	24.5082	15.6397	19.0772	5.89945	16.6033	3.73485	5.52435	5.70375	6.23215	4.45745	8.73245	4.64615	17.092	6.95735	3.77175	6.66495	7.36945	3.70715	10.5739	23.5568	14.2691	26.6485	16.312
TAG	TAG54:7-FA18:3	nmol/g	7.96635	9.48265	10.6137	10.5943	16.0078	15.5691	14.3328	9.98275	5.46445	6.73215	7.64635	6.03295	7.78845	7.49685	7.83785	9.15315	5.31215	11.1183	0.99105	1.32405	0.78215	1.01655	1.14885	1.69105	1.55995	6.48825	1.63945	0.43535	1.74055	1.15235	0.83445	2.67455		4.26895	2.03035	2.78565
TAG	TAG54:7-FA20:5	nmol/g	83.7596	49.6759	56.6846	51.619	81.3361	54.6709	60.8156	27.9924	21.0948	25.4383	26.7745	33.5032	36.5167	47.5214	53.7462	36.6288	13.0267	43.3576	53.9157	91.3125	65.9716	157.852	71.4225	159.491	139.129	1083.99	125.369	49.7949	67.7787	117.687	75.1258	490.384	1095.59	439.451	319.357	352.306
TAG	TAG54:8-FA18:2	nmol/g	12.4495	9.99752	11.5845	17.5653	12.8793	19.8902	16.3997	11.1856	6.08022	5.42332	7.67752	7.89262	8.16482	11.7646	13.863	12.1286	6.39822	10.0623	3.83462	5.00942	4.17742	6.26552	5.64462	7.82572	10.9422	43.0754	11.2025	4.07772	4.95752	5.69972	3.98842	24.7327	35.85	19.2563	13.5304	18.4697
TAG	TAG56:1-FA16:0	nmol/g	36.2736	38.5996	46.9692	64.6315	18.6176	28.472	46.5169	20.933	17.8191	7.98818	13.8834	28.1607	29.7324	40.305	61.0529	31.1818	8.64738	32.9196	3.85798	9.01458	3.81318	7.83828	6.72738	11.8142	6.24367	30.3717	5.06647	2.51037	7.51638	13.0772	3.51638	19.7491	26.1441	17.4112	13.263	19.827
TAG	TAG56:2-FA16:0	nmol/g	19.2447	24.9782	31.0099	38.8878	11.6285	16.336	29.4716	11.2835	9.63124	5.08054	8.81304	15.1742	21.707	23.0618	30.9416	18.3776	5.05874	20.4792	5.47414	10.0908	8.32904	13.8263	9.86034	17.1904	10.7135	37.2717	8.23794	5.03534	9.01284	13.489	5.87724	18.4499	43.4105	26.237	20.2583	29.5749
TAG	TAG56:2-FA20:1	nmol/g	231.174	151.984	239.278	278.566	97.2041	202.342	240.183	118.693	92.6864	65.8922	67.746	130.099	249.195	177.232	232.042	171.344	62.6097	183.251	76.3978	200.152	94.9357	249.303	115.785	280.083	118.293	885.281	198.422	82.099	154.608	241.448	115.119	470.341	968.33	528.62	316.453	638.942
TAG	TAG56:3-FA18:2	nmol/g	38.6464	30.3286	36.4545	51.2261	24.627	49.057	46.0922	26.5542	17.5504	15.1072	17.2142	25.226	33.9515	30.223	43.5275	32.8573	14.1336	32.3464	12.844	15.1644	12.9468	19.8352	14.0172	28.385	22.8246	104.716	43.2876	13.4271	17.8386	18.7288	11.1059	58.412	91.7203	62.7272	37.541	74.6363
TAG	TAG56:3-FA20:0	nmol/g	31.4571	28.3167	32.2037	47.2267	25.2024	47.7011	44.7361	29.6244	17.9369	15.7866	16.8596	25.9129	29.1287	29.4975	42.8345	31.3761	13.7161	28.5051	7.86626	9.02696	8.35426	11.3378	9.25476	17.1661	14.7345	52.1947	25.207	8.21516	12.5207	12.4537	6.59956	33.1842	50.2414	31.0191	22.2664	38.9717
TAG	TAG56:4-FA18:0	nmol/g	68.4454	59.0269	59.2662	81.7713	54.552	91.8822	95.1038	53.191	33.0315	29.6226	30.84	41.737	58.9454	79.351	72.6299	66.3482	31.757	56.2698	17.114	19.2712	19.937	26.2038	24.0966	47.64	31.8429	126.763	60.9574	20.043	24.1295	25.7986	16.3332	80.3988	113.42	73.4848	98.3286	108.494
TAG	TAG56:5-FA20:2	nmol/g	10.3881	6.13309	8.58559	8.54889	6.04319	10.5329	10.5771	5.32759	3.18659	3.80989	3.68709	4.63389	6.69439	6.91239	6.87729	7.37839	3.10369	6.62879	5.52619	3.60739	7.48939	8.27989	6.27179	12.5496	13.0429	32.9898	25.832	7.88959	5.81459	4.11779	4.23779	16.8394	38.3723	25.3457	20.6536	35.8668
TAG	TAG56:6-FA20:3	nmol/g	10.8469	9.17019	9.06749	9.73019	8.47479	11.1174	13.6251	6.65209	4.11179	4.59919	4.75629	4.99859	8.51179	8.23099	8.88919	9.56269	3.83719	8.43779	5.09479	3.11769	5.57099	4.80369	5.01309	10.3244	12.9421	22.2579	23.6701	6.62719	5.03429	3.76179	3.17849	13.0871	28.6912	19.3283	23.6002	29.8729
TAG	TAG56:7-FA18:2	nmol/g	11.7718	9.49266	11.7824	10.1064	8.78876	10.4832	20.1588	8.66236	4.50706	5.91876	5.76866	6.07976	11.2178	14.1998	10.4171	12.8089	5.16806	10.577	3.18536	1.91586	2.57836	3.12576	3.14036	5.93406	5.45616	11.9046	11.1175	3.21746	3.66256	2.72616	1.91346	7.34446	15.8358	9.79266	16.0429	12.5823
TAG	TAG56:7-FA20:3	nmol/g	3.82166	3.29556	2.97866	3.83176	3.02636	3.97246	4.52626	2.38736	1.58106	1.81476	1.74126	1.50036	2.53246	2.49326	2.92146	3.09566	1.25216	3.11416	0.965562	0.950562	1.24176	1.49886	1.29226	1.93956	1.62286	5.14986	3.12126	0.951263	1.22796	1.37916	0.636862	2.47706	5.73556	3.51576	3.31346	3.90186
TAG	TAG56:8-FA18:2	nmol/g	4.00781	3.52551	2.86941	4.61541	4.19161	5.57911	5.47201	3.05641	1.67101	1.91081	2.16091	2.30411	3.04201	3.56751	4.33001	3.58301	1.79881	2.94151	1.34131	1.29431	1.13101	1.31621	1.65711	2.25151	3.34331	10.911	4.20341	0.864613	1.26591	1.98771	0.959013	6.17731	7.39811	5.26831	4.67291	3.30651
TAG	TAG56:8-FA22:6	nmol/g	13.874	8.79181	12.2317	10.8809	8.05671	8.17931	13.2053	5.73451	3.58261	4.55881	4.83301	5.74221	9.16691	9.51811	9.02201	8.69921	3.10451	7.77911	7.12601	9.63461	9.10431	17.3419	7.80261	17.0581	12.856	58.7197	18.579	6.91021	8.94731	12.2486	6.98701	27.5166	90.9712	35.577	33.8289	39.4637
TAG	TAG57:9-FA22:6	nmol/g		2.50416	0.459962	3.57126		1.53136		1.23026	1.13296		2.29986		4.15606	0.0981625	5.38676					0.840762	6.68566	3.76596	1.65936		1.58176	10.5427		4.34016		2.12756		1.09966		3.18416	5.31916	2.80196
TAG	TAG58:10-FA20:4	nmol/g	0.722281	0.683081	0.653781	0.742781	0.424781	0.656981	0.994381	0.476981	0.316981	0.318981	0.241581	0.315381	0.671381	0.999581	0.665481	0.529081	0.170081	0.592581	0.176781	0.345581	0.326981	0.412981	0.347481	0.656781			0.545181	0.350981		0.450681	0.290281	0.853081		1.29208	1.49498
TAG	TAG58:6-FA22:4	nmol/g	22.3157	7.89634	11.2916	11.9497	6.27034	8.82824	16.3766	5.93594	4.01284	4.72784	3.74274	5.35514	11.5915	12.3855	9.73404	10.5751	2.98774	7.86544	6.19504	6.20084	12.5214	12.8095	10.2628	19.3888	15.2609	37.8519	42.3417	10.3775	7.74424	9.30114	5.97644	26.1809	52.8399	29.6029	67.3929	49.1027
TAG	TAG58:7-FA18:0	nmol/g	18.4871	12.4921	13.0493	24.3341	10.1537	19.2368	18.2118	12.6456	7.37878	5.44728	6.16608	11.0202	9.02947	17.8692	23.9239	14.5133	5.26288	9.02978	1.26788	3.23687	1.54078	2.92968	2.01598	3.15347	1.89468	13.9875	3.03437	0.779075	2.04398	5.14457	1.19388	9.37497	8.78538	6.07967	3.80627	5.01548
TAG	TAG58:7-FA22:5	nmol/g	68.2703	21.2911	29.8704	27.7843	18.8312	23.3705	47.7405	18.4321	9.33759	14.2824	11.4882	13.6496	32.5915	33.3127	23.2893	30.0547	9.51889	20.7683	7.34989	12.8005	11.3907	17.9057	9.92519	19.6253	11.3382	51.6425	21.0482	7.10159	12.162	16.5788	8.25209	34.9089	39.1035	34.9585	46.3552	35.1962
TAG	TAG58:7-FA22:6	nmol/g	34.8138	18.2582	23.707	33.318	17.299	32.0087	28.4925	20.4863	12.0606	10.1957	11.1825	17.4793	19.0404	25.0699	26.3311	22.5381	10.2542	16.0752	8.13606	22.1642	8.73826	18.8452	10.1566	20.8571	11.3686	88.0228	17.978	5.30146	10.1605	27.0689	8.44866	59.1962	59.3201	36.5324	30.7072	34.1067
TAG	TAG58:8-FA22:6	nmol/g	36.4145	17.9571	22.9523	26.4385	14.7795	24.7096	26.3401	16.0132	9.68104	9.43684	9.30744	13.4994	23.7308	23.1646	21.6073	21.5367	8.20084	17.8033	10.654	21.036	14.2273	29.4439	14.9604	35.3222	19.7993	112.267	36.5492	11.653	17.2976	26.4005	14.6151	75.2473	109.776	69.3327	54.347	68.4403
TAG	TAG58:9-FA22:5	nmol/g	2.9498	2.5682	3.1252	2.5295	2.4862	2.0629	4.4133	1.7588	1.0102	1.2342	1.1056	1.3875	2.1918	2.9957	2.022	2.3364	0.8967	2.006	0.5095	0.4447	0.4423	0.6487	0.4584	0.989	0.8956	3.2067	1.1377	0.3408	0.623	0.9094	0.3083	2.079	3.9724	1.6249	2.1583	2.5811
TAG	TAG60:11-FA22:6	nmol/g	1.19539	0.727988	1.10269	0.898388	0.398388	0.621487	0.990988	0.301187	0.219688	0.291187	0.343587	0.308387	0.641587	1.20809	0.880088	0.559887	0.209987	0.554588	0.199187	0.405687	0.362387	0.742587	0.348988				0.496287	0.202987	0.302088	0.472488	0.183287	0.728287	2.83039		1.12169	1.31259
TAG	TAG38:0-FA12:0	nmol/g	1.06434	1.10224	1.57574	1.42284	0.464338	0.961738	1.74584	0.632138	0.533937	0.358538	0.498138	0.624138	0.904537	1.21624	2.11544	0.946538	0.432638	0.926137	0.443238	0.536438	0.648937	1.00914	0.681338	1.10964	0.990337	2.93044	0.600938	0.339537	0.967838	0.726237	0.328338	1.44004	4.82444	2.67414	2.06714	3.20874
TAG	TAG42:0-FA12:0	nmol/g	19.844	13.8411	17.9248	17.6155	4.12891	14.1155	25.909	7.72821	7.31941	7.47491	8.95641	9.16541	21.4109	19.7564	31.2165	14.4913	8.84751	14.9379	3.82261	7.51941	5.08271	6.13881	5.40851	10.0153	12.3554	27.0037	7.03681	3.42601	6.63681	9.14761	2.98961	10.757	46.3673	21.9025	23.4794	30.445
TAG	TAG44:0-FA18:0	nmol/g	47.7987	31.1702	34.0678	42.1036	23.6771	41.1998	44.7307	25.7369	19.0191	17.005	19.5201	27.2812	22.7349	39.8993	51.2486	32.8993	15.8544	32.3331	11.3255	23.0853	10.3646	15.4847	13.5595	23.198	22.259	85.5369	15.6865	6.46741	15.3921	28.6513	8.77811	43.5098	70.1317	55.2088	50.6818	47.3761
TAG	TAG44:2-FA12:0	nmol/g	5.4027	5.7562	7.9241	7.2481	1.4648	3.9389	9.4047	2.1028	1.9766	2.9668	2.2289	2.91	7.5553	4.8748	7.9084	5.1012	2.0052	6.5678	3.3895	5.7943	8.5814	8.412	6.7394	12.7395	15.356	21.4789	11.0972	7.2224	8.3746	6.8155	3.6157	7.9966	53.8012	29.4476	44.6182	37.718
TAG	TAG45:1-FA15:0	nmol/g	44.4219	54.0136	69.4325	69.3733	17.6964	37.6102	93.6983	21.2919	23.2516	17.8762	23.0831	26.3283	70.7377	47.5607	74.3283	52.4969	16.0155	55.6267	9.53766	23.5414	27.1586	29.8187	27.6871	42.0274	46.6161	108.787	29.5982	21.3636	33.9946	30.146	15.1621	49.2958	155.908	83.1169	85.2757	109.016
TAG	TAG45:1-FA18:1	nmol/g	24.6843	22.8355	25.5202	27.8964	13.636	21.2273	34.9353	14.3086	10.6412	9.14006	10.8876	14.5359	16.6642	21.3437	31.4014	23.1647	8.25676	24.4556	8.96126	12.6833	10.2884	15.7788	14.882	22.6883	20.71	58.7488	17.099	7.55376	14.1898	14.8957	8.83416	31.8038	62.8773	44.1745	37.4534	45.4314
TAG	TAG46:0-FA12:0	nmol/g	34.0858	23.9653	29.2017	34.9425	15.5691	30.5253	36.9059	19.1724	13.7125	13.0845	16.9529	18.3374	24.1232	32.9056	42.4327	24.9327	14.6531	26.6961	7.39331	14.5884	8.30171	11.2155	10.7536	18.5399	17.3569	55.9741	11.006	6.59821	11.7618	19.4735	6.77361	27.8083	65.9736	39.6615	38.4739	39.754
TAG	TAG46:0-FA18:0	nmol/g	166.095	108.17	131.584	172.423	68.0609	185.614	165.688	94.1552	71.0486	65.4614	78.1074	89.4542	135.87	137.251	219.851	118.336	74.575	122.238	32.078	96.1953	35.9152	54.801	51.7433	85.6241	65.8727	311.118	48.5063	26.3552	53.1996	116.078	34.144	165.799	304.138	183.859	152.571	184.429
TAG	TAG46:1-FA16:1	nmol/g	337.184	407.28	548.054	460.883	132.128	271.054	483.893	170.664	162.543	141.038	153.005	208.325	483.335	327.464	515.793	343.909	119.872	416.896	135.581	354.044	321.202	323.71	258.376	489.201	485.295	1110.6	245.675	240.479	350.148	398.988	158.668	502.375	2169.11	944.664	1262.04	1133.15
TAG	TAG47:2-FA14:0	nmol/g	30.0145	33.6285	42.1299	37.5539	16.551	29.9219	48.1616	17.4042	14.2405	13.2066	15.0992	19.4513	33.1896	26.7369	40.8461	33.243	12.4349	31.8481	12.1695	15.6932	23.504	24.3421	22.9539	34.7068	31.4973	70.1969	24.2461	19.1249	24.822	18.7416	13.3155	33.6454	139.672	65.0764	72.4279	74.5842
TAG	TAG48:1-FA12:0	nmol/g	41.3858	27.8956	33.7042	40.4905	22.3831	44.1415	49.1684	23.9329	19.1595	21.1374	19.735	24.5165	29.1539	35.5416	47.0994	33.9919	21.1163	31.9053	17.3283	27.3268	16.3186	28.187	22.3108	38.6033	36.5977	97.5521	29.4105	13.1322	22.6082	33.1632	16.9545	53.9604	128.22	83.6655	69.5241	81.4636
TAG	TAG48:1-FA16:1	nmol/g	819.173	945.178	1267.34	1045.84	418.211	678.493	1133.7	483.963	440.183	367.834	393.978	550.114	1140.22	847.085	1064.97	866.625	310.654	978.212	335.304	878.096	740.189	786.889	621.69	1151.74	1034.63	2513.54	574.99	565.585	824.404	1052.75	445.087	1264.79	4671.87	2033.04	2708.45	2106.1
TAG	TAG48:3-FA18:3	nmol/g	49.2006	68.0485	76.2746	68.9704	52.4	70.3724	86.0988	45.4424	34.3145	38.1361	41.356	36.8523	48.3711	61.4184	66.0512	55.8362	30.7478	67.2032	7.68123	13.4251	6.34333	9.98023	10.9917	13.437	10.0132	50.827	11.0459	5.38973	15.7217	14.8986	7.72532	27.8111	43.8572	27.8175	22.3429	30.4028
TAG	TAG49:1-FA16:1	nmol/g	208.84	231.055	280.013	273.136	131.678	190.203	316.417	133.834	110.051	79.5547	95.2072	135.275	211.478	202.523	255.305	230.504	78.0592	231.073	54.8156	121.128	100.677	135.686	120.455	192.531	154.944	446.282	94.9028	80.5937	133.635	144.156	78.7478	239.813	635.993	317.172	330.303	324.859
TAG	TAG49:2-FA16:1	nmol/g	309.702	351.98	436.997	351.153	160.086	196.264	472.864	156.646	132.676	107.547	115.57	191.018	332.336	256.757	330.024	338.201	89.6259	356.761	113.177	191.317	283.257	320.771	254.904	437.677	350.641	678.023	230.596	222.965	332.307	224.726	168.984	366.43	1530.59	711.18	886.414	719.456
TAG	TAG49:3-FA15:0	nmol/g	28.6119	36.4028	37.3371	40.7001	36.7504	40.129	59.0328	28.4557	17.6059	16.797	22.1969	21.6562	25.1375	35.2597	36.4741	37.5925	16.6875	35.4749	7.53061	6.88391	12.8463	11.0153	12.1298	18.3162	22.5313	36.5738	21.1822	11.4106	15.2558	8.83611	7.20641	20.3509	57.7536	31.9164	29.0999	35.6028
TAG	TAG50:1-FA20:1	nmol/g	25.54	29.5557	41.45	47.2978	14.1592	22.8964	39.9871	12.8943	13.8132	12.1242	13.2325	18.7041	38.5939	29.1671	40.5778	26.7185	10.0054	32.5573	13.4732	26.4822	14.1306	28.0555	15.9176	31.5581	24.2459	105.856	21.0809	12.7945	21.8964	27.2023	14.0379	43.4246	158.671	63.7431	39.428	93.3798
TAG	TAG50:2-FA14:0	nmol/g	1025.68	896.476	1258.81	1200.39	579.898	947.747	1225.26	581.077	469.508	534.601	471.429	629.463	1182.01	889.753	1186.92	1029.3	446.367	1050.74	883.067	1222.43	1138.63	1806.49	1145.93	2272.57	1813.55	5124.1	1430.67	922.801	1367.63	1444.8	992.473	2757.81	9927.43	4299.38	4050.36	4370.2
TAG	TAG50:2-FA18:1	nmol/g	5556.02	5440.31	7702.05	6406.47	3007.3	4061.11	6736.43	2863.54	2372.94	2522.56	2299.53	3369.72	7044.73	4984.32	5996.79	5461.54	1850.85	6038.7	3726.16	6340.93	6720.19	9067.41	5769.75	11985.6	9671.51	24407.7	6629.51	5467.69	7725.35	7503.72	4849.54	12902.7	50729.9	21860.9	24767.6	22538.2
TAG	TAG48:3-FA14:0	nmol/g	58.2154	73.8844	89.5728	78.5549	49.8675	77.3292	97.0433	46.7846	35.7339	42.4736	43.5971	45.3047	69.629	65.9721	81.5045	66.5007	37.3478	77.0718	31.2696	29.3414	42.4276	39.417	37.5646	58.6872	78.2583	127.688	65.5472	40.7416	46.7126	35.4475	21.9972	64.8367	281.399	118.857	138.583	146.429
TAG	TAG50:4-FA18:3	nmol/g	90.5522	125.618	146.104	118.095	100.765	107.518	160.991	75.2984	56.0488	66.0244	66.4764	68.4072	103.845	99.0809	102.677	110.791	46.769	128.336	20.1489	33.7597	21.4254	31.7921	30.9616	41.1193	29.8479	114.183	31.6882	19.8084	46.2415	36.1612	21.9841	60.4858	138.079	96.7186	70.6688	87.3857
TAG	TAG50:5-FA18:1	nmol/g	8.27816	9.68796	10.7061	12.1447	7.24026	7.31236	16.5286	4.46306	4.08766	5.82246	5.61216	5.40486	11.0613	7.30046	7.33296	9.07456	2.77686	11.0973	2.09026	4.72256	4.36906	5.32426	4.98756	8.65646	7.01216	15.0584	6.56056	3.92786	7.33236	5.32966	3.35866	9.54666	22.3161	18.1328	19.9649	18.5973
TAG	TAG51:0-FA18:0	nmol/g	790.121	575.135	652.594	932.689	568.168	896.465	815.208	584.976	359.262	260.695	348.615	474.609	402.639	707.026	821.651	636.741	294.975	493.615	81.724	229.683	83.0403	157.529	167.715	222.788	140.571	1049	134.144	66.9813	146.75	276.093	115.121	557.48	653.098	425.9	289.269	368.116
TAG	TAG51:2-FA18:1	nmol/g	2281.85	2201.52	2952.96	2800.42	1396.8	1743.64	3213.45	1303.74	972.307	806.839	878.627	1367.49	2139.64	2023.3	2344.82	2358.19	689.393	2445.06	931.904	1439.97	1741.82	2713.88	1952.12	3104.35	2348.26	7846.6	1724.91	1325.49	2157.22	1836.52	1457.68	4164.26	11502.9	5802.11	5128.13	5675.25
TAG	TAG51:4-FA15:0	nmol/g	23.4861	29.0167	31.009	33.0473	35.2528	36.3515	48.871	24.7655	15.0518	14.4322	19.0473	19.5513	18.973	26.8511	27.6	29.6202	13.8355	29.8608	5.2107	4.4945	4.703	5.6319	6.6488	7.996	11.2402	28.1014	15.0418	5.3861	8.1001	5.1618	4.7702	15.4748	29.5166	19.3988	13.066	18.0742
TAG	TAG51:4-FA18:2	nmol/g	25.5919	23.7759	27.9726	27.9423	18.6203	24.0647	40.5032	15.3922	10.9002	12.3478	13.4935	16.154	21.1828	18.2392	21.0999	23.9142	10.4583	24.9334	13.5978	8.1523	21.6581	20.1483	18.9564	30.3753	38.7914	58.5828	41.4678	23.0291	21.4938	10.7647	12.1358	30.0813	116.787	63.1423	61.1437	63.0433
TAG	TAG52:1-FA18:1	nmol/g	8771.99	7064.04	9769.54	11389.9	5563.72	8351.08	8861.97	6003.68	3908.8	3277.11	3754.14	5279.82	8238.09	8602.02	9364.73	7293.5	3125.73	7930.26	3447.54	7917.26	4835.81	8417.81	5425.93	10665.7	7664.33	37751.1	5208.91	3718.81	6461.12	9742.84	4642.77	19864.7	42445.2	19823.4	18974.4	19984.1
TAG	TAG52:1-FA20:1	nmol/g	64.9771	63.7035	98.0914	106.727	33.5072	59.8924	93.7459	33.9499	31.8215	24.4231	28.4331	41.8224	84.1087	66.5197	83.8497	56.7277	21.8982	70.5538	24.0157	52.7445	29.9648	54.9913	34.1296	66.2325	41.5888	217.99	44.662	23.8149	43.0816	63.0008	28.6623	102.643	284.8	129.514	93.7987	176.062
TAG	TAG52:2-FA16:1	nmol/g	1476.7	1135.06	1539.98	1477.29	654.463	1157.36	1503.38	794.888	598.559	536.818	490.689	793.359	1570.41	1153.7	1406.06	1193.38	485.726	1217.53	525.476	1152.42	1010.33	1360.79	905.628	2083.12	1359.14	4561.41	1068.5	800.562	1150.71	1562.7	727.958	2606.88	6714.02	3721.9	3940.87	3430.24
TAG	TAG52:3-FA20:0	nmol/g	9.25241	8.23371	8.96961	11.6513	7.27341	9.98431	11.2432	6.24401	3.84901	4.47751	4.99301	5.37951	8.21481	7.73771	9.26031	7.64671	4.19151	8.69671	5.49081	5.23991	6.57001	8.29411	6.73761	10.8765	14.5682	35.9922	12.2174	6.44231	8.37941	5.28161	4.54661	16.7777	46.4662	24.0763	19.4222	27.0662
TAG	TAG52:3-FA20:1	nmol/g	18.201	13.7364	22.7787	19.5816	6.33385	9.51115	22.2336	5.06465	5.21395	6.79685	5.31675	7.62085	29.0193	10.6182	15.1977	12.7531	4.18605	16.7234	8.55275	15.7284	23.5466	31.2692	16.7951	43.6752	25.5973	76.6375	33.4609	22.5744	25.148	19.2359	13.7927	32.2424	150.155	87.9293	82.1238	118.376
TAG	TAG52:4-FA20:4	nmol/g	20.816	26.673	31.0338	29.6717	16.5721	23.9347	37.0034	14.6651	10.3071	10.9024	10.3773	12.7821	20.7334	31.582	23.5174	25.6727	8.13766	25.0561	5.20076	4.31276	8.47586	5.59456	6.95236	10.2278	8.60106	23.3902	13.3629	5.96476	5.49646	6.80796	3.10736	11.9947	34.0858	14.3885	36.4529	19.2467
TAG	TAG52:7-FA16:0	nmol/g	642.297	523.06	649.025	804.076	478.446	665.455	656.863	437.891	267.186	193.282	289.578	343.487	422.642	555.63	640.145	482.167	187.267	452.872	121.87	276.686	154.076	297.41	265.083	338.873	331.547	1714.31	226.432	117.728	222.129	337.023	187.996	839.611	1276.76	674.478	566.83	623.257
TAG	TAG53:4-FA18:0	nmol/g	8.29448	8.92347	7.20068	11.2899	8.65248	14.212	14.8571	8.58297	2.80828	1.85957	2.96888	3.21227	5.45657	7.43567	10.5006	8.98568	1.62098	6.13708								7.96678						0.396075	1.46988	1.71057	0.530575	3.68498
TAG	TAG53:6-FA20:4	nmol/g	1.59229	1.50279	1.48429	1.73119	0.963688	1.34079	2.59069	0.780388	0.542488	0.688987	0.829488	0.907488	1.34049	1.57579	1.54639	1.76219	0.387387	1.29579	0.463788	0.493088	0.806388	0.856387	0.827488	1.63409	1.37919	2.75429	1.84479	0.661388	0.706688	0.824488	0.408288	2.18209	4.92729	2.49659	3.79409	2.22779
TAG	TAG54:1-FA18:1	nmol/g	3818.9	2631.16	3330.76	4750.87	2240.48	4477.7	3745.02	2833.56	1822.21	1415.88	1519.92	2497.01	3207.41	3333.57	4270.05	3143.11	1559.29	2824.09	981.987	2944.16	1154.69	2354.94	1512.44	3401.59	1908.91	12611	1924.41	882.206	1731.6	3670.78	1371.34	7700.44	10869.5	5879.27	5012.45	5283.42
TAG	TAG54:3-FA16:0	nmol/g	113.166	115.224	160.551	158.087	86.7045	110.91	147.887	75.0891	50.958	45.874	54.3418	71.4192	114.733	122.587	126.855	101.159	41.3673	116.918	72.1743	68.7218	91.4704	133.007	86.265	167.026	146.461	577.582	164.215	86.5343	102.576	85.1628	71.4219	246.896	713.633	319.378	275.501	494.982
TAG	TAG54:4-FA16:1	nmol/g	23.5561	15.2277	20.103	17.6029	8.69712	13.356	21.5365	8.30493	6.41683	6.62352	5.69733	9.32653	21.2501	12.8162	15.166	15.1077	5.30152	16.2149	10.1037	9.51703	19.5914	20.6285	14.7016	31.4942	25.6412	62.5235	35.9346	19.3155	18.5076	12.301	10.7271	28.78	111.966	60.2249	67.6014	81.3119
TAG	TAG54:4-FA22:4	nmol/g	6.74671	6.71921	8.84981	8.17331	3.69151	5.12771	12.5673	3.86381	2.94831	3.24731	2.60501	3.30341	7.48031	10.9735	7.35951	7.02991	2.56731	6.65881	3.03981	2.39861	5.03191	3.37231	3.98141	5.82291	5.89281	14.3577	11.7517	4.18501	2.96701	3.47961	2.34391	7.26411	18.8329	8.51011	22.5502	17.8163
TAG	TAG54:6-FA16:0	nmol/g	32.0082	31.8939	34.6753	34.9244	30.3454	31.4131	44.02	22.0214	12.7261	12.6056	16.4832	16.0883	27.2927	39.2577	29.81	28.4836	10.5041	27.3454	6.30486	8.97716	7.28636	12.0887	11.2562	15.2842	14.8246	70.8071	14.7257	5.69126	10.6399	12.2149	7.55966	36.7421	53.4629	28.3338	37.2033	32.1547
TAG	TAG54:7-FA18:1	nmol/g	132.07	99.6945	124.445	165.93	100.122	148.798	143.631	91.1494	57.3592	40.8213	54.5527	77.3176	90.8195	118.373	139.833	109.284	44.3086	104.633	32.5216	69.4975	42.4279	89.434	62.8333	97.4546	91.0556	463.457	74.3216	32.8778	59.8344	85.0903	48.8875	251.41	423.029	202.994	179.594	185.613
TAG	TAG54:7-FA20:4	nmol/g	4.07221	4.96961	5.54921	4.87951	4.47681	4.11441	6.62921	2.92541	1.85461	2.09681	2.39551	2.33661	3.52791	5.27191	3.96561	4.30221	1.59131	4.56461	1.31861	1.11351	1.95241	1.51951	1.69161	2.76041	2.66681	8.52441	4.17561	1.69821	2.17771	1.51061	1.03761	4.49381	10.7	5.36981	8.14361	5.58641
TAG	TAG55:3-FA18:2	nmol/g	60.6854	48.3752	53.6396	68.6565	56.2784	79.5573	80.5682	40.3871	26.9252	26.3708	30.725	33.7889	45.3797	47.208	57.4836	51.3875	22.1134	47.8935	21.8725	18.6317	26.3116	39.7648	34.81	51.5332	84.9485	229.764	90.1165	25.874	29.2132	25.1762	26.1046	135.087	173.656	117.76	86.0742	115.805
TAG	TAG56:2-FA18:1	nmol/g	473.637	335.121	478.532	586.743	219.316	399.154	498.317	266.016	192.63	134.374	143.931	279.898	464.208	366.022	504.743	380.51	118.997	378.014	110.287	274.235	148.351	342.403	176.801	438.126	192.991	1164.85	292.969	122.167	238.305	348.889	164.176	683.949	1347.07	720.332	498.496	888.157
TAG	TAG56:3-FA20:1	nmol/g	456.381	161.132	329.17	254.665	106.172	163.487	255.845	111.19	81.0004	78.9035	69.5084	124.621	337.261	188.244	221.013	192.696	60.0727	226.776	141.381	286.436	247.363	545.059	224.044	614.461	268.596	1316.49	476.109	212.101	327.909	353.602	235.22	681.599	2056.61	1147.12	744.93	1378.05
TAG	TAG56:3-FA20:2	nmol/g	43.8432	28.9432	40.5074	47.35	23.7193	48.2432	50.9731	27.2657	18.8752	15.1563	15.3258	24.0239	38.1258	37.2416	42.1748	35.949	15.6152	34.174	14.7337	23.5016	19.5264	33.9118	21.0452	50.7593	27.3917	150.378	49.5636	17.7506	22.4829	29.0701	19.0225	90.0789	144.954	84.6207	60.214	103.901
TAG	TAG56:4-FA20:2	nmol/g	75.4641	32.1431	52.2181	43.4109	25.5579	39.9443	51.21	23.5477	17.0135	16.8294	15.1576	21.2417	49.4372	38.5906	38.9097	39.3061	13.9148	40.3824	24.4913	29.5093	42.5796	65.3532	37.969	91.7471	54.2802	209.015	102.33	40.5359	42.6543	38.1472	34.5305	110.147	264.394	170.471	132.982	214.519
TAG	TAG56:5-FA22:5	nmol/g	53.0537	38.9869	46.5248	48.7825	40.7051	45.4457	76.4075	40.0445	20.5583	22.378	23.8488	25.1973	44.4803	85.9789	53.6807	55.2876	25.1304	42.4241	6.1507	11.3812	6.3152	8.714	6.8881	12.4403	6.5892	30.8273	9.1266	3.8377	9.9217	13.7005	6.097	22.508	27.1941	20.106	24.5973	23.4681
TAG	TAG56:6-FA22:6	nmol/g	18.9757	12.7881	15.189	19.8612	11.7534	16.8352	18.517	12.8658	6.73509	6.62029	8.18599	9.74579	12.4642	21.8587	14.5184	12.4986	7.22169	9.59369	5.12799	11.074	4.65019	8.25559	5.79439	8.42899	7.30639	37.0092	7.10489	2.52979	5.86779	11.3195	4.09739	21.497	26.8557	14.0067	12.9619	15.0129
TAG	TAG56:7-FA16:1	nmol/g	10.0538	4.28709	6.11219	4.56649	2.56969	3.18459	8.85699	2.39679	1.61069	2.31139	2.12659	2.30909	6.86839	5.85649	4.64599	5.85989	1.76169	4.17619	0.904088	1.28249	1.35369	2.48159	1.39779	2.99819	1.58179	5.34579	2.94849	1.33189	1.90999	1.90979	0.915987	3.33969	7.53099	4.37879	10.5755	6.54949
TAG	TAG56:7-FA18:1	nmol/g	50.3944	31.5698	35.0589	43.4627	32.4055	43.8281	51.6388	26.6845	15.7653	15.2375	17.1568	21.6085	34.9928	39.6143	39.6611	37.7765	13.2459	30.2718	8.51233	15.3761	11.1796	24.3354	16.2441	28.8764	26.3643	109.996	29.0574	9.48713	16.0833	21.7557	13.583	69.2045	84.904	51.9247	56.4003	42.5471
TAG	TAG56:7-FA18:3	nmol/g	3.05103	3.11172	3.34132	3.62803	4.05933	4.37993	5.60543	2.95023	1.80373	2.10292	2.07742	2.27553	3.11313	4.11412	3.57503	3.71632	1.64773	3.16763	1.00762	1.02442	1.40512	0.901725	1.12763	1.40813	1.16183	4.20132	1.78483	0.913225	1.72772	1.46412	0.784025	2.34362	3.86702	3.41692	2.34032	3.17232
TAG	TAG57:3-FA18:2	nmol/g	8.33856	6.11186	6.84266	10.6864	4.80566	9.55146	9.96406	5.38876	3.62596	2.55186	3.17516	5.84896	5.20326	6.48696	9.91726	7.00136	2.14036	5.86126	1.08096	1.38686	1.10686	2.17716	1.80666	2.68956	2.36686	11.4875	4.00146	0.914963	1.71976	2.43056	1.13306	6.77776	8.03366	5.11026	3.58986	4.86006
TAG	TAG58:10-FA22:6	nmol/g	2.11816	1.09026	1.24696	1.40446	1.19646	1.83636	1.97016	1.25606	0.564963	0.695562	0.672262	0.757463	1.20236	1.66726	1.31176	1.09366	0.538362	1.26196	0.405162	0.572963	0.578462	0.897962	0.596363	1.31456	0.945362	3.83286	1.52436	0.355863	0.719762	0.752862	0.506162	2.32406	4.80776	2.89286	1.87766	2.62126
TAG	TAG58:5-FA18:1	nmol/g	19.3371	9.12834	11.9712	15.1189	7.59254	12.867	20.3035	8.42434	5.45294	5.34494	4.47004	7.10894	13.863	17.0697	13.0018	12.5437	4.87774	10.3048	4.58404	5.22454	9.63264	9.33794	7.66814	15.1204	11.635	32.1368	27.5733	7.69444	5.82314	7.79034	5.24094	19.2505	32.0917	26.0151	47.9134	41.7267
TAG	TAG58:6-FA16:0	nmol/g	6.53149	5.09009	6.25099	6.26809	3.79269	3.40259	7.86949	3.37859	2.03809	1.62859	2.03539	2.95659	4.50909	7.55779	5.27479	3.95199	1.46629	4.27379	0.879988	1.71049	1.09089	2.15099	1.16129	2.62209	1.03909	8.80469	1.50569	0.470187	1.47009	2.61049	0.816787	4.16649	7.33319	4.32989	5.30759	5.59579
TAG	TAG58:6-FA22:5	nmol/g	53.7486	24.3684	29.4444	36.3648	26.7942	40.3772	63.2604	29.5547	14.9964	19.6469	14.3302	17.9143	37.083	50.4016	34.4019	41.9864	17.6908	26.7046	5.39217	12.7163	7.62108	10.4378	7.38298	14.4184	7.85827	37.8857	13.842	4.08997	9.56537	15.8036	6.16068	28.8736	24.4764	24.0906	24.2465	23.6266
TAG	TAG58:7-FA16:0	nmol/g	7.46622	7.52733	9.47563	12.4679	4.26572	5.79272	8.66313	5.14023	3.09512	1.77422	2.43352	4.90512	4.53892	8.55242	10.8928	5.63952	1.63262	5.84352	0.846325	1.37843	0.978125	1.71962	1.08553	2.17223	1.31662	5.86203	1.32302	0.483225	1.62282	1.79743	0.669825	3.37432	6.72112	3.01593	3.45633	4.28163
TAG	TAG40:0-FA12:0	nmol/g	3.8167	2.6559	2.9747	3.0959	0.8402	2.7961	5.1578	1.3375	1.2424	1.5679	1.5393	1.6563	3.6926	3.1585	6.815	2.4418	1.9054	2.552	0.9424	1.3378	1.0607	1.3413	1.0102	1.8141	2.3812	5.0714	1.6548	0.8719	1.5669	1.5903	0.7074	2.1605	8.2547	4.4679	6.2222	6.5378
TAG	TAG40:0-FA16:0	nmol/g	37.3527	35.6642	42.3491	37.3388	17.4405	24.2277	46.3646	17.1252	14.6396	12.3835	14.3709	23.3047	18.2489	32.2667	41.3198	26.1867	9.1107	36.9465	12.8284	20.7399	15.0044	15.7714	14.391	22.2548	29.8223	77.6461	16.8514	8.8042	18.5565	27.2479	8.7434	36.988	91.6622	52.3929	57.3952	57.461
TAG	TAG42:0-FA16:0	nmol/g	94.6561	78.8629	100.973	87.0318	36.8734	61.3696	106.168	42.008	36.3578	32.4809	36.6224	50.8921	61.1544	83.3186	104.942	66.806	26.7126	81.5031	26.2867	46.5023	32.0456	33.036	30.4641	50.4534	69.1527	168.236	35.2255	18.4178	37.3071	58.7514	19.5054	75.1183	188.575	113.075	132.12	123.503
TAG	TAG42:1-FA16:1	nmol/g	18.9803	19.3893	24.0159	16.4917	6.9142	9.631	23.9795	6.3158	6.5793	5.7815	6.1323	10.1654	13.2643	15.7448	20.9067	15.7864	4.1027	20.679	9.2362	12.9535	15.336	13.6679	12.1157	19.1585	27.2349	43.7114	14.4161	9.6907	15.2089	15.1191	6.305	19.1638	79.0623	42.3774	62.6906	48.7819
TAG	TAG42:2-FA12:0	nmol/g	1.0083	1.2522	1.376	1.5465	0.3306	0.6467	1.975	0.3357	0.375	0.4131	0.4587	0.6184	1.5062	0.7628	1.3727	0.937	0.3877	1.3458	0.5481	0.8196	1.8581	0.8861	0.9479	2.0234	2.5571	3.0505	1.6502	1.4914	1.3191	1.1927	0.6172	1.4628	8.4089	3.6894	9.5052	6.3366
TAG	TAG44:0-FA12:0	nmol/g	37.2261	26.6238	33.7351	36.5012	11.0584	30.2696	44.3862	16.5348	14.0183	13.6329	17.2966	18.2793	35.0639	33.9753	50.2524	27.3316	15.4081	29.159	6.98262	16.42	9.94882	10.9449	11.3538	18.704	20.3797	56.7605	11.7249	6.74172	11.9096	18.8248	6.35163	25.1194	70.4851	38.8819	46.8863	50.4149
TAG	TAG44:1-FA14:0	nmol/g	122.882	138.159	184.459	176	33.5494	98.7424	200.336	47.6488	58.018	55.5134	57.6918	69.3859	254.42	120.787	209.072	122.856	46.7244	146.441	44.012	135.983	119.721	118.5	93.4908	193.282	204.235	434.712	107.094	93.6195	137.739	150.333	57.3167	178.898	895.959	386.231	549.066	569.819
TAG	TAG44:1-FA18:1	nmol/g	122.198	110.162	137.772	123.099	60.2584	79.4625	139.502	61.5112	49.7066	44.4866	44.1918	71.3461	73.9308	106.88	133.463	98.0212	32.7213	121.559	69.0836	92.8663	83.5712	108.062	86.0831	143.15	174.251	427.213	104.897	54.0152	104.313	117.725	54.2662	205.338	528.928	321.315	349.119	338.788
TAG	TAG46:1-FA14:0	nmol/g	591.262	614.181	850.577	798.829	220.185	535.329	820.345	292.277	280.783	271.584	280.533	349.588	826.954	551.258	943.426	579.944	252.301	662.365	282.415	631.984	486.88	600.623	459.396	850.266	798.58	2193.62	471.598	368.861	575.476	719.584	300.088	989.161	4017.3	1753.1	1912.96	2059.12
TAG	TAG47:0-FA16:0	nmol/g	766.339	744.408	948.218	1029.23	450.685	758.503	1077.79	497.576	401.721	265.907	392.33	475.806	685.043	793.883	1010.63	760.569	286.647	739.895	86.4288	273.256	115.686	181.456	189.782	278.126	193.15	983.167	146.261	95.8002	213.991	346.801	127.337	568.309	868.277	513.136	377.179	538.478
TAG	TAG47:2-FA18:1	nmol/g	49.0924	59.2217	77.1156	81.543	25.6911	38.5969	107.327	23.3427	23.8122	22.895	23.6408	30.8066	72.3181	47.0848	60.0314	62.7048	15.5777	65.8118	21.2534	38.1441	58.6856	71.188	59.0086	98.1173	80.8228	168.867	62.1529	48.537	69.5683	49.1156	34.6549	90.4623	288.051	173.535	182.869	225.533
TAG	TAG48:1-FA18:0	nmol/g	348.887	372.028	471.129	559.762	206.83	387.209	545.184	202.411	202.345	193.449	195.74	230.114	547.08	381.405	466.69	370.136	158.504	400.327	126.321	475.773	275.934	377.688	294.363	581.731	466.303	1564.51	277.834	229.646	358.921	533.344	216.95	817.563	1875.73	1032.71	1084.35	1173.73
TAG	TAG48:2-FA14:1	nmol/g	462.242	668.374	952.392	913.378	279.1	325.058	945.016	205.516	237.576	271.515	227.677	311.803	1075.54	551.061	599.987	604.614	139.308	744.846	299.846	856.048	1114.44	1307.14	859.161	1807.49	1680.16	3750.85	915.186	958.952	1252.68	1022.48	613.633	1666.18	6427.88	3310.08	4335.67	4234.23
TAG	TAG48:2-FA18:0	nmol/g	41.4684	47.2845	60.0203	71.7807	22.6218	45.297	74.9861	21.4457	23.5675	25.3599	23.873	27.9775	80.8788	42.9345	50.3466	46.4546	19.5169	51.0719	15.0314	50.6731	53.2644	50.5134	40.0106	94.4165	72.8498	166.93	52.9842	44.9645	56.4491	61.8132	27.0343	89.8263	263.382	171.649	211.425	189.367
TAG	TAG48:4-FA12:0	nmol/g	1.8697	2.2318	2.9563	2.4209	1.7695	2.4077	3.0405	1.6226	1.0307	1.6345	1.5074	1.3511	2.0285	2.4553	2.3324	1.9496	1.2869	2.552	1.2626	1.1237	1.0081	1.1289	1.2247	1.6571	1.8671	4.5847	2.6793	0.9052	1.4341	1.0483	0.6979	2.4411	7.1476	4.0956	2.7202	4.1238
TAG	TAG48:4-FA18:3	nmol/g	16.0662	30.8714	35.8892	29.5207	16.2622	17.2204	42.6905	11.1618	10.9232	13.6718	12.8512	12.0166	29.9541	19.9165	21.5627	25.0897	7.7252	30.2304	3.9235	7.8824	6.5139	7.7929	8.7253	11.7053	9.4165	28.1989	8.7517	6.5646	13.3321	9.076	5.4685	13.7205	37.0005	24.5397	28.0153	27.861
TAG	TAG49:0-FA15:0	nmol/g	336.524	303.425	337.471	432.039	278.962	377.626	446.186	260.247	172.482	124.507	173.647	232.218	202.904	352.391	396.187	335.346	140.683	275.509	40.3147	102.22	44.4286	74.5816	74.9142	104.325	82.1826	414.302	73.5256	37.8195	72.1936	122.473	55.9631	246.461	341.434	193.601	125.363	182.538
TAG	TAG49:3-FA18:2	nmol/g	28.1132	33.024	40.6366	36.6108	22.6573	31.4232	59.6155	18.5715	14.9605	17.3591	16.8928	20.9199	31.0694	25.6335	32.7974	35.3442	12.8348	36.5205	16.0243	12.366	27.2873	23.0487	26.9275	37.6595	48.8639	93.227	44.9198	25.4233	27.7866	15.4627	14.3522	39.1821	142.761	76.769	66.8123	85.4953
TAG	TAG50:0-FA14:0	nmol/g	240.6	168.586	192.568	271.913	134.895	279.717	238.237	165.858	116.012	112.82	117.634	143.858	181.268	199.815	256.701	183.029	112.129	151.084	54.4944	163.573	51.1287	89.6313	85.9397	138.026	86.5296	495.784	83.4685	41.5468	80.7081	181.864	67.1548	282.272	460.452	260.867	204.309	231.068
TAG	TAG50:3-FA14:0	nmol/g	157.308	161.737	193.354	194.986	127.557	201.675	236.637	119.107	86.5528	120.997	104.299	120.654	167.554	151.983	187.396	176.539	101.254	185.37	188.09	123.103	183.111	198.659	175.88	292.255	401.748	790.764	384.558	184.287	186.301	136.775	126.443	407.198	1403.09	635.218	535.48	692.394
TAG	TAG50:3-FA18:0	nmol/g	41.1809	46.2506	49.0151	60.9487	44.6487	71.0572	81.3465	35.3832	29.8747	37.5952	33.2246	33.0596	52.1113	46.3395	52.3351	50.6719	31.2181	47.5028	11.1947	23.4607	23.4241	22.409	23.5319	45.4575	45.8816	109.523	42.6898	23.7688	27.9485	27.7319	16.2227	64.6262	109.733	95.0478	77.5979	92.9725
TAG	TAG51:0-FA17:0	nmol/g	423.972	351.829	427.639	543.029	289.341	440.96	431.709	306.901	188.014	137.46	191.668	246.996	278.866	384.161	431.582	343.304	142.797	312.798	76.708	185.551	87.1087	167	159.779	210.945	148.272	879.24	116.905	64.6964	134.127	210.902	109.558	460.607	747.092	392.414	314.345	354.461
TAG	TAG51:1-FA16:0	nmol/g	1675.47	1585.49	2175.1	2371.37	1213.63	1610.02	2183	1166.44	799.261	592.486	780.693	1090.13	1545.19	1672.49	1895.73	1606.4	584.153	1708.02	524.698	1112.96	757.049	1362.53	1087.47	1549.26	1284.76	5538.02	819.343	568.998	1041.31	1314.38	770.525	2873.22	5793.32	2923.36	2446.56	2758.45
TAG	TAG51:3-FA16:0	nmol/g	92.4059	116.573	138.56	144.397	97.1454	104.221	163.856	70.7895	39.2115	35.418	51.8474	56.4533	79.757	102.105	107.991	108.331	30.3841	117.86	39.4759	31.9089	72.6818	77.3622	74.8628	102.97	131.441	343.181	99.9377	57.5071	79.0085	42.404	39.3871	156.219	457.534	244.099	205.846	241.722
TAG	TAG51:3-FA18:3	nmol/g	47.5326	54.855	54.4594	64.0505	74.6788	82.2954	80.7147	53.7181	33.4956	28.6224	39.2104	35.5225	34.3125	58.9584	56.1337	54.4592	30.1823	50.7979	3.68514	7.44544	2.72054	5.38714	5.94284	8.33084	3.96084	29.0294	5.29334	2.42184	7.95324	9.04394	4.60454	19.0802	14.6955	15.0861	8.01794	11.8576
TAG	TAG51:4-FA20:4	nmol/g	4.139	5.2109	5.193	5.7222	4.0121	5.0707	7.2751	2.7359	2.0331	1.7877	2.1057	2.4293	3.2554	6.5315	5.3573	5.4041	1.7671	4.4942	0.6426	0.5927	0.6726	0.5915	0.7957	1.3556	1.0273	2.6281	1.5297	0.5861	0.6302	0.8368	0.4323	1.4946	4.4673		2.6245	2.0899
TAG	TAG52:0-FA16:0	nmol/g	1453.69	1091.91	1449.96	1945.85	824.376	1446.74	1257.81	1045.19	606.893	491.849	621.02	818.877	1068.69	1274.39	1445.62	981.32	459.582	941.343	361.024	948.955	397.914	739.771	574.79	990.024	615.522	4007.99	496.252	304.466	627.519	1069.44	460.118	2066.28	3648.95	1774.48	1583.27	1693.88
TAG	TAG52:1-FA18:0	nmol/g	8692.34	6775.77	9293.9	11335	5381.15	8835.38	8820.87	6174.13	4042.79	3264.35	3722.82	5479.75	7894.32	8552.79	9589.69	7176.51	3308.22	7614.74	2825.61	7379.76	3656.35	6542.76	4506.42	8792.7	5872.61	32848.2	4166.13	2791.9	5174.25	9335.41	3805.2	18170.3	32518.4	16024	14802.3	15605
TAG	TAG52:2-FA14:0	nmol/g	22.1607	20.9205	31.7812	33.8864	10.7035	22.74	30.8645	12.1876	10.0943	10.3736	9.56571	14.3187	32.3252	20.2389	31.4294	22.0043	8.39501	23.7369	14.3954	22.2688	16.2113	35.4954	18.4699	39.9954	24.7049	107.739	29.4144	15.3791	23.48	26.6789	16.3837	44.4337	177.407	82.9678	53.9974	104.376
TAG	TAG52:2-FA16:0	nmol/g	15110.7	12901.7	19527.8	18773.2	9293.08	11442	15830.3	9104.03	5903.4	5568.52	5915.84	8612.45	16126	14535.7	15398.4	13290.8	4620.9	14772.6	8597.94	15160	14008.4	22819.6	13285.9	28216.8	21555	85892.4	14283.2	10950.6	17379.6	19023.9	11701.9	43311.2	123552	53292.8	53447	55587.5
TAG	TAG52:2-FA20:1	nmol/g	63.9313	65.1518	102.809	87.3692	27.8602	46.1582	89.7327	27.0618	26.1796	24.3842	22.8384	37.6052	96.6443	58.7968	75.6256	55.9949	17.0708	73.6557	37.1137	63.9688	58.8699	103.06	54.4276	118.889	69.9169	283.958	80.9817	53.6082	77.0738	77.7467	47.9724	126.349	531.243	251.526	189.125	330.378
TAG	TAG52:3-FA22:1	nmol/g	3.60247	2.36417	3.58197	3.05097	2.00807	2.62557	2.95637	1.56307	0.994669	1.33507	1.55457	1.73967	3.13507	2.34807	2.62517	2.58097	1.10057	2.56757	1.70537	1.86587	3.02747	3.36357	2.20307	4.65217	4.21577	13.5061	3.86207	2.43477	2.97697	2.56447	1.86057	5.27157	20.0431	8.80857	10.5713	10.8703
TAG	TAG52:5-FA18:3	nmol/g	100.844	99.8678	120.102	110.047	108.52	114.846	140.602	78.8041	48.238	58.1043	66.0786	63.9025	90.8537	89.6802	89.3684	96.304	47.3784	110.304	21.3035	27.0393	21.2433	30.3172	30.1092	45.2315	36.9735	127.923	39.6234	22.2607	43.9949	29.2855	21.4458	66.6873	129.074	101.385	76.3448	91.3699
TAG	TAG52:5-FA20:4	nmol/g	15.7246	21.0397	25.9324	19.4763	10.6627	13.6508	30.0132	8.64954	7.38164	7.96704	7.04174	9.17894	18.7067	20.535	16.9228	20.384	4.81664	19.738	7.67794	5.80614	13.3914	7.51424	10.2409	15.3845	14.2041	29.9864	21.7362	10.4407	8.30464	7.02564	4.48484	18.2816	56.3896	23.0891	74.6944	30.7483
TAG	TAG52:5-FA20:5	nmol/g	9.14179	9.45619	10.4105	9.11979	7.76559	9.01939	13.1514	5.99519	3.99719	4.14289	3.96729	4.53489	7.39969	11.7511	9.40479	9.61819	3.40089	9.26159	2.09939	5.08409	2.74219	4.82109	3.06349	5.00349	5.32519	32.7414	4.99609	1.90969	3.30249	6.73859	2.80219	15.9096	32.4626	13.2359	12.9644	11.0638
TAG	TAG52:6-FA20:5	nmol/g	32.7274	22.8427	23.4915	16.8453	31.3925	23.022	24.9369	10.7986	9.12765	10.9376	11.2133	13.026	14.2927	19.4218	17.9628	13.8111	5.61875	18.8984	14.1852	29.3583	16.4668	35.234	19.612	38.6919	38.7013	253.249	33.1347	12.2726	18.268	36.2936	17.8875	118.164	255.366	106.553	87.947	79.4586
TAG	TAG52:8-FA18:2	nmol/g	15.3123	14.4283	17.8804	22.4386	14.5649	23.1175	24.2039	13.5014	7.99716	8.07316	9.60626	10.4068	11.0431	15.2681	18.661	14.7376	8.08736	14.7785	5.28356	5.14136	5.26216	6.61706	7.70076	8.86376	12.3367	42.3092	11.9594	4.98986	6.51186	6.42536	4.44746	22.4474	41.9613	19.176	17.6451	20.6363
TAG	TAG53:1-FA17:0	nmol/g	1315.91	946.255	1262.21	1663.23	874.476	1373.99	1381.1	941.228	570.581	392.043	506.345	769.65	918.32	1154.85	1417.99	1121.36	466.854	1049.57	287.822	666.003	317.195	740.2	535.04	895.689	572.577	3745.29	482.79	254.528	503.12	813.33	408.167	2091.58	3240.79	1687.58	1266.68	1490.33
TAG	TAG53:2-FA18:0	nmol/g	637.654	492.453	605.703	720.471	396.149	634.767	741.189	427.774	280.188	216.802	251.058	364.591	516.454	543.215	647.51	564.634	226.593	537.316	173.125	355.592	275.152	466.96	349.251	603.197	382.843	1831.87	382.63	199.537	323.69	461.588	255.787	1080.14	1845.22	1143.14	877.663	930.205
TAG	TAG53:2-FA18:2	nmol/g	139.824	113.352	129.81	189	141.595	219.737	184.615	124.487	69.313	63.6095	79.8903	92.5672	95.0148	133.264	159.955	130.375	73.3471	120.644	48.0798	49.6064	43.6787	65.72	66.4845	94.4222	127.509	472.443	125.353	43.6738	57.2275	61.3771	44.8217	259.495	352.015	206.417	149.301	195.207
TAG	TAG53:3-FA18:0	nmol/g	70.6266	59.1765	62.3227	88.9485	72.4074	113.285	102.422	64.5624	32.6997	23.3396	34.2771	37.1506	43.5557	69.4902	80.6663	63.6206	29.4058	59.4424		10.1623	12.1517	16.9352	17.0595	28.642	25.0274	154.786	31.9982	6.22762	11.8384	19.3034	1.34933	78.8418	108.549	78.5971	57.4821	71.2463
TAG	TAG53:4-FA18:3	nmol/g	86.0036	80.3211	90.0869	99.1395	109.453	113.382	118.944	77.3734	45.7393	39.5969	51.1658	50.5346	61.2738	77.9646	80.5588	84.6387	38.8523	84.1039	9.11854	14.7025	7.06834	15.0326	16.2048	19.0052	12.9248	88.3237	15.7305	6.04374	19.1151	18.8998	11.3887	50.8777	52.1776	44.6765	23.2837	37.4798
TAG	TAG53:5-FA18:3	nmol/g	27.2366	20.2119	23.3223	24.5027	25.8962	26.6482	32.5337	18.525	10.0882	11.0358	13.1586	12.4952	16.8464	19.1351	18.9255	22.4239	9.46293	22.7758	2.64162	4.48123	2.60873	5.98243	5.57982	6.95573	4.46033	22.313	5.59302	3.13293	6.71553	5.84572	3.56723	14.0868	20.098	15.3902	9.64392	12.9893
TAG	TAG53:5-FA20:4	nmol/g	7.09255	7.96465	9.45025	7.82995	5.46495	6.53815	14.0556	4.52755	3.16945	2.83965	2.99215	4.08035	6.43485	8.75625	7.91755	8.71905	2.56765	7.14205	2.17625	1.15655	3.03745	2.42465	3.49275	4.74645	3.37275	9.79645	6.51855	2.74965	2.23795	1.95815	1.53635	4.62195	14.1035	6.63815	16.6329	8.08335
TAG	TAG54:0-FA16:0	nmol/g	71.4709	65.3944	77.0587	112.006	43.0814	67.789	76.1543	48.202	33.6104	20.5189	30.3426	47.8316	48.3487	69.2986	91.6369	52.3932	19.3021	48.6747	8.8054	21.1376	7.9949	16.9375	11.734	19.4968	12.6533	77.7089	12.1789	5.2939	14.8383	26.2937	9.1532	38.6154	66.0697	35.8752	26.6284	40.094
TAG	TAG54:2-FA16:0	nmol/g	315.874	276.618	475.947	464.211	183.758	230.541	381.982	166.084	125.529	101.202	115.39	191.585	385.506	296.667	328.461	255.977	80.3659	326.627	181.824	320.055	230.874	502.584	233.558	517.276	315.507	1674.72	305.018	191.191	338.46	373.202	226.197	703.45	2339.07	974.573	681.364	1393.61
TAG	TAG54:4-FA16:0	nmol/g	106.173	116.769	141.814	135.596	87.659	104.346	152.981	70.1722	47.3236	46.2933	50.7711	62.9312	109.412	130.49	105.523	104.228	38.5193	115.637	45.4806	38.8885	61.5664	66.6696	61.623	109.43	93.4037	329.881	126.227	61.8011	66.0653	49.9639	40.0073	151.165	383.002	184.148	250.078	321.171
TAG	TAG54:5-FA16:1	nmol/g	18.1611	15.1171	17.5977	14.7332	7.71305	9.99245	19.8091	7.77255	5.18565	6.00185	5.39535	7.38555	18.7442	14.2553	13.243	14.7213	4.53855	14.7624	6.89325	6.50945	13.2752	10.8534	10.1762	21.5827	17.2465	30.7026	26.8142	13.4032	10.6494	7.56215	5.81835	15.8659	67.1089	30.7303	67.9035	53.7398
TAG	TAG54:5-FA18:1	nmol/g	658.736	435.518	534.903	536.722	485.98	583.406	655.243	399.218	228.696	275.639	281.221	298.62	474.48	435.185	429.397	486.111	220.976	497.778	146.881	167.275	166.001	232.95	203.841	322.937	320.702	1112.47	458.548	177.812	265.079	200.483	150.178	606.66	996.208	814.837	549.261	751.484
TAG	TAG54:5-FA20:3	nmol/g	22.39	20.7662	26.3418	20.1943	13.5915	17.5223	27.895	11.3117	7.1642	8.7311	8.5482	10.9968	20.4549	18.2099	18.987	19.1717	6.6059	22.3173	11.1298	6.8538	16.0315	13.3884	13.6927	29.1082	24.2962	51.0248	40.5273	17.6948	14.3058	9.9894	7.6617	23.4714	87.191	39.6737	74.9123	71.8181
TAG	TAG54:6-FA16:1	nmol/g	15.6459	12.4702	17.6224	11.9444	6.78531	8.32721	22.7748	6.94941	4.56341	5.51911	5.01901	6.12451	17.3099	16.3639	12.1366	14.7961	4.16491	12.8194	3.22681	3.42611	5.58501	5.18381	4.98581	9.36751	6.55731	12.677	10.2926	5.02711	5.85911	4.17611	2.81361	7.02651	28.5365	13.5008	39.2306	19.7423
TAG	TAG54:6-FA18:3	nmol/g	36.3388	33.4158	36.1091	37.8054	51.6679	62.0611	54.7622	38.1212	20.259	27.1663	27.0755	24.0827	30.4581	31.8622	32.1254	37.8944	21.7675	40.2492	7.69053	6.85372	5.86642	8.47862	9.28613	12.4563	11.2535	49.4631	19.7062	6.92073	12.6402	7.72002	6.53493	25.5775	33.0269	34.5759	18.8272	27.508
TAG	TAG54:8-FA18:3	nmol/g	0.909525	1.12482	1.71822	1.49303	1.91292	1.75392	2.28662	1.08003	0.662025	0.865525	1.01412	0.826025	0.943425	1.37722	1.54943	1.41853	0.726025	1.49002	0.173125	0.219525	0.163825	0.456225	0.224525		0.287325		0.204525		0.245625	0.417925	0.172725	0.916825				1.15072
TAG	TAG54:8-FA20:4	nmol/g	0.590675	0.686175	0.868175	0.636475	0.477175	0.560675	0.768775	0.344575	0.289375	0.232075	0.375175	0.250675	0.538875	0.489275	0.655075	0.482475	0.176475	0.557375	0.227075	0.252375	0.212775		0.225175			2.23267		0.288375	0.295575	0.321675	0.168975	1.14587		0.830475		1.43928
TAG	TAG55:2-FA18:2	nmol/g	24.9351	19.865	19.6279	33.1091	29.677	44.3027	30.4363	20.563	12.8624	11.4663	14.2672	15.6783	15.8569	23.0548	27.6299	20.6375	11.5215	17.8315	6.63591	6.87161	6.89441	10.3594	10.7698	14.6463	26.0999	83.6378	29.0771	6.99941	8.03821	9.04171	7.86471	53.4274	47.5405	31.8726	24.5275	32.4081
TAG	TAG55:8-FA20:4	nmol/g																																				0.037
TAG	TAG56:4-FA18:1	nmol/g	208.586	109.824	157.81	152.353	86.7268	131.184	173.408	84.4346	56.1188	57.3045	52.6495	79.4309	157.322	124.414	128.158	126.98	46.4793	125.497	76.173	82.8532	122.846	177.631	110.188	261.295	170.357	600.194	319.634	118.605	130.048	108.236	93.6523	321.45	790.139	464.114	400.134	623.562
TAG	TAG56:4-FA18:2	nmol/g	46.9425	24.5741	35.2291	35.6826	19.1872	30.0772	40.0321	19.2367	12.442	13.2837	11.5075	17.6894	34.9693	24.7513	30.0649	26.0309	11.043	29.2576	24.4841	21.8186	32.9604	45.1051	27.9868	62.7624	48.9784	168.167	100.237	34.0893	33.7497	26.6037	24.8427	78.7245	211.356	136.869	76.426	173.624
TAG	TAG56:4-FA20:3	nmol/g	57.6204	45.7781	53.8869	58.9068	37.3173	66.9973	68.4949	39.943	25.2136	22.7184	22.1335	30.7854	51.3826	55.0644	53.72	53.1258	22.633	48.3125	14.3475	16.847	18.3809	25.0431	20.8041	44.8787	28.5761	108.907	53.8455	17.4769	20.5687	23.1095	15.9429	73.1681	111.024	69.6742	87.8657	99.8913
TAG	TAG56:6-FA18:3	nmol/g	3.57714	3.70774	3.27474	3.74104	3.97244	4.92284	5.60344	2.82234	1.93634	1.88074	1.80024	2.07794	2.77114	3.63584	3.46384	3.30074	1.88474	3.20604	0.755537	0.949438	0.882637	1.04554	1.15184	1.91094	1.47904	4.14044	2.30504	0.917837	1.37504	0.929137	0.746237	2.41004	5.51644	3.35954	2.69834	3.78814
TAG	TAG56:7-FA16:0	nmol/g	29.3142	24.7349	30.8552	35.4829	19.4702	21.6832	35.8841	17.3146	11.1927	9.8299	13.0059	17.2454	21.3538	33.7402	31.6939	25.0869	8.6687	19.2305	4.5545	6.3476	3.6126	6.7365	5.5625	8.702	5.4631	29.1691	7.5324	2.5726	7.1529	8.8308	3.6586	16.8216	27.78	15.2356	15.2547	16.5655
TAG	TAG56:7-FA18:0	nmol/g	125.594	80.1894	77.2954	139.292	130.167	196.012	106.712	92.6839	48.8813	39.4284	60.8057	65.9602	61.2654	90.3873	112.973	72.5796	36.5691	57.1274	16.0262	39.5945	19.0276	50.0073	36.6931	53.4929	56.2392	335.687	52.2277	15.4338	27.9118	57.4777	34.4098	220.666	149.225	103.382	84.2653	86.2076
TAG	TAG56:7-FA20:4	nmol/g	11.8973	10.9397	11.2003	12.4767	10.1157	11.9252	16.5967	7.47466	4.87066	5.64406	5.49216	7.23476	10.4562	11.5399	11.1254	11.411	4.06906	9.97676	5.73186	4.88806	7.85056	7.94816	7.76006	12.1024	12.868	34.842	23.8523	7.26786	6.50526	6.24286	3.91536	21.6068	42.0194	21.6102	33.1275	23.5139
TAG	TAG56:8-FA20:5	nmol/g	56.4932	32.516	34.674	35.3799	52.0314	46.6776	47.8958	22.1383	16.0534	19.4591	20.4225	26.467	29.3436	28.0399	34.0234	28.6683	10.8242	26.3556	32.7776	50.6348	34.2908	73.1433	45.735	88.0463	75.8421	462.752	104.954	26.7322	41.8669	73.6426	37.1843	277.861	414.028	225.043	157.38	175.704
TAG	TAG58:10-FA22:5	nmol/g	0.950875	0.828275	1.02208	0.839175	0.437875	0.773775	1.42118	0.468275	0.328775	0.295475	0.482075	0.387075	0.784075	0.983175	0.806175	0.753975	0.307375	0.857675	0.145075		0.248375	0.349275	0.295775	0.498975	0.341075	2.46537	0.343675			0.434275	0.110275	1.03238			1.18687	1.17328
TAG	TAG58:2-FA18:1	nmol/g	58.1551	50.3342	64.1637	84.7033	26.1232	47.7783	73.8201	34.4959	27.641	13.4865	16.605	44.3734	46.5679	50.5314	89.6251	55.5806	13.1266	45.8768	5.39658	15.1614	7.16218	16.2503	12.3321	23.5851	9.46368	55.8701	13.744	4.90698	12.6775	23.8911	7.39027	41.1575	46.2525	35.4521	24.8005	34.7801
TAG	TAG58:6-FA18:1	nmol/g	61.8685	21.5602	29.7872	32.31	21.3527	31.1329	54.4436	24.1287	13.368	16.9007	12.703	14.9292	39.218	47.3479	33.6217	38.6454	13.9431	24.7248	8.59645	9.83305	15.3268	17.7544	13.4398	30.0566	19.1378	53.596	55.1529	14.2198	11.8765	14.2226	9.19625	36.5429	74.8481	50.8058	99.9536	66.0477
TAG	TAG58:8-FA18:2	nmol/g	5.0956	2.0659	2.9126	2.9182	2.1871	2.6323	5.329	2.1879	1.1627	1.5267	1.4324	1.4904	3.0832	3.4172	2.7069	3.3984	1.3502	2.4114	0.5495	0.6741	0.4843	0.8718	0.8384	1.2219	0.9169	3.3282	2.0388	0.5828	0.9785	0.6202	0.3292	1.9284	6.6952	3.3775	3.3468	2.3054
TAG	TAG58:8-FA22:5	nmol/g	10.9308	5.56145	7.50975	7.08105	5.60995	6.61905	11.1451	4.76675	2.38175	3.59155	3.32585	3.55025	6.69635	7.40325	6.01675	6.90975	2.56455	5.68585	2.07385	2.00335	2.42685	3.59635	2.11355	4.42085	3.11275	12.4671	6.57195	1.76885	3.20835	2.97325	1.39405	8.09925	12.0626	8.90975	9.41145	9.52855
TAG	TAG60:10-FA22:5	nmol/g	2.51366	1.80756	2.22986	1.97786	1.19886	1.46246	3.46656	0.891362	0.553863	0.745862	0.847562	0.727463	1.58536	3.37746	1.74346	1.68836	0.573662	1.40086	0.129562	0.504563	0.539162	0.616563	0.268863	0.839363	0.445763	2.32906	0.434362	0.255063	0.493362	0.408863	0.268363	1.54876	2.35076	1.45826	1.86916	1.48746
TAG	TAG60:10-FA22:6	nmol/g	0.990325	0.560425	0.864525	1.06793	0.476125	0.825725	1.09522	0.510225	0.298125	0.255125	0.323725	0.476425	0.789925	0.786625	0.970725	0.808825	0.256925	0.651225	0.297125	0.516625	0.449725	0.493725	0.463525	0.738225	0.681225	2.40713	0.706425	0.436325	0.486325	0.814525	0.269425	1.36912	3.43423	1.73202	1.32012	1.89233
TAG	TAG44:1-FA16:0	nmol/g	210.535	225.832	299.433	270.113	93.0094	134.117	297.74	91.9296	92.9601	80.0903	85.2882	121.017	268.59	208.409	257.064	192.913	55.4948	238.102	98.1041	206.157	183.943	200.369	159.296	300.316	362.112	820.274	186.881	133.69	213.288	245.368	99.7646	351.066	1147.63	629.205	777.418	825.644
TAG	TAG45:0-FA15:0	nmol/g	124.53	114.062	149.413	157.825	54.6567	123.035	186.832	73.5138	63.1354	40.7028	64.3686	67.6614	126.939	129.322	208.392	125.403	49.8924	113.905	15.3929	40.3224	22.5997	34.4048	32.8155	45.8417	48.3834	182.855	32.3088	17.6539	33.9635	49.8649	19.9732	93.8743	185.269	96.3734	67.7569	108.066
TAG	TAG46:1-FA12:0	nmol/g	80.3311	71.4443	95.7421	92.9265	33.9122	66.6186	102.805	42.7461	34.7043	34.4706	37.22	46.1645	74.2204	80.4289	104.33	71.8682	32.9665	81.3136	37.2426	59.4784	50.4272	62.1037	53.3456	91.2546	103.211	255.645	60.4117	36.2569	60.5039	71.4649	35.2949	107.14	354.575	193.895	208.553	231.551
TAG	TAG46:2-FA16:1	nmol/g	191.954	264.151	381.556	312.586	72.5741	107.934	351.519	71.2225	83.241	84.8857	77.2368	123.571	383.882	176.682	264.14	222.116	47.5685	277.221	92.5168	245.398	417.644	349.072	251.551	553.283	530.324	762.951	290.686	342.419	423.339	280.352	144.411	314.658	2185.56	949.311	1864.94	1252.78
TAG	TAG46:2-FA18:2	nmol/g	26.6008	27.5792	35.4404	33.6583	15.951	35.6502	42.4443	16.9537	13.6057	19.9393	18.312	18.5056	28.2535	26.3407	39.5054	27.9384	17.7937	30.8684	21.4003	16.4517	19.7895	20.3077	21.014	31.816	51.4392	92.2588	41.9134	17.929	21.9458	17.4136	11.7847	42.9572	146.517	79.4408	65.317	87.7404
TAG	TAG46:4-FA18:2	nmol/g	1.8358	1.8985	3.3923	2.4209	1.1983	1.5679	3.5575	0.8077	0.6212	1.0523	0.9091	1.4907	2.3929	1.4437	2.2352	1.978	0.6876	2.2518	1.9097	1.3216	3.6605	2.4763	2.5463	4.3669	7.8065	7.2735	6.916	3.354	3.0276	1.8743	1.2352	3.3109	14.1672	10.7974	13.5699	10.7622
TAG	TAG47:0-FA17:0	nmol/g	183.883	162.92	210.319	230.628	100.204	191.284	230.886	111.116	89.0435	65.9752	91.1491	109.026	171.003	178.899	237.701	171.651	72.8138	165.129	31.7578	93.2315	41.2451	70.2093	72.049	101.127	83.6604	364.206	51.948	33.2405	64.6729	111.888	44.1947	193.083	381.237	208.151	145.46	202.121
TAG	TAG47:1-FA14:0	nmol/g	206.943	218.264	284.833	284.745	107.236	201.804	327.925	122.303	105.911	84.4219	101.456	127.252	217.902	197.86	306.19	225.972	83.084	229.601	61.0067	117.956	96.1543	142.542	122.926	179.173	161.073	487.266	105.259	75.1029	129.925	142.687	76.8627	245.005	727.733	370.624	299.04	402.079
TAG	TAG47:1-FA17:0	nmol/g	76.3381	88.6722	118.865	127.011	39.6719	69.0675	138.853	39.6837	40.1936	31.8719	38.2295	46.9934	117.311	79.0167	106.766	84.9305	27.3265	94.4228	21.6693	59.2733	51.236	68.9069	62.433	98.5901	91.9706	247.825	51.5695	42.8776	67.1115	72.6535	37.1496	125.24	350.4	189.931	176.597	216.259
TAG	TAG48:4-FA16:1	nmol/g	15.3705	18.1601	24.7337	19.3271	8.74476	10.0463	27.3471	7.99916	6.85086	8.72546	7.37936	9.54336	21.9667	11.4448	16.4901	16.4435	5.56076	18.9931	6.08936	9.04656	25.9626	17.1204	16.0628	32.8367	37.6189	41.2593	31.4573	26.4298	24.6503	11.0036	8.78726	16.454	111.838	59.8837	103.241	71.0161
TAG	TAG48:4-FA20:4	nmol/g	1.17507	1.74057	1.55417	1.48827	0.898669	1.27557	2.18567	0.837469	0.370669	0.557169	0.549969	0.563069	1.35267	1.37517	1.76737	1.34077	0.547569	1.52797	0.480569	0.480369	0.687269	0.552069	0.469669	1.10917	0.867369		1.05587	0.362769	0.635269	0.567469	0.355669	1.32417	6.38737	1.31397	3.05967
TAG	TAG48:5-FA18:3	nmol/g	2.12426	2.85356	3.68926	3.20246	1.48126	1.96976	4.70906	1.00746	1.03696	1.32716	1.33526	1.30916	3.00616	1.95946	2.33836	2.36796	0.805656	2.78806	0.370556	1.02086	1.02136	1.32086	1.33596	1.65456	1.14926		1.19676	0.980656	1.83966	0.874456	0.523756	1.88496	6.51906	3.05236	4.69576	2.99616
TAG	TAG49:1-FA16:0	nmol/g	1347.53	1553.26	1952.2	1966	1030.99	1299.96	2233.07	926.902	744.707	550.444	678.754	954.404	1312.95	1484.87	1667.5	1527.51	508.607	1583.53	359.783	800.128	606.405	927.936	778.366	1186.03	927.254	3175.96	605.92	482.512	836.586	955.376	541.311	1752.44	4044.36	2000.36	1727.82	2093.44
TAG	TAG49:2-FA15:0	nmol/g	201.948	228.576	278.789	251.391	144.862	186.663	362.312	130.034	101.356	90.9711	102.846	138.016	194.999	191.81	234.28	239.848	82.6585	233.992	76.3654	96.6497	138.944	169.544	144.627	225.664	229.703	455.218	183.746	119.07	165.46	119.734	94.3839	234.437	819.025	383.841	383.037	417.349
TAG	TAG50:0-FA18:0	nmol/g	1807.27	1402.19	1742.24	2129.06	1010.63	1855.74	1691.97	1242.09	809.957	749.382	863.206	1050.1	1384.85	1479.01	1718.21	1270.09	673.02	1175.11	419.151	1188.46	463.44	697.237	701.436	1077.67	632.215	3774.33	585.662	370.718	684.59	1296.2	526.147	1978.64	3399.78	1882.09	1617.33	1687.82
TAG	TAG50:1-FA16:0	nmol/g	10129.2	10413.2	14528.6	14133.9	6548.01	9617.4	12895.3	7042.01	5369.13	4651.02	5131.26	7106.24	12729.8	11433.8	12359.2	9989.35	4103.29	11358.5	4782.24	11506	7509.65	10601.6	7833.54	14317.2	11781.6	40376.8	7144.17	5810.57	9401.9	13602.2	6426.12	21787.9	55450.4	25348	26695.6	25982
TAG	TAG50:1-FA18:1	nmol/g	5875.27	5827.96	8064.25	8135.92	3879.28	5768.1	7546.29	3954.67	3091.81	2856.18	2985.24	4053.53	6888.54	6304.2	7053.74	5797.13	2440.01	6496.76	2789.24	6535.66	4188.11	6073.33	4521.19	8129.7	6622.8	23146.5	4232.51	3172.05	5373.57	7669.58	3692.33	12900.5	31849.2	14823.9	15175.4	14603.1
TAG	TAG50:2-FA16:1	nmol/g	3201.37	3341.9	4839.71	3625.85	1683.73	2003.04	3908.03	1635.51	1355.9	1281.56	1237.84	1951.58	4106.51	2918.21	3303.67	3175.36	947.947	3600.88	1864.96	3380.45	4118.18	4670.65	3116.47	6567.47	5475.5	11661.8	3206.41	3281.12	4590.82	4130.7	2482.16	6040.76	26628.7	11020.6	15074.7	11606.5
TAG	TAG50:2-FA18:2	nmol/g	507.868	557.292	678.533	746.272	457.066	751.173	793.232	430.013	311.254	370.466	372.303	418.116	553.021	574.402	633.714	557.721	329.027	600.551	355.406	382.647	399.017	396.042	403.631	595.539	838.24	1985.97	678.962	366.473	440.729	435.487	277.326	1086.71	2659.26	1228.84	1140.8	1362.96
TAG	TAG48:3-FA14:1	nmol/g	119.004	136.665	195.692	182.013	51.1183	65.0523	209.226	42.4998	44.9358	62.2054	51.6449	68.8968	226.213	92.3299	120.486	126.814	30.0593	149.998	67.8779	132.592	297.163	250.189	181.846	414.974	423.741	541.951	282.588	272.192	286.9	164.092	110.564	249.969	1422.88	733.059	1225.97	918.991
TAG	TAG48:3-FA16:0	nmol/g	101.911	154.937	189.017	182.308	89.9018	113.94	226.347	69.636	60.8357	78.5724	75.3053	78.222	163.378	123.393	132.513	130.11	50.1613	164.524	56.5855	83.4524	155.762	132.543	115.382	199.144	295.71	463.58	191.386	145.286	161.618	94.7535	68.8868	196.54	813.094	402.94	528.313	546.572
TAG	TAG50:3-FA16:1	nmol/g	1087.65	862.676	1250.32	913.554	377.119	475.204	1029.81	385.632	306.953	345.268	321.146	502.915	1106.02	615.662	846.015	819.01	253.499	934.226	549.139	747.344	1462.77	1267.54	918.171	2020.89	1831.88	2369.85	1279.11	1296.73	1470.89	905.931	644.266	1260.66	7841	3325.34	5586.51	3505.5
TAG	TAG50:3-FA18:2	nmol/g	391.785	472.666	589.114	503.947	298.033	426.069	649.952	263.672	205.994	281.712	238.55	304.522	482.804	383.688	455.81	462.829	201.852	504.44	426.491	322.703	573.6	557.245	490.107	810.644	1128.87	1905.07	912.079	560.084	586.41	368.277	332.246	926.797	3789.42	1691.1	1732.3	1861.48
TAG	TAG50:4-FA14:1	nmol/g	28.0731	29.5633	38.2501	39.3713	15.9411	20.9994	53.5073	12.3958	12.6179	19.8845	14.5546	17.8529	42.4602	22.9364	25.445	30.7079	10.0418	33.1156	16.875	20.3296	53.2874	40.8287	37.4938	75.3091	90.3317	125.607	87.4364	56.1288	45.2434	23.8526	22.5782	60.6476	246.84	164.306	172.155	171.666
TAG	TAG50:4-FA18:1	nmol/g	79.415	84.0776	103.691	103.062	61.5882	79.4097	135.433	47.7777	39.2632	54.2894	46.549	50.6139	102.091	67.3941	77.5746	84.3553	36.3214	91.778	33.7848	44.7526	91.0623	83.3522	73.4453	141.465	157.319	242.491	141.737	93.9193	96.6117	55.9482	45.8939	128.682	453.472	305.468	330.529	312.361
TAG	TAG50:5-FA14:1	nmol/g	6.28259	8.80519	10.1963	9.73969	5.67479	5.70829	13.8118	3.27109	3.48709	4.70579	3.93299	4.10219	10.0812	6.75619	5.42949	7.79389	2.45479	9.33989	1.93429	3.31929	4.10889	4.70899	4.31159	7.53959	6.91979	13.0646	8.31939	4.84249	5.94069	3.52809	2.63349	6.52699	22.6976	17.2348	17.1043	17.3727
TAG	TAG50:5-FA16:1	nmol/g	10.8107	13.776	14.4043	11.7815	7.34284	7.94084	16.3745	6.55504	4.17654	5.09274	5.66564	6.85864	10.7516	8.46294	9.99954	10.1907	3.55194	11.4626	2.18554	4.64144	3.74304	4.16514	4.23094	7.29574	4.68984	9.48714	4.85444	3.75734	7.80214	4.35964	2.83234	4.93534	23.3397	14.2247	18.326	15.4639
TAG	TAG51:1-FA18:1	nmol/g	1864.23	1683.6	2175.87	2535.33	1383.89	1967.2	2534.83	1293.5	924.316	700.13	836.357	1194.67	1548.31	1847.9	2165.8	1861.24	699.668	1819.65	494.993	1036.94	655.743	1242.91	1017	1524.01	1195.09	5376.1	822.256	529.424	975.339	1234.62	730.105	2916.57	5453.9	2878.59	2286.87	2718
TAG	TAG52:0-FA18:0	nmol/g	2375.1	1679.51	2202.14	3076.52	1253.76	2470.51	1975.66	1672.91	949.421	799.441	957.069	1268.54	1620.02	1924.63	2212.6	1500.07	723.663	1342.96	526.159	1409.92	571.282	1044.54	848.35	1453.93	832.239	5729.01	760.677	451.653	915.454	1593.39	669.576	3034.78	5035.61	2556.71	2240.1	2388.03
TAG	TAG52:1-FA20:0	nmol/g	56.6596	49.8715	63.9457	81.6863	28.7292	50.8688	71.4796	31.5105	27.2872	20.8903	23.388	37.2158	54.3398	51.4583	74.2679	48.5669	17.9206	49.0659	10.9604	21.5861	13.8641	22.4389	16.0577	31.6237	19.843	88.7408	19.1289	11.9867	21.2969	29.0551	11.0405	46.9832	96.759	53.8268	45.7423	62.1667
TAG	TAG52:2-FA18:1	nmol/g	25290.3	20930.4	31123.2	30183.1	14646.6	18879.3	26059.4	14674.4	9616.59	9009.76	9784.25	13830.2	27170.3	24058	25388	21593.9	7451.47	23809.9	13014.6	24051.3	21453.2	35552.6	20386.3	44067.9	34197.3	141098	22687.4	17457.6	26581.2	30383.4	17619.8	68634.5	200370	84737.7	85346.6	87787.5
TAG	TAG52:2-FA18:2	nmol/g	767.98	691.984	835.087	1134.08	712.125	1132.89	963.525	683.217	413.054	425.717	477.827	554.422	668.168	805.846	915.543	714.299	451.265	747.358	442.314	500.041	453.817	566.523	494.039	805.719	998.235	3489.01	855.503	431.324	527.861	592.872	359.572	1894.21	3380	1709.24	1493.48	1891.48
TAG	TAG52:3-FA16:1	nmol/g	3053.01	1568.44	2554.02	1993.65	826.619	1164.32	1991.33	917.484	636.033	686.109	639.158	989.032	2438.35	1423.71	1795.19	1659.36	561.064	1837.61	1123.96	1687.21	2697.84	3200.38	1944.55	4642.71	3339.63	7462.57	2587.21	2180.48	2900.32	2327.06	1571.83	3829.5	16271.8	8330.64	10304.3	8098.11
TAG	TAG52:3-FA18:3	nmol/g	223.32	228.085	244.791	303.789	321.23	384.044	310.315	247.222	141.508	135.304	177.331	170.921	168.119	269.537	243.198	209.347	138.975	222.512	22.812	54.4892	17.6014	36.2767	33.6932	47.2325	30.9412	226.684	33.4622	16.0792	50.492	67.2536	28.3639	141.952	134.654	106.694	64.1847	94.6515
TAG	TAG52:4-FA18:1	nmol/g	843.156	802.245	1001.03	952.379	796.699	842.339	1056.1	606.537	375.522	425.391	467.472	495.323	780.57	747.162	735.067	752.673	338.96	868.238	301.269	344.871	511.551	542.544	442.024	804	825.472	2018.71	793.763	507.778	622.308	406.296	317.815	1034.47	2959.06	1739.98	1614.14	1754.23
TAG	TAG52:4-FA20:2	nmol/g	4.10058	3.43998	4.46198	4.54288	1.96448	2.77628	5.64758	1.50748	1.14058	1.49948	1.21448	1.91038	5.08608	2.95128	3.21578	3.32398	0.919181	3.17278	2.23918	2.08718	5.21768	5.42238	3.64458	8.50538	7.59348	13.941	9.02118	5.36078	4.35328	3.07088	2.61948	6.24888	26.3508	14.1857	20.7284	23.4383
TAG	TAG52:4-FA20:3	nmol/g	17.9163	22.3174	27.4836	19.1641	10.5326	16.2171	28.6598	9.07495	7.91055	9.02775	7.54795	10.276	20.8334	19.0227	18.4424	18.649	5.90995	22.8033	8.23725	6.72635	14.7478	11.5089	11.2834	22.305	16.6106	42.8865	24.8117	13.7418	12.7562	9.68625	6.77835	20.1588	69.0284	33.2011	60.4931	59.9087
TAG	TAG52:5-FA14:0	nmol/g	5.48075	6.49025	7.97575	7.21375	3.64365	5.27325	10.8919	3.26875	2.54825	3.50315	2.86315	3.22295	6.58055	8.33905	6.58125	6.75055	2.40245	6.58845	1.56535	1.33735	1.52935	2.08475	1.86675	3.44945	2.55255	7.09585	4.26575	1.65555	1.79535	1.93545	1.12085	3.19105	10.1732	5.54655	9.34765	6.87635
TAG	TAG52:5-FA20:3	nmol/g	3.70135	3.89485	4.59065	4.05915	1.96495	2.88765	6.53435	1.55155	1.13635	1.76195	1.66065	2.08625	5.37805	3.02325	2.97325	3.61785	1.06565	4.05515	1.58795	1.34635	3.83755	2.74025	2.82855	6.22395	5.17215	8.35195	7.21385	4.42335	2.87535	2.32165	1.39175	4.20115	19.7704	7.51815	21.8858	18.5437
TAG	TAG53:4-FA20:4	nmol/g	6.9242	7.8062	7.642	9.493	7.0389	8.5547	13.0976	5.479	3.7132	2.8485	3.0735	3.8193	5.3568	9.8569	8.37	8.4326	3.3498	7.1213	1.0137	0.9937	1.5718	1.1736	1.5707	1.9864	1.5956	6.092	2.7442	0.9704	1.2394	1.0791	0.8927	2.9742	6.5483	3.0801	6.785	2.6486
TAG	TAG53:6-FA18:1	nmol/g	4.78559	2.20659	6.08129	11.0185		4.36529	3.31229	1.03519					2.59239	3.84219	9.45939	0.174887		1.69089		4.29909		3.09069		5.89789	2.20429	56.1928				7.34839		18.1484	47.8154	18.2994	23.141	20.3058
TAG	TAG54:2-FA20:0	nmol/g	53.6382	44.8741	59.5693	71.6867	29.036	50.9681	62.872	33.0311	24.2874	19.5934	23.6384	34.334	50.5716	45.5205	60.1492	43.2507	16.3288	48.4964	12.5342	18.9772	17.8224	23.1888	15.5119	34.9451	24.3699	85.2454	28.3287	15.7726	24.293	26.998	12.1457	47.089	106.835	57.8086	57.0513	73.3864
TAG	TAG54:3-FA18:1	nmol/g	23142.8	10010.9	16423.8	14774.1	6872.57	10989.4	13849.8	7879.78	5118.22	5170.81	5040.68	7269.23	16503.5	11205.6	12932.2	12203.1	4542.75	12336.7	7555.92	12443.3	13772.1	22140.9	12154.4	29952.1	19841.2	72318	18871	11170.4	16584.6	17044	10729.7	40073.1	107037	56686.3	52696.8	53717.3
TAG	TAG54:4-FA18:0	nmol/g	375.867	317.86	330.822	442.086	446.171	684.211	511.443	391.337	233.837	244.023	256.109	262.621	304.425	368.276	384.729	373.346	240.139	334.521	62.8361	97.4645	54.5774	80.8194	78.3686	121.262	122.312	573.891	190.926	56.4478	93.8762	123.984	61.804	385.582	335.514	297.27	179.368	261.929
TAG	TAG54:4-FA20:2	nmol/g	22.9536	15.4304	21.8117	19.0167	9.74415	14.079	20.2592	8.25915	6.50625	6.93965	6.65575	9.57055	19.0664	15.1191	14.8773	14.767	5.49195	16.2055	11.5425	9.41725	20.545	22.4035	15.7578	33.2908	29.7042	76.8334	40.8944	19.788	18.4894	12.4053	11.6948	36.4586	124.845	64.4126	66.4977	88.0079
TAG	TAG54:4-FA20:3	nmol/g	102.249	108.443	140.027	118.659	72.3708	87.2315	135.115	58.9912	41.4738	40.6254	42.4374	55.9958	102.957	109.937	98.2901	99.8985	31.6499	112.855	42.1271	36.8589	57.9437	65.8517	59.1204	109.163	87.3919	299.982	116.145	55.8048	64.9363	50.4817	38.2565	152.03	348.631	175.986	235.378	295.049
TAG	TAG54:5-FA18:2	nmol/g	183.807	141.185	159.401	171.187	156.76	239.782	233.684	138.954	75.1517	110.809	102.609	112.091	138.727	126.075	141.231	158.083	87.1957	153.344	125.161	57.173	145.284	119.974	126.009	208.005	357.009	688.727	494.281	171.73	133.687	72.3124	77.2807	350.507	792.329	545.058	388.105	526.242
TAG	TAG54:6-FA20:4	nmol/g	24.2367	22.2636	24.8059	24.2027	15.9925	16.815	33.0433	12.3186	8.00471	8.62821	8.81491	10.0058	22.5348	21.7645	20.7635	22.5438	6.52031	19.9088	10.5896	8.29391	16.1334	13.8282	14.0346	23.3651	22.256	66.1633	35.6536	15.2098	11.945	11.2758	7.58591	31.555	94.1403	37.9164	100.46	44.6975
TAG	TAG55:5-FA18:1	nmol/g	29.1442	20.5133	24.426	24.6043	22.6465	24.673	32.6214	14.9174	9.81209	9.19359	11.3627	11.6931	20.9092	20.6724	19.162	22.6698	7.74089	21.0708	5.17599	6.99029	7.44049	11.6449	10.6826	20.969	13.0891	46.3744	16.9932	6.88659	10.1798	8.79119	5.85379	20.6092	57.163	29.2848	31.6023	33.3601
TAG	TAG55:5-FA18:2	nmol/g	7.72251	5.90161	6.31951	7.18961	6.72081	8.61501	9.69371	5.17991	3.05951	2.87501	3.84781	3.73461	5.34891	5.32971	5.58021	5.88311	2.65251	5.72811	2.71111	1.58221	2.72911	3.40301	3.48781	5.62871	6.91811	17.4051	9.87681	2.76131	3.61861	1.99561	2.08371	10.096	17.7975	11.6957	9.63811	13.9642
TAG	TAG55:5-FA20:4	nmol/g	12.9712	11.6366	13.3598	15.5189	11.401	12.1052	20.6766	8.85739	5.48499	4.38509	5.20699	6.71649	10.2834	14.8327	12.3253	14.8284	4.33609	12.1101	2.87269	2.39899	4.12789	4.04929	4.77269	7.11279	5.33399	15.1207	9.48969	3.38689	3.82619	3.42079	2.17359	11.0613	16.7401	10.0088	18.9326	10.9526
TAG	TAG55:6-FA18:1	nmol/g	14.3876	10.8218	13.2678	16.5196	7.58461	14.8003	16.927	8.83911	4.30461	3.22261	4.54631	5.80071	10.8766	13.8992	14.3774	14.9021	3.88931	11.6896	2.07741	10.0513	7.03531	15.1096	14.1189	32.2259	15.9795	61.4336	11.0044	5.19521	9.16121	13.9282	4.39961	23.9707	100.634	27.927	40.3275	28.29
TAG	TAG55:7-FA18:1	nmol/g	292.21	202.595	240.307	373.475	177.366	358.21	280.235	226.791	141.94	103.487	118.829	193.828	223.845	260.899	335.29	242.907	120.471	206.606	63.9297	215.124	67.0139	146.995	97.4665	211.421	117.959	842.681	117.099	51.8581	110.025	267.599	87.3343	551.191	663.862	370.397	320.745	325.137
TAG	TAG56:4-FA22:4	nmol/g	12.7602	9.1779	11.5215	14.267	7.8314	9.5374	16.5234	7.885	4.9955	4.5494	4.1641	5.64	9.9265	17.3548	12.9888	10.366	4.5426	8.9622	4.7415	3.6869	5.7517	5.4284	5.5083	9.4557	9.0364	22.8409	15.4276	5.7006	3.9632	4.8928	3.4434	14.0869	23.4991	14.2013	28.8396	22.146
TAG	TAG56:5-FA18:0	nmol/g	64.2095	45.9326	50.1303	61.9277	50.4426	69.8287	88.1545	49.3643	26.0927	25.7364	26.839	32.3055	54.6024	83.8139	61.4957	66.493	31.374	46.9276	7.21962	9.47493	7.55403	10.7692	10.2721	18.3621	12.5973	46.8075	21.8372	6.63363	11.1891	14.5805	6.66972	31.0097	43.4916	27.8514	42.9479	33.9566
TAG	TAG56:5-FA18:1	nmol/g	166.094	101.777	131.262	124.413	84.096	113.856	169.659	75.044	49.5491	51.1874	47.4046	60.5558	138.318	126.85	103.309	123.166	40.8173	108.468	53.4868	45.1311	78.5258	93.2619	74.0987	156.126	122.47	311.529	226.397	80.9762	74.2489	62.5988	51.0256	183.665	439.138	251.193	400.209	372.324
TAG	TAG56:6-FA18:0	nmol/g	21.2659	14.2659	14.9791	19.5281	20.077	31.0269	24.804	15.337	8.20894	8.66574	10.4251	10.8123	13.5061	21.4633	20.201	16.441	8.15824	11.9824	2.48274	6.40724	2.66604	5.95874	5.11544	7.69114	6.05484	33.5259	7.96374	2.07504	4.08674	7.67294	3.75504	24.1402	19.4858	12.585	15.3406	10.6546
TAG	TAG56:6-FA22:4	nmol/g	9.48875	6.45505	9.20445	9.57565	5.19075	5.00305	11.8741	4.23605	2.37315	3.35715	3.00645	4.01985	7.62235	8.81275	6.33545	6.53675	2.29915	5.43815	6.98075	6.44775	10.1594	9.30435	7.08275	12.7264	14.1137	23.8495	25.518	8.49825	6.96795	6.08925	4.28925	11.9582	48.0898	20.0606	48.8856	29.5592
TAG	TAG56:8-FA16:0	nmol/g	51.2435	51.9973	63.9453	77.266	34.6268	43.6155	61.8417	31.2011	21.651	14.2678	22.2931	35.3576	36.4607	51.9723	62.4124	42.3554	12.2376	41.1349	8.08505	15.3561	9.76875	18.859	11.973	20.305	14.0506	73.7561	13.0726	5.83165	14.3463	22.2422	8.94925	45.4933	62.8745	31.5126	25.2564	38.7901
TAG	TAG56:8-FA18:3	nmol/g	3.40414	3.53344	3.83354	3.89534	4.36234	3.72094	5.99254	3.23734	1.72264	2.17564	2.10104	2.52064	3.71394	5.26424	3.33774	3.86664	1.89604	3.87034	0.468838	0.889637	1.12374	0.773837	0.676238	1.04834	0.796538	2.08374	1.29274	0.547637	0.904537	1.03894	0.575638	2.27374	3.29514	1.63354	1.75564	2.01454
TAG	TAG56:9-FA20:5	nmol/g	9.32895	7.01885	6.35235	6.66135	12.0889	11.3005	9.16955	4.46645	4.10725	3.98465	4.34925	5.08705	5.04975	5.66705	6.07065	5.88645	2.46245	4.79275	3.96135	4.24995	3.68335	7.41315	4.48165	8.99935	9.67475	53.0964	15.0336	3.88305	5.05295	5.92725	3.43765	28.9913	44.077	25.2246	16.2539	24.6152
TAG	TAG58:7-FA18:2	nmol/g	4.98539	2.46729	2.61049	3.58959	2.55609	4.68549	5.92399	2.56989	1.40289	1.97989	1.67529	1.75639	3.30549	4.25449	3.52449	4.15109	1.72069	2.73509	0.946588	0.723788	1.60559	1.36099	1.15839	2.60099	2.44929	5.92139	6.27979	1.51379	1.40599	1.20989	0.818588	3.77169	6.30169	4.08929	6.52079	5.75939
TAG	TAG58:9-FA20:4	nmol/g	2.5941	2.6617	3.0023	2.4927	1.7074	1.8556	3.5072	1.1911	0.9698	0.8125	0.9456	1.0617	1.5162	3.8821	2.4761	1.9787	0.8162	2.3082	0.4092	0.345	0.8738	0.7779	0.6584	1.2681	0.7683	3.0568	1.2415	0.5958	0.7306	0.7088	0.2813	1.8012	4.198	1.7663	3.5833	2.4542
TAG	TAG42:0-FA14:0	nmol/g	62.9619	41.5961	58.3396	57.6887	13.1768	53.0681	76.0207	23.0039	24.3109	24.0788	27.2187	28.8269	80.2847	50.3975	110.748	46.4164	30.9674	45.4799	12.0143	31.6736	17.1426	18.0683	16.4048	31.5773	34.477	89.5929	19.109	11.0977	21.97	35.7587	10.7618	40.0604	186.642	71.531	76.6699	103.307
TAG	TAG42:1-FA12:0	nmol/g	7.6447	6.554	8.8601	7.1601	1.4454	4.3828	11.8297	2.1756	2.9052	3.0579	3.0442	3.1893	10.0819	6.5554	9.9249	6.1328	2.3318	7.0932	2.4935	5.7818	6.0041	5.0618	4.5875	8.5204	12.2171	14.6333	6.0909	4.409	7.1297	6.2703	2.549	5.8642	44.604	21.5949	29.5162	27.7604
TAG	TAG44:0-FA16:0	nmol/g	297.509	236.501	310.783	328.964	95.6883	257.138	351.105	143.402	128.827	110.585	138.509	159.381	368.865	276.648	458.25	226.148	126.466	257.464	66.7224	198.886	97.7197	119.008	107.934	189.517	189.585	672.888	101.762	67.8761	125.263	231.297	67.738	299.791	804.154	390.593	437.591	501.318
TAG	TAG44:1-FA14:1	nmol/g	50.9622	73.5344	93.8488	99.8672	16.8375	40.5296	106.294	19.201	26.9408	26.4539	26.4575	31.3783	139.187	61.0072	85.7983	57.9952	17.2503	73.087	17.6508	75.7341	71.3087	64.0151	50.1719	105.649	117.163	248.327	58.1147	56.2479	80.5321	82.3656	30.6874	100.436	446.189	208.987	316.924	328.642
TAG	TAG44:2-FA16:1	nmol/g	29.1529	32.6052	46.8762	37.6771	10.0589	15.3077	44.2605	9.82804	10.7108	10.622	10.6766	16.3424	47.803	22.5895	38.1622	27.8438	6.96044	35.2961	17.2958	30.2503	51.1433	40.8148	33.6899	66.6963	73.5505	96.2369	48.985	40.697	52.5871	37.3585	18.3225	41.8991	267.154	130.379	244.968	176.718
TAG	TAG46:1-FA18:0	nmol/g	84.9032	65.9997	85.146	100.982	40.0834	86.9827	104.686	43.4746	40.5615	39.094	36.7747	49.7506	82.1506	74.9218	99.3967	71.1512	31.3315	73.4163	30.7897	75.9078	46.0611	62.976	52	105.514	81.8256	272.284	64.689	32.9491	59.6689	94.2651	34.5399	149.174	263.689	195.375	185.193	207.974
TAG	TAG46:2-FA12:0	nmol/g	19.4356	20.0301	26.3658	21.4967	8.22305	15.0815	25.2965	10.0277	8.41795	9.52835	9.67385	10.7157	18.7414	18.388	23.6024	18.5016	7.63895	21.5591	14.879	15.0818	23.5763	21.2411	21.3845	34.5534	42.9781	66.2973	30.8134	18.6308	23.2141	19.1222	11.1539	26.4007	143.049	72.0773	101.72	87.7883
TAG	TAG46:2-FA14:0	nmol/g	119.259	131.212	191.036	181.485	45.3854	96.4111	197.747	47.9008	53.5653	65.841	56.7454	72.6021	223.343	108.099	172.052	132.183	48.3054	152.516	73.6398	143.73	197.501	200.442	147.178	303.399	307.145	549.679	199.388	168.313	201.548	164.533	92.2777	242.248	1309.28	616.78	822.188	786.515
TAG	TAG46:2-FA18:1	nmol/g	166.079	154.864	230.811	227.232	74.3337	116.283	236.927	70.9357	67.9762	75.9752	64.786	96.267	230.834	136.151	197.789	169.051	46.5146	194.423	139.897	208.797	265.737	314.673	223.222	449.896	423.356	841.564	319.69	205.508	289.729	257.794	153.661	409.442	1544.64	870.651	1041.72	1021.18
TAG	TAG46:3-FA12:0	nmol/g	3.425	3.4234	4.4108	3.7414	2.5481	3.7281	4.6654	2.2629	1.9107	1.9821	2.0705	1.9681	2.8545	3.4684	4.0331	2.7636	1.6672	3.434	1.5929	1.4214	1.9471	1.8451	1.799	2.955	4.37	6.5944	3.6991	2.1882	2.4832	1.7493	1.0555	2.534	11.3624	6.9388	7.5666	7.3089
TAG	TAG46:3-FA18:3	nmol/g	6.6276	8.2304	9.8987	9.493	5.9825	9.1872	11.879	5.3699	4.3768	5.0884	5.2672	5.0275	6.4378	8.0572	10.7389	7.5146	4.7096	8.7633	1.0544	1.6542	0.9771	1.4202	1.4946	2.1211	1.7047	5.4718	1.4874	0.8857	2.222	2.215	0.7916	3.488	5.8823	4.8741	3.8625	4.9955
TAG	TAG48:1-FA14:0	nmol/g	1760.48	1800.59	2381.58	2383	1013.85	1718.35	2347.54	1061.08	926.673	913.138	928.702	1177	2171.73	1796.57	2342.16	1729.25	784.212	1961.68	1000.98	2193.61	1381.33	2030.44	1533.3	2727.75	2539.83	8238.4	1470	1129.5	1776.15	2415.68	1163.54	4101.56	12193.5	5234.44	5275.92	5846.24
TAG	TAG48:2-FA18:2	nmol/g	204.579	228.189	287.431	272.118	151.235	272.59	328.212	140.135	110.253	149.5	142.937	151.528	212.147	217.17	258.112	219.351	123.898	243.518	154.164	144.287	163.548	171.216	171.715	246.138	385.784	871.355	285.18	149.857	183.747	163.426	104.6	404.547	1265.92	566.25	500.506	679.869
TAG	TAG48:4-FA18:2	nmol/g	10.0503	11.2286	14.7379	14.1605	5.05518	6.94068	18.947	3.63188	3.82038	6.33518	5.12508	6.04048	15.9378	8.22378	8.97858	11.2475	3.57768	12.8668	6.72528	8.23548	23.9448	15.5748	15.3792	30.5294	39.5698	34.7844	33.0808	24.0508	20.8472	8.42498	8.34998	16.3424	111.255	59.1619	91.5097	64.9038
TAG	TAG48:5-FA18:2	nmol/g	0.6745	0.9796	1.0626	1.1298	0.6611	0.7797	1.6218	0.6185	0.435	0.4221	0.6159	0.6257	0.8518	0.6658	0.839	0.6895	0.388	0.9271	0.5159	0.461	0.9253	0.9286	0.6249	1.6745	1.6675		1.5563	0.9618	1.0911		0.3579		4.1435	2.4167	3.0564	2.3511
TAG	TAG49:0-FA16:0	nmol/g	956.916	880.202	1052.45	1246.06	709.469	1002.71	1186.98	688.137	484.767	339.833	487.569	615.74	714.995	953.876	1094.36	882.451	357.9	817.122	144.018	385.733	179.504	295.762	312.182	405.063	313.521	1527.24	238.771	144.159	284.267	461	214.835	828.67	1294.42	746.644	557.971	689.273
TAG	TAG49:1-FA17:0	nmol/g	397.151	398.009	522.56	531.112	250.581	388.93	586.304	243.645	208.443	169.151	194.933	249.452	424.792	390.923	490.323	427.88	160.331	430.673	137.424	281.305	190.674	319.538	279.842	425.685	350.055	1226.83	231.151	157.683	261.196	323.142	189.287	649.32	1610.47	786.751	640.87	743.552
TAG	TAG49:2-FA14:0	nmol/g	88.308	90.5642	117.188	105.422	51.661	78.2722	128.597	51.2461	42.3618	40.8839	40.7664	56.2481	93.4989	77.2698	106.507	98.4117	36.2699	99.7926	56.0009	70.4438	84.3262	121.681	96.4767	144.141	127.172	313.442	99.6864	66.9274	94.178	82.9548	69.1714	159.361	616.789	278.305	250.344	255.315
TAG	TAG49:2-FA18:2	nmol/g	104.471	119.011	131.825	145.235	115.601	148.661	203.513	88.0936	61.8894	66.0719	74.0804	85.438	82.64	120.943	121.437	127.378	60.1622	119.362	31.8458	30.1925	32.1689	36.8818	45.321	59.9823	77.2495	197.114	67.5428	34.4353	45.4474	37.7187	26.892	104.757	219.119	113.677	87.8954	137.845
TAG	TAG50:1-FA14:0	nmol/g	844.012	699.859	874.022	1067.82	524.79	1025.15	1003.45	567.481	448.057	461.985	446.883	575.897	868.708	821.312	1055.54	793.305	446.582	773.486	373.048	880.943	413.056	709.764	548.093	1008.39	736.013	2953.87	578.183	336.274	564.581	1015.83	453.773	1782.16	3799.45	1891.15	1598.48	1843.18
TAG	TAG50:2-FA18:0	nmol/g	376.554	380.415	458.328	531.306	234.854	443.889	599.384	221.657	213.664	251.066	210.019	251.56	589.166	391.303	437.629	406.963	190.672	408.809	150.769	438.505	364.843	435.562	336.402	760.774	560.989	1545.35	460.662	317.043	409.326	535.681	256.402	924.015	2073.33	1378.78	1382.03	1363.06
TAG	TAG50:3-FA16:0	nmol/g	488.438	629.716	756.595	678.518	482.067	580.896	775.748	406.367	296.221	324.459	349.213	384.934	561.664	555.074	567.429	540.779	267.364	639.036	275.677	301.81	461.911	408.564	356.984	579.156	794.182	1294.7	572.493	436.297	497.848	327.688	243.873	701.886	2722.95	1148.77	1360.93	1305.88
TAG	TAG50:3-FA18:3	nmol/g	138.311	179.289	195.531	198.035	183.792	215.969	231.608	144.282	99.6645	105.266	123.775	112.698	136.746	177.585	165.684	153.147	90.639	172.502	17.0319	43.1797	14.5678	25.1961	26.6805	32.447	23.4356	120.033	24.6632	12.2981	41.089	47.0808	21.8858	78.4458	94.3358	70.5347	48.6659	65.0368
TAG	TAG50:4-FA16:1	nmol/g	103.849	118.595	149.145	114.917	73.0994	80.2197	149.663	61.9227	46.6943	52.6412	55.5114	67.0539	109.635	85.7253	99.7691	100.728	38.561	118.753	43.822	49.8328	103.602	79.8928	70.726	128.446	146.387	171.523	116.975	102.646	109.722	54.4148	42.1996	90.0739	501.549	246.877	348.508	259.992
TAG	TAG50:4-FA18:2	nmol/g	73.3988	72.1235	88.6172	82.088	42.2593	59.4079	114.511	34.4765	29.4573	45.9647	37.9779	44.2603	88.3823	52.2257	64.7874	71.8739	28.8269	78.8977	57.5489	43.4615	124.651	96.9763	89.5045	168.808	222.835	287.388	210.797	135.514	112.53	52.9306	51.7255	132.575	618.078	371.565	420.165	380.481
TAG	TAG50:4-FA20:4	nmol/g	7.19543	10.2944	12.1041	9.92962	5.15372	7.45702	14.8426	4.74003	3.09983	3.93383	3.38963	4.25563	7.28413	10.9361	8.86402	9.40633	3.19992	10.6192	2.50252	1.90272	3.38543	1.78032	2.94683	3.60053	3.63022	9.06503	5.24463	2.54113	2.50033	2.61523	1.34292	5.02973	15.9184	5.71323	15.9944	7.79573
TAG	TAG50:6-FA20:4	nmol/g	0.682887	0.871188	0.926687	1.02119	0.434287	0.580987	1.41709	0.313787	0.165488	0.249787	0.281988	0.224587	1.04539	0.646887	0.709387	0.874587	0.165488	1.06869	0.300988	0.413187	0.757088	0.558388	0.616487	1.05209	0.948887		1.12029	0.623888	0.582387	0.479988	0.254387		3.44829	1.35479	4.01689	2.05669
TAG	TAG51:2-FA17:0	nmol/g	517.787	455.688	610.337	580.333	300.909	393.439	639.926	289.573	205.508	178.793	198.514	280.395	483.715	411.812	504.134	476.87	161.917	495.733	187.898	277.484	311.155	433.141	353.6	623.149	493.786	1451.79	361.145	258.965	391.143	348.731	234.03	740.706	2110.79	1116.2	1037.67	1073.2
TAG	TAG51:4-FA18:3	nmol/g	42.6087	53.0564	58.8334	54.9131	60.7971	58.1513	81.9098	40.9444	26.0815	24.6132	30.2896	29.7693	36.6942	48.1844	48.0563	50.8611	21.3626	53.3856	5.23519	8.54599	5.02459	9.63659	10.3116	11.8123	9.28019	39.004	8.39709	4.95049	14.254	10.1459	7.30509	21.9029	34.0614	27.3955	15.8547	23.2121
TAG	TAG51:5-FA18:2	nmol/g	2.23896	2.84896	3.31516	4.11736	3.77516	4.51576	5.94396	2.87416	1.83626	1.71196	2.44026	2.02346	2.55096	2.76876	2.97186	3.10156	1.82116	3.49746	0.807262	0.413963	0.879463	0.990762	0.799262	1.33226	1.53436	3.65936	1.49486	0.647062	0.877962	0.811362	0.547063	1.36036	4.03616	3.58006	2.38036	2.53196
TAG	TAG52:0-FA20:0	nmol/g	65.5468	55.5326	66.9749	89.1558	33.9434	67.5948	69.5507	43.154	30.6964	22.5842	29.0466	41.311	47.7601	61.3074	84.1116	45.384	19.9035	47.4587	7.74078	19.7942	8.93807	12.4042	11.5623	18.4569	12.2689	60.4323	12.303	7.02058	14.1511	24.0958	7.34537	33.8679	55.7357	32.5525	24.0902	33.5506
TAG	TAG52:2-FA20:0	nmol/g	14.0001	12.3684	17.4987	22.238	7.56142	13.1659	21.5104	7.64142	6.94722	6.18682	6.61092	8.95492	20.5442	11.8733	16.9747	13.4974	4.69702	15.4723	4.70812	9.05462	8.47392	12.0695	8.16152	16.7997	12.4621	42.8017	9.87282	7.44172	12.6634	11.7543	6.16122	22.1849	54.9304	32.1975	28.4536	33.635
TAG	TAG52:3-FA14:0	nmol/g	8.48586	8.71996	10.1305	11.5006	5.55656	10.4316	12.8125	5.02476	4.04196	4.61096	4.37596	5.56216	9.42286	8.70826	10.5415	8.18636	3.98446	8.50906	5.53096	4.68786	6.51586	8.73656	6.43516	11.4816	10.653	37.3552	14.5535	6.64496	7.30716	5.88766	4.78056	16.5346	51.3832	24.7684	20.5291	35.027
TAG	TAG52:4-FA16:1	nmol/g	349.394	254.637	332.473	302.57	163.227	235.057	350.02	163.875	104.914	137.829	129.149	160.085	301.526	204.96	258.199	257.42	110.74	271.075	207.787	167.614	394.969	325.292	277.829	557.357	656.446	1061.4	601.015	398.594	367.04	204.649	185.029	532.623	2174.16	1136.28	1222.18	1215.22
TAG	TAG52:5-FA16:1	nmol/g	75.0473	65.7202	81.1275	72.9968	54.047	60.5561	94.5576	44.4728	27.6292	35.2587	35.6228	39.315	71.3779	54.2301	57.9735	64.0115	26.3988	71.9293	21.8395	22.9646	30.2208	29.9244	31.7224	48.0459	53.5087	107.882	59.5008	33.994	43.9804	27.3085	20.3792	52.0691	162.857	104.555	105.73	116.638
TAG	TAG52:6-FA18:3	nmol/g	13.0227	17.6048	20.7454	18.5707	29.8085	25.2646	25.5636	17.6981	10.6477	11.726	14.2105	11.3477	12.4942	15.822	14.269	16.4184	9.48749	19.0344	1.53319	2.01929	1.58609	1.97359	2.60689	2.31909	2.56049	10.9757	3.36169	1.62849	3.66689	2.58019	1.39879	5.11299	8.66249	5.77789	5.17509	6.39289
TAG	TAG52:6-FA20:4	nmol/g	3.82919	4.50699	4.83309	4.77869	1.86019	2.36319	6.55719	1.31919	1.34819	1.51549	1.42959	1.96829	4.78089	3.61709	3.91889	3.82149	1.01199	3.88159	1.49699	1.43179	3.77389	2.93249	2.57229	5.96359	4.11629	8.21229	7.01439	3.80369	2.49829	1.98959	1.31209	4.55179	15.072	7.80869	26.937	10.0139
TAG	TAG52:7-FA20:5	nmol/g	12.3265	9.11189	10.4876	7.68389	10.7464	8.67659	10.9641	4.25879	3.47539	4.57949	4.45029	5.80059	5.84989	7.59799	7.27179	6.01719	1.98889	7.16549	7.63339	13.8971	11.7322	21.468	11.0969	25.7952	23.6935	129.11	21.9868	8.83139	11.7317	18.3013	9.94959	55.5056	147.444	66.3316	56.3594	55.4431
TAG	TAG53:3-FA17:0	nmol/g	342.368	276.961	349.312	410.644	301.822	389.813	442.386	258.583	148.782	143.723	163.559	199.895	261.84	283.533	339.309	317.224	144.46	313.618	171.259	130.071	173.273	228.485	217.178	338.36	413.765	1288.66	403.971	170.054	205.536	159.494	142.558	705.138	1289.56	733.942	513.958	724
TAG	TAG54:0-FA18:0	nmol/g	1375.78	922.463	1125.53	1821.71	721.231	1656.14	1144	1050.65	581.945	442.203	490.419	817.371	849.764	1124.02	1421.5	903.881	442.803	671.222	236.213	745.326	210.267	463.358	350.702	680.353	335.19	2758.47	412.359	174.56	384.314	821.494	306.382	1704.13	2082.49	1101.53	952.953	974.746
TAG	TAG54:1-FA18:0	nmol/g	7106.72	4834.87	6004.61	9022.8	4224.2	8603.83	6846.45	5412.25	3454.89	2599.67	2931.59	4676.03	5622.63	6256.07	8102.49	5674.51	3005	5080.51	1608.91	5312.04	1724.46	3700.69	2433.06	5499.8	2931.35	21369.1	2931.83	1332.36	2808.47	6516.23	2208.66	13426.9	16738.8	9141.81	7941.93	8129
TAG	TAG54:2-FA18:1	nmol/g	14905.4	9951.92	13901.9	15916.6	7478.35	14193.1	14357.9	9212.35	6083.82	5361.99	5345.95	8058.48	14432.5	11974.7	14326.6	11950.3	5108.94	11613.1	5379.1	12416.4	7809.94	14481.4	8518.62	20095.9	11923.1	62129.7	11778.7	6111.84	10308.3	16290.1	7639.12	36513	67643.2	35747.9	31615.8	34210.8
TAG	TAG54:5-FA22:4	nmol/g	4.67385	4.91745	6.48085	5.15205	2.68345	2.89125	9.89975	2.00975	1.76885	2.29125	1.88785	2.28015	5.81995	6.71055	5.21315	5.06785	1.40775	5.08915	4.05135	2.53215	7.49055	5.29395	4.89685	8.62975	8.99355	14.8133	16.0136	7.26185	3.94785	3.30245	2.46645	8.99155	32.1934	12.1816	42.2957	27.4545
TAG	TAG54:6-FA18:1	nmol/g	62.2455	48.9917	57.7805	56.4761	57.238	67.6723	75.9355	43.651	23.498	31.7575	34.1714	33.9648	48.6783	50.4668	46.3993	56.2185	24.3663	56.1442	12.5594	18.7492	14.9423	25.788	29.3225	42.0359	25.4365	105.51	31.1656	13.6508	27.4408	23.2115	19.26	57.9202	108.214	74.9537	82.9196	84.9704
TAG	TAG54:6-FA18:2	nmol/g	39.4267	37.0811	40.5	39.0694	49.1662	60.137	57.4115	33.6551	18.6112	27.0233	28.7933	25.8627	32.5369	32.0771	32.5644	37.4919	20.5439	41.7167	14.0181	8.82537	11.9692	11.1871	14.7918	19.4279	30.2318	74.2622	45.7417	14.6841	16.7209	9.53438	8.65328	36.3929	65.3118	52.8164	37.0473	51.2075
TAG	TAG54:6-FA20:3	nmol/g	3.13195	4.70795	4.80645	4.39635	3.46665	4.25965	5.49755	2.86815	1.61075	1.83575	2.23225	2.03875	2.99435	3.71145	3.38345	3.24315	1.53465	4.11525	1.07065	0.84325	1.69135	1.12295	1.27745	2.43305	2.37005	5.72665	3.98185	1.64705	1.26685	1.03445	0.66795	2.47455	8.10475	4.65995	6.11215	5.98965
TAG	TAG54:7-FA18:2	nmol/g	4.92028	4.92338	5.21277	4.77557	6.36648	7.38277	7.13028	4.52477	2.24337	3.45438	3.90457	3.61978	3.92497	4.48128	4.14407	4.87308	2.47817	5.72157	1.34347	0.971075	1.05137	1.33668	2.60988	2.35047	3.04318	7.37807	3.84448	1.29157	2.22377	1.15387	1.45538	3.69227	8.35328	6.03087	5.50117	7.61557
TAG	TAG54:8-FA22:6	nmol/g	2.3725	1.8985	2.526	2.465	1.3016	1.6387	2.4373	0.7349	0.7295	0.9889	1.0265	1.0458	2.3565	1.5614	1.8101	1.8645	0.6223	1.7264	1.3983	2.2599	2.3507	3.3259	1.8613	4.1535	3.1794	14.2565	4.2368	1.9603	2.045	2.4763	1.471	5.7239	20.6567	8.7327	8.6923	8.9182
TAG	TAG55:3-FA18:1	nmol/g	906.482	404.336	638.941	612.485	345.013	413.45	629.943	280.062	192.902	163.713	185.202	266.187	552.236	412.648	481.127	471.393	135.05	480.029	188.079	287.315	313.987	599.233	337.963	767.717	460.918	1799.64	501.314	232.971	433.712	418.742	298.819	1073.95	2221.34	1380.63	1069.24	1379.35
TAG	TAG55:4-FA18:2	nmol/g	56.3261	31.0376	41.2908	42.9331	31.3557	40.8122	53.5722	24.9514	16.0373	15.8466	17.862	22.8102	33.7306	29.1626	34.3777	37.0799	13.4818	34.5446	16.9108	13.6265	20.8927	30.0051	23.1074	44.9945	42.9241	129.666	53.2953	20.7735	27.1712	17.7136	17.5937	70.3119	138.753	100.069	62.0416	103.58
TAG	TAG56:10-FA18:2	nmol/g	59.7045	45.3795	50.1253	65.5633	51.6887	77.4114	73.648	42.4414	24.9877	23.8929	28.6336	32.4176	43.4581	45.8107	53.4845	47.9915	20.6538	46.1217	21.2167	18.0536	25.4282	37.6139	33.2818	48.9947	78.6982	226.157	87.9853	24.9616	28.1242	24.1726	23.8995	128.298	169.974	109.305	82.1078	110.682
TAG	TAG56:1-FA18:1	nmol/g	171.863	140.621	174.605	258.337	93.636	170.407	201.417	122.61	86.5114	47.5808	62.823	128.478	140.926	167.691	247.49	146.87	51.9284	134.752	20.9306	61.1025	21.8737	53.9299	33.9128	74.6104	35.1223	243.627	45.7661	17.4788	43.287	84.5102	28.9306	151.401	205.562	124.533	86.9948	125.428
TAG	TAG56:6-FA18:2	nmol/g	11.0966	9.78078	10.5852	12.1998	9.14058	13.0749	17.9875	7.85727	4.58237	5.68157	5.31238	6.44527	10.1563	11.0247	9.07617	10.3245	4.80227	10.0657	7.00007	3.41167	8.28748	6.81118	7.57787	12.8738	16.4104	28.6685	31.6199	9.36058	7.50887	4.45937	4.34537	14.8314	39.3899	23.2932	28.7014	32.9621
TAG	TAG56:6-FA20:2	nmol/g	3.13077	2.51817	2.61277	2.75007	2.51257	2.96207	4.63537	1.83207	1.05307	1.32757	1.33477	1.55037	2.50807	2.56707	2.19247	1.93937	1.16607	2.25987	1.08697	1.08997	1.09417	1.28037	1.19227	1.90407	2.38177	8.22307	3.27047	1.02057	1.28747	1.35287	0.775169	3.38417	5.52677	3.18237	4.02897	4.45917
TAG	TAG56:6-FA22:5	nmol/g	145.4	98.1416	133.008	108.68	86.3789	76.5377	198.997	69.6636	42.8406	50.8854	46.0549	54.7763	136.718	180.597	101.952	135.709	42.1024	104.164	24.538	33.5377	27.5382	42.5391	27.1637	52.3293	27.4524	114.491	40.2881	16.5684	38.1349	42.6357	26.2444	78.7956	120.644	87.6128	119.064	94.291
TAG	TAG56:7-FA22:4	nmol/g	1.98011	1.82111	2.17391	2.45181	1.64741	1.37411	3.05721	1.26711	0.752313	0.724612	0.857812	1.30041	1.65551	1.95711	1.40061	1.75051	0.572812	1.42521	0.920312	1.07611	1.35891	1.43581	0.890713	1.65221	1.60691	5.09271	2.82601	0.997812	1.04051	1.23771	0.481812	2.29971	4.08631	2.71831	4.69541	3.29551
TAG	TAG56:8-FA16:1	nmol/g	4.3067	4.3323	4.6031	4.8565	1.8537	3.7614	5.4163	2.5758	2.0096	1.2171	1.5895	2.3124	3.4983	3.9213	5.6002	3.7573	1.0257	3.1994	0.6064	1.1028	0.8001	1.3717	1.2593	2.0094	1.1644	4.2707	1.3199	0.7815	1.08	1.5562	0.7355	2.4691	8.0082	2.9109	3.3456	3.6545
TAG	TAG57:2-FA18:1	nmol/g	86.9266	65.6149	90.0559	121.332	42.5259	76.8625	97.668	51.4993	36.4143	21.4148	26.8552	55.7384	61.0506	69.1044	112.929	72.2292	18.6229	69.5028	8.36584	20.8477	14.0074	31.9005	18.7793	36.9399	20.82	118.917	29.9038	8.61074	22.3273	31.8795	15.068	74.9031	81.7078	60.3894	43.3334	71.8526
TAG	TAG58:10-FA20:5	nmol/g	1.45681	1.66221	1.57651	2.00411	1.05011	1.38881	2.20031	1.08491	0.509513	0.619912	0.615712	0.721313	0.749112	1.55631	1.76971	1.49691	0.549913	1.17381	0.191713	0.406612	0.464913	0.623112	0.366613	0.865613	0.592413	3.00481	0.923013	0.281313	0.360212	0.737413	0.291612	1.29811		1.44021	1.59641	1.57391
TAG	TAG58:8-FA20:3	nmol/g	1.57642	1.59782	1.49042	2.03522	0.975819	1.19442	1.96592	0.868519	0.572919	0.408119	0.550019	0.783119	1.62802	2.14482	1.34872	1.46602	0.374319	1.30282	0.346019	0.222919	0.470819	0.644519	0.436119	0.888619	0.986719	3.38352	0.907219	0.362019	0.666619	0.428019	0.261919	1.50192	3.05942	1.40722	2.57622	2.26952
TAG	TAG58:9-FA18:1	nmol/g	72.0574	56.6324	71.7565	95.9481	36.1655	62.4121	81.084	41.705	30.4977	19.1599	21.7548	45.9737	50.9415	55.4423	83.1631	62.0401	15.5194	55.0106	7.55434	16.6294	12.0028	25.2093	15.9136	32.5088	16.3267	91.0795	24.5581	8.19844	17.8239	25.7192	12.9532	66.4706	71.5472	46.1922	34.5324	56.5492
TAG	TAG60:11-FA22:5	nmol/g	0.89375	0.59035	0.69595	0.69525	0.51285	0.89015	1.40325	0.33575	0.31845	0.30445	0.28195	0.36925	0.48555	1.30825	0.78115	0.73835	0.20765	0.56175	0.25765	0.48115	0.34705	0.69065	0.32155	0.89055	0.51755	3.42175	0.41085	0.21825	0.35585	0.63105	0.25375	1.54915		1.48655	1.14035
TAG	TAG42:1-FA18:1	nmol/g	35.5914	36.4975	44.5469	39.2954	22.43	24.2329	42.9846	16.068	15.0825	12.8155	13.9773	24.3751	19.5902	28.1956	40.8755	29.6936	9.30406	37.8524	25.8348	31.8997	26.2107	36.5099	27.9927	47.657	49.7158	118.976	33.5348	17.3799	36.8956	38.1579	18.5514	69.6249	179.778	112.106	111.586	108.796
TAG	TAG44:2-FA14:0	nmol/g	15.3312	21.1161	28.1318	26.0287	4.7574	10.3966	28.8542	5.7773	6.7064	7.9072	6.8157	10.3343	36.9021	13.8497	24.6362	17.8117	5.2282	21.1763	7.0957	18.2596	30.9056	24.2649	17.4575	39.1871	46.2709	57.5911	27.3212	26.3498	30.9933	22.0027	9.4154	22.3624	173.48	78.3577	151.771	115.97
TAG	TAG44:2-FA18:1	nmol/g	43.3949	43.3597	60.231	46.2068	24.7463	21.1415	55.6175	16.389	13.9072	13.7057	14.679	24.0073	28.242	33.8248	42.956	35.5769	8.82783	45.8805	37.7337	43.2235	56.4308	67.2114	51.257	85.3656	83.095	155.92	67.6298	36.4314	61.3001	52.3723	31.9741	91.6941	282.712	176.364	220.318	170.569
TAG	TAG44:2-FA18:2	nmol/g	10.0482	10.6739	12.492	11.6183	6.46596	10.1471	14.1939	6.93886	4.75826	5.33596	5.38806	7.40236	6.14606	9.92706	11.0788	8.32436	4.32606	11.7986	10.2795	6.18526	7.96106	8.35106	8.74046	11.5951	23.6563	44.467	18.8701	6.73816	10.3853	6.82276	4.40256	16.9424	50.8498	30.876	28.1108	36.8189
TAG	TAG46:1-FA14:1	nmol/g	144.796	212.41	304.992	311.669	64.7071	126.71	302.602	65.2789	86.933	78.5654	81.2914	96.0967	379.379	192.063	232.85	174.125	49.3681	235.443	51.4565	247.421	220.942	232.619	172.429	342.713	326.424	791.274	169.697	170.873	250.447	277.478	112.039	367.252	1165.28	638.916	845.377	844.046
TAG	TAG47:0-FA14:0	nmol/g	198.827	178.591	224.347	255.243	113.193	221.158	265.145	131.258	101.963	75.4593	105.722	123.128	179.18	199.14	282.104	197.054	85.2372	173.621	31.7556	88.6779	38.409	66.6426	67.929	93.6792	77.8136	346.659	51.5044	30.928	62.9497	106.349	44.1097	183.638	350.93	186.798	132.836	185.295
TAG	TAG47:0-FA15:0	nmol/g	303.363	286.291	353.544	406.173	186.332	315.408	440.153	208.586	161.359	107.085	154.143	190.605	250.723	319.756	424.926	319.922	122.083	285.313	35.9104	98.4228	48.4143	71.5079	74.8131	105.19	90.3333	384.593	71.7077	38.602	77.0601	123.654	50.6775	228.02	334.506	204.776	148.75	201.526
TAG	TAG47:2-FA15:0	nmol/g	52.8167	65.0594	87.5765	85.2072	28.4241	43.7561	111.043	26.5186	25.8843	24.3892	26.7837	33.7858	72.5961	49.5509	67.659	66.3215	18.8268	64.556	17.6575	30.0827	53.3295	62.3377	50.654	87.3258	81.9024	153.491	63.1186	46.9196	62.9484	39.8914	28.7256	75.9108	298.756	159.398	171.561	189.737
TAG	TAG48:1-FA14:1	nmol/g	144.441	190.192	257.211	298.014	96.8363	151.163	287.123	75.9874	90.4495	88.5421	88.6312	97.1817	319.818	188.805	202.427	175.602	58.1386	207.991	63.4367	270.961	196.776	256.066	181.734	386.287	330.259	927.955	175.742	168.386	250.059	299.455	137.436	485.958	1181.2	680.501	751.971	808.192
TAG	TAG48:3-FA18:2	nmol/g	80.3177	116.153	156.454	134.731	55.1719	75.9205	178.922	42.1437	42.8814	63.164	52.5637	61.9945	134.096	86.7714	98.941	111.034	35.407	128.519	83.4616	83.0774	177.036	148.182	132.678	228.6	348.885	515.649	256.926	171.908	177.682	94.4287	79.3063	215.484	1020.58	505.267	579.878	636.597
TAG	TAG49:1-FA14:0	nmol/g	231.234	214.423	276.433	295.771	149.15	240.565	317.781	137.933	115.606	97.1418	113.054	143.879	217.355	213.034	289.269	237.764	94.6915	228.55	85.3311	156.79	94.2159	175.474	149.007	226.869	191.754	694.242	133.73	79.3405	137.948	175.972	105.966	367.236	886.261	421.568	325.154	424.311
TAG	TAG49:2-FA16:0	nmol/g	253.482	315.475	390.515	339.104	198.688	221.485	441.805	155.471	127.251	114.891	131.084	174.668	265.674	254.825	282.343	297.573	93.2866	315.564	101.485	157.087	243.987	271.548	220.443	344.244	298.482	644.434	201.701	185.809	267.083	195.419	140.384	326.262	1214.53	582.84	698.572	599.641
TAG	TAG50:0-FA16:0	nmol/g	2707.92	2452.31	3259.97	3630.87	1586.47	2577.34	2763.78	1938.89	1293.99	1148.42	1352.35	1648.51	2588.9	2562.05	2812.72	2079.26	975.76	2182.61	862.763	2233.82	1112.87	1605.85	1438.95	2264.84	1585.34	7108.17	1174.28	868.907	1535.31	2439.51	1114.44	3733.79	7965.03	3909.78	3653.52	3748.81
TAG	TAG50:1-FA16:1	nmol/g	849.072	854.145	1115.84	1029.4	515.199	739.755	1041.21	548.627	428.594	367.807	380.638	563.441	957.107	840.072	994.022	811.546	326.888	896.041	357.187	850.258	662.626	818.933	612.243	1166.54	943.528	2673.93	541.262	507.883	783.043	1034.76	474.541	1481.59	4338.51	1997.24	2358.35	1978.1
TAG	TAG50:1-FA18:0	nmol/g	1955.9	1686.04	2151.22	2387.2	1198.29	2234.15	2350.43	1277.04	1046.53	985.068	969.085	1312.92	2034.86	1888.39	2286.89	1819.77	926.325	1831.58	718.854	1964.36	986.696	1500.42	1182.37	2224.85	1587.08	6311.33	1142.79	786.677	1300.73	2361.11	942.05	3779.06	7664.03	4001.36	3783.61	3768.5
TAG	TAG50:2-FA20:2	nmol/g	5.66359	6.33099	9.65779	8.19909	3.44509	6.01899	9.06019	3.27839	3.15299	2.80399	2.95929	4.23859	6.41289	6.81579	7.85909	5.65499	2.69679	6.60959	3.42309	3.83459	4.01689	5.66799	3.91029	6.89939	6.81159	22.6736	6.65999	3.53999	4.86069	4.53689	3.15009	8.83309	31.1065	14.2224	12.1328	20.6583
TAG	TAG50:4-FA20:3	nmol/g	3.2493	5.4734	7.501	4.6805	2.1389	3.2288	7.2382	1.3316	1.5531	1.9694	1.525	2.0915	5.709	3.5042	3.8145	3.833	1.1524	5.7702	1.7694	2.1802	3.9225	2.7919	2.8854	5.5161	5.1412	7.7249	6.8233	3.9661	3.5411	2.8171	1.5384	5.1347	19.0115	8.6989	16.5716	15.6236
TAG	TAG50:5-FA14:0	nmol/g	3.88982	5.31662	5.90652	5.75442	4.26742	6.57942	7.99482	3.73512	2.46672	3.55762	3.18192	3.25042	4.23202	4.46152	5.21642	4.85612	2.90982	6.23052	1.25652	1.48092	1.18332	1.53432	2.06152	1.99632	2.15802	8.10872	2.52152	1.10992	1.84752	1.71842	1.12322	3.39542	11.1123	4.61522	5.25962	6.04612
TAG	TAG50:5-FA20:5	nmol/g	2.93596	4.11236	4.36806	3.70236	3.21766	3.28246	5.79106	2.19446	1.30666	1.67276	1.73266	1.85426	2.77396	4.50846	3.77036	4.00116	1.43746	3.53446	0.777763	1.55866	0.958163	1.58236	1.13556	1.67176	2.33216	8.13926	1.44266	0.647962	1.10896	1.85126	0.829862	4.89786	12.545	5.04256	3.71486	3.82066
TAG	TAG51:0-FA16:0	nmol/g	550.024	461.148	553.139	719.455	423.469	568.367	555.807	392.023	235.312	176.988	260.717	309.482	354.577	488.913	542.481	420.997	173.747	405.618	108.709	239.03	134.54	253.402	236.164	294.748	282.112	1334.27	195.537	104.436	198.458	289.383	166.706	668.966	1083.01	562.092	474.357	534.835
TAG	TAG51:2-FA15:0	nmol/g	540.18	531.935	654.709	704.252	384.179	514.041	842.639	350.093	252.505	219.453	246.71	352.47	484.413	507.085	619.377	600.985	202.089	574.65	219.395	296.612	334.998	561.913	401.879	625.659	561.172	1825.2	503.518	270.716	426.625	361.765	314.832	994.952	2308.84	1198.63	956.267	1244.54
TAG	TAG51:3-FA18:2	nmol/g	180.283	202.412	232.806	230.711	158.523	201.229	316.157	134.633	91.0171	96.7828	105.329	130.701	163.228	177.035	195.436	212.994	82.9783	209.753	107.126	80.1363	148.606	164.329	158.954	216.752	283.498	629.042	250.454	142.012	163.193	96.6977	99.3741	313.846	920.127	467.128	378.924	473.427
TAG	TAG51:4-FA16:1	nmol/g	23.7386	21.1957	23.6304	21.742	14.3839	14.5197	26.6423	11.6526	8.21687	8.39028	8.86898	11.187	18.4766	15.516	17.9075	19.7859	6.99047	20.683	8.26468	7.20108	16.8705	13.6205	13.9569	23.7099	23.4565	37.1124	22.3443	15.3133	17.3883	8.80338	8.17238	17.6519	78.2294	42.8951	41.7361	40.9111
TAG	TAG52:3-FA18:0	nmol/g	337.247	323.641	344.451	434.811	390.648	544.727	452.924	343.834	200.127	199.272	242.214	254.246	283.305	358.125	366.34	316.192	208.534	319.032	74.4381	127.352	103.026	118.828	107.651	185.462	186.856	584.141	189.453	100.868	131.921	153.594	77.6004	369.468	609.703	402.748	338.124	395.007
TAG	TAG52:3-FA18:2	nmol/g	2101.36	2100.14	2777.97	2815.26	1750.32	2296.35	2920.39	1564.62	974.398	1167.88	1158.34	1456.93	2205.65	2116.09	2317.98	2129.9	950.158	2404.77	1987.56	1563.16	2403.89	2784.15	2188.82	3781.82	4928.24	13283.7	4042.21	2274.07	2587.85	1854.72	1668.65	6669.41	17319.1	8274.5	7277.67	9583.1
TAG	TAG52:3-FA20:2	nmol/g	15.1911	16.2509	22.0296	18.648	8.45411	13.4702	23.3001	7.78431	6.08601	6.81281	6.43971	9.25191	18.1438	15.3583	16.3355	13.8428	4.84391	16.237	10.7541	10.135	16.9042	21.5908	14.0476	27.6395	24.3863	69.184	27.8815	15.548	17.962	13.088	10.8708	30.6071	127.417	53.8986	53.1281	76.6885
TAG	TAG52:4-FA16:0	nmol/g	600.026	714.835	865.491	854.487	792.376	793.75	935.201	570.196	341.121	382.207	439.398	443.731	595.171	707.46	632.014	640.322	308.788	765.1	222.84	217.02	200.616	260.904	248.691	344.308	464.52	1400.02	460.539	211.46	325.072	257.785	189.917	736.845	1389.46	833.705	613.42	873.833
TAG	TAG52:5-FA16:0	nmol/g	54.8587	73.2181	85.1576	76.5148	85.9785	88.0841	100.755	59.5972	33.8262	42.3718	48.5762	45.3137	53.4437	68.8145	60.9322	61.7575	34.3406	78.6837	14.2967	14.4596	12.2212	15.377	18.6102	22.0804	20.6738	87.3376	27.581	11.047	23.1256	16.9929	12.3104	42.6968	76.2636	47.8142	54.1629	58.7925
TAG	TAG52:5-FA18:2	nmol/g	59.9548	69.4723	77.7744	74.2137	82.8772	90.214	98.8826	57.5542	33.2929	43.9451	50.1535	47.1295	54.801	57.6416	57.4547	62.5563	35.0932	73.9297	30.0215	18.3728	36.6826	29.3817	33.1028	48.559	81.8757	140.872	86.5174	42.9558	41.5628	19.7551	20.424	66.2496	206.136	117.136	103.433	120.617
TAG	TAG52:6-FA22:6	nmol/g	3.91399	3.64599	4.05759	5.59319	2.07509	3.58019	4.81669	2.30899	1.45919	1.73429	2.10579	2.47589	3.40369	3.88679	3.86569	3.05289	1.62759	3.13849	1.26919	3.81669	1.51569	2.18749	1.62489	2.01459	2.41909	12.5533	2.14539	0.815388	1.71789	2.74679	0.850487	5.70969	7.99019	5.37919	4.68229	5.42809
TAG	TAG53:2-FA16:0	nmol/g	572.374	506.471	727.845	756.35	517.668	450.07	670.592	310.138	206.568	167.433	239.771	293.734	490.302	475.419	500.19	434.65	127.043	494.665	215.71	306.736	296.704	569.461	344.568	588.298	477.506	2083.41	347.169	196.442	402.434	423.185	267.134	1072.86	2312.9	1082.79	994.755	1305.47
TAG	TAG53:2-FA17:0	nmol/g	2183.19	1549.92	2262.54	2362.13	1263.83	1686.63	2237.96	1231.09	772.413	622.826	701.15	1076.72	1801.4	1674.31	1964.1	1843.18	599.502	1882.13	770.949	1242.29	1059.33	2073.3	1415.67	2525.18	1742.03	8155.6	1414.46	845.445	1468.4	1508.84	1100.67	4420.99	9702.78	4643.75	3740.75	4432.19
TAG	TAG53:3-FA16:0	nmol/g	93.1709	92.6575	109.805	122.848	111.785	98.0424	123.32	58.0955	40.4621	32.0876	47.7469	49.845	71.1292	80.5413	78.4251	71.3974	26.8925	82.1975	36.1564	29.6752	38.9239	59.0146	44.1231	69.3493	72.9855	282.282	67.264	30.8818	53.8454	42.2061	31.6473	143.477	294.287	145.81	125.86	193.41
TAG	TAG53:4-FA18:2	nmol/g	125.775	85.2187	104.883	105.905	72.7002	94.1641	133.002	65.0287	39.133	41.7517	43.7514	55.5666	80.7368	73.8883	87.1349	94.9509	37.5728	94.1196	57.7776	34.5155	84.1489	92.1863	85.1317	131.191	157.619	358.775	173.475	80.2611	81.7034	47.9571	52.6617	176.516	462.945	297.904	227.743	268.327
TAG	TAG53:7-FA18:3	nmol/g																										0.171662
TAG	TAG54:2-FA18:0	nmol/g	8610.34	5900.9	7781.05	9680.49	4684.45	9069.95	8640.65	5754.26	3785.31	3307.13	3224.5	4974.22	8154.69	7098.49	8802.88	7247.54	3313.83	6823.57	3031.93	7278.89	4239.51	7710.68	4716.08	10980.1	6495.17	35637.6	6704.4	3241.76	5682.76	9328.24	4307.45	21598.5	35540.1	19704.5	16956.3	18428.1
TAG	TAG54:3-FA16:1	nmol/g	73.9581	37.2416	67.6582	50.4357	17.7895	26.59	50.2004	18.429	15.0127	15.3179	14.0107	23.921	65.154	34.5836	40.8522	36.1401	11.2293	45.068	24.9273	40.0598	52.7204	81.8239	41.4361	109.284	58.1285	174.034	73.2228	47.5401	61.67	54.5221	36.9109	83.3457	379.681	189.973	179.227	240.876
TAG	TAG54:3-FA20:2	nmol/g	70.9671	66.4012	99.8677	89.0573	47.3653	59.7071	90.502	39.1482	29.8496	26.5513	28.5786	40.2642	72.2589	72.8298	71.1241	63.4474	21.6297	72.8806	41.899	45.9462	62.0907	95.2966	59.7815	119.47	95.4986	373.725	104.598	56.7106	67.1864	56.6322	50.8599	168.197	475.627	220.377	186.112	316.89
TAG	TAG54:4-FA18:2	nmol/g	1463.37	804.928	1073.31	1107.94	679.583	1130.05	1241.98	703.314	419.187	525.789	477.968	623.485	1036.15	790.918	958.908	945.7	451.231	921.538	733.695	573.697	1062.21	1216.07	922.295	1858.42	2016.75	5397.55	2475.01	1057.94	1100.96	756.744	681.815	2838.85	6692.19	4252.42	3216.51	4175.33
TAG	TAG54:4-FA20:1	nmol/g	12.593	11.9307	15.3559	14.4547	9.61415	11.7162	16.3036	7.28545	4.90415	4.90955	5.50425	6.69255	13.8884	10.4563	11.0714	9.01045	4.37295	12.9103	4.80395	4.75275	7.11615	9.59385	6.29565	12.4535	11.0785	32.8529	15.2869	7.79135	9.09745	5.74825	5.02485	14.4779	45.0048	27.8681	20.8301	33.9402
TAG	TAG54:5-FA20:4	nmol/g	98.0902	99.0666	125.519	107.727	71.1786	75.8578	142.53	52.3466	38.2756	36.1683	38.4215	49.6177	87.3519	115.077	88.223	99.5222	27.8825	102.47	33.6107	25.7768	50.3298	37.4875	45.4166	71.999	58.5291	178.223	91.9682	39.9929	35.6686	34.2953	22.828	96.2617	207.37	105.809	264.38	133.369
TAG	TAG54:5-FA20:5	nmol/g	15.3585	12.0424	10.6049	11.9554	14.1316	13.5939	14.6097	9.33956	5.04446	5.48156	6.25286	6.87426	8.42686	16.1576	12.8496	11.849	5.14846	10.3668	3.02846	6.79406	3.37216	6.72166	4.42166	8.21456	6.85116	51.3604	6.89576	2.43136	4.10256	8.80696	3.69696	32.4436	39.958	20.5374	14.9011	15.5813
TAG	TAG54:7-FA16:1	nmol/g	5.86639	4.34539	4.89719	4.77869	3.18889	4.28279	7.29579	2.77449	1.83289	1.81129	1.86369	2.37749	4.51369	4.12959	4.84209	4.68269	1.52789	3.84409	0.958488	1.48599	1.78429	2.51979	1.90799	3.25479	3.39929	9.40559	3.18549	1.47219	2.03849	2.37579	1.09559	5.36549	11.0732	7.19949	8.02039	6.29229
TAG	TAG55:1-FA16:0	nmol/g	54.819	55.1216	70.9115	92.0007	38.0074	46.9811	68.025	33.7371	25.5467	15.493	24.6195	38.9727	40.6673	58.5434	72.2075	44.9712	13.1825	45.6798	8.4101	17.0141	9.7937	20.0403	13.9764	20.637	17.7073	78.0932	14.912	6.5518	15.8816	23.9612	10.3341	46.8439	65.7116	37.8459	29.2623	41.979
TAG	TAG55:2-FA18:1	nmol/g	860.124	553.129	759.954	870.28	533.784	711.316	844.441	454.294	297.78	234.331	285.633	394.956	621.096	603.661	730.927	606.981	194.239	598.282	223.324	403.342	394.721	797.334	486.866	852.538	871.965	3171.72	763.508	291.788	451.815	549.172	436.591	1822.88	2665.07	1623.42	1351.02	1590.19
TAG	TAG55:6-FA20:4	nmol/g	6.59015	5.21165	5.11175	4.45005	4.01205	4.32495	7.17035	2.52845	1.86855	1.52315	1.76625	2.35995	4.05005	4.84955	4.69435	5.76925	1.44525	4.37865	1.58255	1.52515	2.44105	2.63855	2.84075	4.60295	3.66185	9.19545	5.52935	2.15375	1.73015	2.03145	1.17155	5.78325	11.6347	6.56935	12.0283	6.43075
TAG	TAG55:7-FA15:0	nmol/g	3.04516	2.78546	2.61746	3.59106	1.84976	2.93346	3.74136	1.88766	1.23186	0.804056	1.20456	2.19806	1.15086	2.89356	5.36786	2.42676	1.05556	2.23056	0.317156	0.350656	0.539456	0.625456	0.408156	0.624656	0.598956	2.13976	0.432956	0.347956	0.504256	0.735856	0.291356	1.09606	3.95176	1.66386		1.22006
TAG	TAG55:7-FA22:6	nmol/g	5.66665	4.32165	5.81415	6.47265	3.33805	4.02305	6.93305	3.19575	1.76885	1.72915	2.39815	3.06605	3.41485	4.62475	4.89725	4.68925	1.70355	2.96865	1.80225	3.17395	1.98915	3.41245	2.16365	3.34345	2.37755	11.2963	2.16305	1.05545	2.54915	3.10935	1.34355	5.42815	10.2228	5.58135	4.74385	6.86885
TAG	TAG56:2-FA18:0	nmol/g	216.997	160.168	230.592	294.025	109.299	220.855	248.967	133.56	96.1728	70.2143	74.6089	136.335	234.941	187.322	237.843	167.307	69.7031	176.058	72.2334	189.995	85.138	216.038	103.02	246.061	110.156	816.568	176.963	66.4111	133.48	223.245	96.4454	436.721	834.787	448.056	265.294	538.958
TAG	TAG56:2-FA20:0	nmol/g	206.381	149.988	197.738	257.243	101.121	190.314	219.188	130.076	88.7123	62.2022	68.9794	130.134	184.41	156.309	221.807	168.427	53.5367	162.448	40.6342	86.7705	54.8447	102.445	62.6297	145.436	68.7621	359.856	105.555	45.6636	86.7179	113.178	51.7134	234.902	397.856	235.112	195.972	256.016
TAG	TAG56:4-FA20:1	nmol/g	55.6471	28.9882	42.2694	41.8312	21.6771	36.447	46.4464	21.1076	14.7255	15.6387	14.1009	20.9121	42.7807	28.0539	32.8843	29.9596	12.7111	32.7394	27.2094	26.1946	38.4203	51.5759	31.4821	71.3329	54.6347	193.101	115.999	40.8306	39.7086	28.7174	28.2403	90.5941	260.714	154.335	94.1242	208.694
TAG	TAG56:5-FA18:2	nmol/g	13.9797	10.1347	12.0804	12.4258	9.6732	15.3479	16.0509	8.7948	5.8125	6.4503	5.6145	7.5117	11.1608	10.068	10.4209	11.6417	5.3837	11.2309	8.5186	4.9328	10.4888	11.4687	9.1623	17.1135	18.8122	45.6462	40.7723	11.6215	8.698	5.8091	6.23	21.7543	59.6102	37.5638	29.2848	50.2492
TAG	TAG56:5-FA22:4	nmol/g	34.3008	27.37	38.5578	32.191	19.4343	16.9547	45.9629	15.534	11.3057	12.954	10.3935	14.0136	37.8343	44.119	27.8645	29.8662	8.56668	28.2095	23.2173	14.5377	34.209	30.1853	29.3952	47.9313	47.5493	118.485	85.2778	32.7156	21.6187	21.0513	16.8507	55.4392	158.311	70.7892	178.916	134.087
TAG	TAG56:6-FA18:1	nmol/g	165.06	98.1964	137.479	114.716	87.4312	92.195	208.941	76.5816	47.1767	52.2259	47.9196	60.0007	149.969	173.183	105.097	147.1	44.2306	112.427	25.0795	28.5192	31.4386	48.8372	38.7398	82.4397	42.6536	153.527	81.8375	28.4949	41.1972	40.194	28.3957	94.3183	200.198	118.347	201.207	146.326
TAG	TAG56:6-FA20:5	nmol/g	44.4955	26.618	24.7565	31.306	47.352	47.1412	38.1538	21.9688	15.7107	16.6092	18.0256	20.6212	21.4435	32.4934	30.8968	27.9971	12.5418	21.6652	14.1574	35.5948	14.1316	33.021	20.2154	37.6989	30.3486	268.707	40.3188	11.3823	16.5325	44.0262	19.2377	172.746	169.64	102.263	62.5665	65.8885
TAG	TAG56:7-FA20:5	nmol/g	101.842	57.613	60.4978	57.7901	98.8804	85.1521	78.6319	37.802	31.6679	33.7687	35.6108	45.181	49.7847	53.9012	70.2347	50.7289	19.3215	48.1033	50.1707	109.669	56.1519	130.654	71.8101	155.383	124.794	901.46	172.463	46.8892	62.6766	136.148	69.1707	577.4	714.152	376.846	248.298	286.271
TAG	TAG56:8-FA18:1	nmol/g	273.224	187.548	220.407	311.726	230.738	315.325	278.942	189.42	114.67	83.9675	115.363	154.166	181.145	217.266	274.363	200.243	76.1921	183.791	54.6404	113.654	83.6899	183.279	119.335	197.443	210.913	947.513	190.623	64.7178	102.247	157.486	111.464	602.305	629.531	385.359	319.291	350.459
TAG	TAG58:10-FA18:2	nmol/g	6.64924	5.59384	5.89354	9.54344	4.14444	8.77274	8.70764	4.80804	3.12334	2.38654	2.89814	5.00444	4.50994	6.06854	8.64074	6.02284	2.12344	4.67534	0.841638	1.26534	0.909637	1.36294	1.41994	2.31534	2.13724	9.15064	4.04394	1.00604	1.76864	2.00854	0.878537	5.38984	5.45394	4.38634	2.32604	5.18224
TAG	TAG58:3-FA18:1	nmol/g	28.8642	18.9928	30.1512	35.9958	11.3954	19.8665	32.2176	13.5741	11.3151	6.75456	7.20146	16.7658	24.2953	22.6459	33.0321	23.1229	5.45976	21.928	6.19776	14.6599	13.2418	23.5745	14.2465	29.3849	11.579	48.2127	21.8885	8.05076	13.5232	22.6917	10.2135	34.4844	63.5321	40.6355	28.87	45.547
TAG	TAG58:6-FA20:4	nmol/g	2.77295	1.62275	1.96215	2.76805	1.19365	1.90015	3.37065	1.11505	0.62135	0.62515	0.85125	1.17685	1.81905	1.92675	1.89205	1.88585	0.48945	1.75645	0.74625	1.29215	1.13285	1.24725	1.01565	1.92265	1.28925	5.67495	2.94925	0.87405	1.06055	1.49245	0.71105	3.42425	5.56885	3.93025	5.00155	4.42885
TAG	TAG58:7-FA18:1	nmol/g	84.1489	21.1785	30.2481	28.1405	18.0333	23.1673	50.7628	18.3489	9.79874	14.6308	10.8148	13.441	38.8658	39.0167	27.1832	35.5343	10.3828	23.6299	4.11494	6.44644	4.82464	12.717	7.02404	17.7068	6.51334	29.8683	19.5651	4.24174	9.21514	10.6226	5.42994	26.7346	35.1919	32.8787	49.1879	31.1917
TAG	TAG60:12-FA22:6	nmol/g	0.92955	0.51135	0.80675	0.95015	0.26555	0.53745	0.62755	0.35785	0.13625	0.18465	0.17055	0.22495	0.41685	0.65065	0.50905	0.30735	0.14515	0.47955	0.17015	0.41295	0.41875	0.56785	0.40745	0.36455	0.39765	2.87785	0.33845	0.16645	0.41575	0.39755	0.18715	1.18185		1.29335	1.09825
TAG	TAG36:0-FA12:0	nmol/g	0.9316	0.7189	1.0899	1.0417	0.4407	0.5389	1.231	0.4366	0.305	0.3085	0.3922	0.5245	0.8503	0.6332	1.069	0.5746	0.2651	0.9171	0.3488	0.3278	0.3753	1.0189	0.5019	1.221	0.9471	1.6015	0.6529	0.3045	0.7337	0.5793	0.4772		3.8328	2.0499	2.1262	1.7455
TAG	TAG44:0-FA14:0	nmol/g	339.207	275.65	369.249	394.379	92.7377	313.761	400.574	155.376	152.804	127.973	163.647	172.851	484.316	307.643	583.904	273.198	154.87	291.703	71.5835	241.887	111.522	137.721	124.231	226.862	217.659	785.819	113.751	83.1663	150.147	272.534	79.4468	344.574	1087.72	477.291	508.451	625.516
TAG	TAG44:1-FA12:0	nmol/g	29.4704	26.4587	33.0108	31.8714	8.44639	20.7007	40.4413	11.9646	11.3282	11.8476	11.9011	14.512	29.0578	26.6995	41.7189	25.4926	11.2121	29.053	12.5192	18.7679	19.5493	21.3784	19.0824	33.2068	40.7212	82.0771	24.1637	14.4722	24.4428	22.5572	10.367	29.5592	152.753	75.9857	100.203	98.667
TAG	TAG44:3-FA18:2	nmol/g	3.1978	3.888	5.5263	4.1083	2.3398	2.3634	4.3454	1.659	1.473	1.5045	1.7013	2.1305	2.1257	2.503	3.8388	2.9966	1.1102	4.5599	4.0004	2.4406	4.3119	4.9404	4.3523	6.6817	10.1471	14.8217	8.8536	3.5038	4.7539	3.0783	2.0401	7.5477	21.9364	16.5177	15.6648	15.1207
TAG	TAG45:0-FA14:0	nmol/g	147.486	132.46	169.074	183.084	57.9407	149.599	211.085	85.3452	72.9921	49.0745	77.0926	84.1123	158.207	150.195	258.323	138.575	60.3811	135.773	16.4619	45.5618	22.4152	31.6278	35.4648	54.1927	39.5271	194.515	26.1777	17.3783	37.2616	56.9314	21.3047	100.306	183.877	104.408	75.0205	124.707
TAG	TAG46:0-FA14:0	nmol/g	753.096	650.539	878.848	939.109	286.994	747.381	857.684	420.853	356.573	302.03	380.167	418.451	935.418	732.79	1081.95	613.353	322.396	702.618	179.836	589.008	274.089	353.209	327.78	555.533	444.871	1976.93	279.889	200.848	360.098	712.656	214.386	938.406	2180.06	1129.77	1075.96	1171.2
TAG	TAG46:1-FA18:1	nmol/g	307.495	275.813	371.847	390.157	129.133	297.847	401.219	153.612	141.162	149.47	143.63	182.655	345.493	276.358	450.741	283.776	129.251	316.244	167.885	291.698	221.566	301.994	238.435	420.971	415.662	1169.1	276.024	165.891	269.695	337.53	156.554	550.929	1844.82	921.982	877.553	1023.01
TAG	TAG46:3-FA14:0	nmol/g	11.0504	16.3294	20.4385	20.1891	6.9741	14.0137	24.9151	7.611	6.9793	9.2808	8.6633	7.7491	20.2609	12.777	18.7444	14.944	6.7917	16.3256	5.9327	7.1954	13.7712	10.7911	10.033	17.4019	25.6519	36.7402	19.4595	12.7711	13.5623	9.0078	5.7604	17.0524	76.1375	40.1435	50.0899	55.085
TAG	TAG46:3-FA16:0	nmol/g	8.046	14.7237	17.5279	14.5256	6.5658	7.1899	18.4032	4.8896	4.6733	4.7841	5.4549	7.236	11.6731	11.2395	10.666	10.2025	3.7608	13.3607	3.4392	6.3677	11.6542	8.8368	7.8188	13.5439	19.6043	24.7447	10.4853	9.1176	11.8006	8.1105	4.2951	12.7104	46.5234	21.4934	48.7455	32.9907
TAG	TAG46:3-FA16:1	nmol/g	32.362	36.0085	52.5931	47.4233	9.33812	12.0608	50.0797	8.07783	9.31982	12.568	11.4223	17.8286	60.444	19.0927	34.7933	29.668	5.79842	38.8587	12.7709	31.819	87.6021	56.858	42.6655	106.631	99.0675	90.6071	62.0907	80.4549	84.4961	37.9429	20.9042	36.3874	362.903	160.802	471.364	201.354
TAG	TAG47:1-FA16:0	nmol/g	276.032	343.359	457.088	439.802	157.236	249.685	491.487	169.351	150.433	108.281	139.772	182.628	340.927	300.77	400.158	328.125	97.7	348.482	72.6829	179.628	164.458	205.361	185.512	280.693	235.676	705.901	143.498	128.37	209.03	213.878	110.895	342.157	959.999	516.827	500.415	564.834
TAG	TAG48:0-FA14:0	nmol/g	723.772	593.445	743.904	877.944	400.14	762.358	750.825	469.316	347.709	326.195	385.071	439.8	680.87	676.042	854.01	590.519	322.711	602.724	213.252	613.392	244.371	380.909	342.679	546.576	440.803	2063.7	293.963	189.723	355.922	697.289	252.002	1055.11	2224.69	1079.99	912.117	1084.34
TAG	TAG48:0-FA18:0	nmol/g	948.983	766.418	910.015	1117.32	551.323	996.021	954.217	613.192	444.571	416.145	496.86	572.613	798.435	887.084	1069.56	738.842	404.127	738.337	227.403	726.968	245.519	390.725	374.487	598.951	421.014	2464.37	304.019	192.818	374.055	843.529	279.436	1286.12	2339.96	1189.38	963.693	1136.53
TAG	TAG48:1-FA18:1	nmol/g	2332.13	2376	3136.41	3158.15	1412.75	2204.08	3099.26	1329.3	1165.25	1177.89	1200.02	1504.4	2680.14	2340.65	2995.74	2300.19	964.395	2562.77	1351.37	2888.53	1854.79	2831.48	2091.79	3649.96	3514.7	11561.2	1985.47	1466.27	2435.59	3218.85	1586.27	5663.32	16905.6	7476.4	7116.64	8036.63
TAG	TAG48:2-FA16:1	nmol/g	923.661	993.229	1410.86	1028.05	365.688	540.453	1175.91	407.589	374.036	361.731	331.104	548.949	1237.04	745.027	1060.45	897.722	252.271	1090.96	489.894	903.411	1342.92	1261.9	899.619	1831.64	1615.19	2857.35	996.223	1083.32	1381.33	1096.78	604.866	1333.51	7917.05	3254.62	5324.74	3597.09
TAG	TAG48:4-FA14:1	nmol/g	13.3057	20.9597	27.9764	25.2148	10.1104	10.7526	34.0326	6.72307	7.37488	10.0646	9.53027	9.52817	24.7625	15.417	15.1316	17.4622	4.93217	22.049	5.38737	8.84727	20.3116	13.9665	13.6208	26.9895	30.7005	39.0612	24.465	20.1624	21.9953	10.5325	7.57568	17.2744	89.6907	51.5184	75.8823	61.7584
TAG	TAG48:4-FA18:1	nmol/g	7.57108	7.44538	10.4389	9.56627	5.03878	5.06027	12.0986	3.93567	3.12628	3.70277	3.53678	4.18588	7.58868	6.31227	6.73907	6.72617	2.43567	8.42178	3.05697	5.25418	9.82437	8.36027	6.81738	14.6543	15.782	21.014	12.1958	8.61267	9.03898	6.17077	4.13398	11.3035	37.7521	25.7716	41.8099	27.0353
TAG	TAG49:0-FA17:0	nmol/g	346.512	320.356	394.913	454.677	232.409	368.618	423.976	253.935	176.806	132.098	181.609	223.706	288.095	341.18	397.966	321.476	138.752	301.358	67.8278	175.94	77.9602	130.692	143.574	183.514	133.019	669.698	101.476	62.2693	123.768	203.19	93.479	356.63	658.65	364.964	248.594	305.781
TAG	TAG49:2-FA18:1	nmol/g	360.046	391.963	503.201	465.235	208.346	269.53	596.294	185.478	166.928	150.949	154.735	227.626	414.496	313.917	393.934	406.955	118.604	418.521	147.29	251.575	313.222	419.734	330.046	573.544	459.265	1120.19	335.509	260.554	393.46	302.302	228.45	581.173	1934.3	1032.67	976.271	1067.91
TAG	TAG49:3-FA18:3	nmol/g	25.9174	33.9313	34.7865	37.8253	41.3781	44.5266	55.3326	27.8608	18.5143	16.6597	22.5292	20.3503	20.3702	33.9569	32.8483	33.7306	16.6797	31.1875	1.8192	3.5824	1.6426	2.5794	3.0376	3.8416	2.273	10.8101	2.7256	1.6346	4.0634	4.9753	2.2514	6.9304	8.3175	7.9881	3.3768	6.7389
TAG	TAG48:3-FA16:1	nmol/g	237.627	218.678	315.522	266.555	72.1752	97.8211	291.682	70.3801	70.1626	88.3395	76.8373	119.197	332.96	135.268	218.012	198.533	51.5541	241.839	106.277	202.423	472.248	376.138	264.796	634.954	545.926	672.545	380.238	420.047	444.268	252.513	158.962	310.083	2283.62	1068.48	2180.8	1247.98
TAG	TAG50:3-FA18:1	nmol/g	1169.9	909.255	1333.71	1217.87	454.042	619.603	1318.06	403.641	367.452	489.252	406.244	545.169	1534.9	724.689	941.793	959.647	321.714	1058.75	622.198	1012.03	1785.36	1838.38	1262.51	2958.65	2416.93	4215.18	1930.67	1656.32	1835.23	1292.3	914.269	2218.82	9888.58	5575.43	7023.42	5655
TAG	TAG50:5-FA16:0	nmol/g	4.629	6.4227	8.6678	7.3362	4.4528	5.4147	8.7523	3.267	2.6025	2.5822	2.6981	3.7674	5.6847	5.8283	5.3451	5.5177	2.5238	5.9297	1.0816	2.5672	1.9825	1.7601	2.228	3.2177	3.2065	5.6523	2.5906	1.5695	2.4965	2.6467	1.3868	3.9843	13.893	5.8895	10.412	7.7448
TAG	TAG50:5-FA18:3	nmol/g	14.8628	17.2274	20.1902	18.5229	13.0889	12.6118	24.9812	9.30484	7.02954	10.1247	9.87794	8.82374	17.9079	11.6227	13.3177	15.364	6.18004	18.7772	3.24454	5.32404	4.75434	6.06054	6.30494	9.02984	6.92674	18.1943	7.89134	4.65304	8.78884	5.93884	3.97204	8.89704	26.0592	20.2948	19.5854	21.7445
TAG	TAG51:1-FA17:0	nmol/g	1352.64	1266.94	1736.88	1914.97	955.935	1329.39	1761.55	945.506	670.396	488.676	609.52	875.599	1255.4	1376.05	1581.65	1371.33	502.632	1423.71	411.782	885.401	560.099	1039.65	862.346	1287.82	988.578	4441.95	669.548	445.693	807.475	1049.51	607.504	2338.01	4633.49	2366.71	1954.4	2214.72
TAG	TAG51:2-FA18:2	nmol/g	171.901	168.185	191.133	243.288	179.294	263.1	278.065	153.636	98.0626	95.6264	115.151	135.024	134.23	187.416	207.751	187.506	98.189	175.226	63.3096	62.9507	65.0606	81.3598	89.3581	115.819	151.819	448.283	128.23	61.4686	79.9977	74.7832	53.9695	246.77	430.485	243.472	180.119	247.231
TAG	TAG51:4-FA16:0	nmol/g	11.4061	20.7301	24.2231	21.8643	17.3062	15.0644	26.7055	11.4576	4.61966	2.55816	6.53986	8.06396	11.1069	16.2927	15.5075	16.2741	2.03766	19.4101				1.55726	0.399162	0.247962		20.4967			1.32356	0.478062		6.38046	15.8687	9.55126	6.00546	10.3171
TAG	TAG51:4-FA18:1	nmol/g	27.0761	30.0316	33.2627	36.459	32.9748	34.0336	55.1316	24.3178	12.5925	12.5257	17.4286	16.9327	21.602	25.8138	26.8533	31.5818	11.3846	30.6331	1.55913	3.98612	5.97082	8.03163	6.53383	13.6045	9.97842	37.4049	9.39242	5.15883	10.6978	7.09593	3.77643	18.1955	42.9397	31.8266	26.6511	29.3559
TAG	TAG51:5-FA18:3	nmol/g	4.94255	5.68005	5.97865	5.90005	6.23975	6.20495	9.17075	4.27225	2.86455	2.86365	3.74975	3.77855	4.16515	5.50375	5.33175	6.08445	2.69495	5.98425	0.66865	1.15215	0.82005	1.17615	1.31145	2.04795	1.41555	3.61495	1.69375	0.91015	1.84195	1.04825	0.89065	2.17945	5.71475	3.80625	3.03655	3.33355
TAG	TAG52:1-FA16:0	nmol/g	8714.66	7048.82	9805.94	11748.1	5583.98	8566.47	8829.23	6236	3956.12	3198.48	3818.24	5356.1	8086.85	8757.62	9589.09	7225.31	3201.96	7833.27	3228.55	7863.36	4303.92	7697.36	5086.71	9722.71	6960.96	36395.3	4699.51	3270.84	5948.14	9774.75	4326.69	19230.6	39332	18033.5	17060.8	18161.1
TAG	TAG52:2-FA20:2	nmol/g	15.2855	15.4371	20.4951	22.1295	9.79992	16.1263	22.5534	9.48392	7.77973	7.02832	7.51143	9.91212	16.3381	17.198	17.7003	14.2823	6.51143	15.6501	6.78963	8.31322	9.07752	11.0709	8.37792	15.0684	13.7563	47.1441	14.5542	7.45712	9.60042	11.1498	6.23193	22.6147	62.5257	30.5479	26.1487	40.9192
TAG	TAG52:4-FA18:3	nmol/g	509.31	588.117	709.793	695.933	673.823	656.004	771.743	473.478	294.398	316.586	363.222	367.583	493.79	586.277	518.608	550.207	251.738	644.708	98.5926	168.286	90.3441	172.132	147.238	198.763	149.485	842.149	150.162	81.1323	212.471	198.296	123.186	467.915	652.026	484.787	311.338	453.266
TAG	TAG52:5-FA18:1	nmol/g	78.7095	65.7232	80.102	69.8701	55.2527	63.7315	89.4498	45.9775	28.2824	35.3437	36.4688	39.458	66.8359	54.3267	59.7359	64.8101	27.645	71.0323	14.0599	24.189	20.7746	28.3716	28.1374	42.9533	31.8746	97.0928	33.4258	20.0377	38.3012	28.3326	18.1689	52.8398	117.718	90.928	81.1355	95.7978
TAG	TAG52:6-FA14:0	nmol/g	2.79384	2.40274	3.30344	3.99734	2.36194	2.77004	3.50064	1.89034	1.20324	1.20324	1.41414	1.58124	2.06844	2.95774	3.35634	2.17094	0.982537	2.45174	0.533837	1.13824	0.718538	1.14444	1.03244	1.59294	1.83964	7.25864	1.57794	0.595738	0.661538	1.71314	0.766238	3.65014	7.79854	3.57404	3.79554	2.80384
TAG	TAG52:6-FA18:1	nmol/g	7.28411	6.29541	7.84541	9.39051	5.34671	6.71771	10.0753	4.74331	3.02191	3.25951	3.14991	4.51411	6.80651	6.92691	6.61281	6.90531	2.39901	7.58581	2.00971	4.39351	4.13101	5.24801	4.69171	6.72861	6.32281	21.8641	5.09301	2.78741	5.20331	4.92631	3.14481	9.64711	31.3249	12.3726	21.9261	18.6915
TAG	TAG52:7-FA18:1	nmol/g	161.072	144.781	190.725	222.381	116.477	172.741	214.66	111.339	76.2784	57.5969	75.117	103.075	132.97	157.026	179.461	156.743	57.1041	148.745	40.8565	91.0782	53.8109	105.373	84.2806	126.029	102.776	521.276	70.3117	43.7174	80.2075	106.195	58.9477	266.734	483.696	248.022	202.521	228.505
TAG	TAG53:1-FA18:0	nmol/g	1562.55	1144.09	1463.98	1964.85	1079.16	1681.17	1702.03	1142.6	703.412	483.761	625.93	942.791	1055.43	1377.53	1693.25	1291.85	554.537	1218.96	307.191	777.274	337.934	792.571	581.638	943.418	613.855	4095	523.434	254.534	538.611	957.961	441.34	2378.55	3257.61	1775.34	1325.16	1512.52
TAG	TAG53:2-FA18:1	nmol/g	4605.55	3386.46	4745.92	4958.43	2611.92	3373.29	4692.07	2489.59	1601.05	1287.67	1465.91	2228.58	3816.82	3411.02	4071.62	3725.33	1193.82	3925.93	1585.67	2605.98	2255.26	4523.42	2974.45	5338.54	3689.81	16784.7	2984.82	1741.88	3093.15	3270.51	2320.21	9037.09	19916.1	9658.83	8016.25	9423.5
TAG	TAG53:4-FA17:0	nmol/g	86.5848	80.7159	92.6908	105.919	113.116	118.642	129.335	84.2068	45.5144	43.1353	53.167	54.2315	64.4695	81.4697	82.2119	88.3024	42.979	89.969	16.6632	17.2435	14.2487	20.8965	22.5715	29.6936	34.9383	125.253	41.3561	14.3613	25.3218	20.6956	14.5618	70.9965	95.1373	67.8294	43.5145	63.9001
TAG	TAG53:5-FA18:1	nmol/g																										15.0957							6.55789
TAG	TAG54:1-FA16:0	nmol/g	261.936	240.326	315.528	414.294	161.076	225.164	311.282	161.574	118.081	77.5702	106.813	179.091	232.831	253.033	315.545	211.009	69.8833	239.724	54.4503	119.258	58.7576	127.563	74.1331	147.756	91.1761	544.517	82.8702	46.2307	103.865	145.757	64.2167	266.9	574.49	272.266	195.239	344.483
TAG	TAG54:1-FA20:0	nmol/g	249.615	212.691	282.389	363.309	144.969	215.889	276.022	154.655	112.554	77.6279	100.518	166.307	206.93	233.817	294.428	197.046	67.3315	217.242	52.3774	97.6268	61.7338	105.383	69.1477	133.78	88.0281	462.478	82.4332	47.2266	96.9427	125.821	54.3185	250.783	474.176	235.484	206.165	283.374
TAG	TAG54:1-FA20:1	nmol/g	83.7622	73.0136	111.489	132.057	48.7626	80.7685	102.216	50.3202	37.7681	28.6779	34.6005	54.6422	96.0016	84.9006	103.142	70.5952	27.8061	82.8101	30.084	64.7082	35.2256	80.8475	40.9879	87.6241	47.8621	320.096	53.5097	29.8041	56.4104	74.3642	38.8854	145.959	381.461	169.877	113.078	217.785
TAG	TAG54:2-FA18:2	nmol/g	369.783	270.837	289.562	527.206	313.457	641.814	422.087	351.702	204.668	193.209	214.154	266.521	269.03	345.451	434.44	328.197	232.794	274.197	121.416	191.261	108.456	153.821	137.928	255.545	255.635	1210.82	321.408	111.247	143.738	227.364	106.258	781.376	817.633	529.917	410.596	519.695
TAG	TAG54:3-FA18:2	nmol/g	1216.58	925.617	1065.51	1461.68	888.51	1730.28	1474.09	978.822	605.427	665.345	609.148	801.636	1071.05	1044.87	1267.69	1098.97	639.949	1012.54	591.586	673.511	651.312	849.045	708.87	1327.68	1391.58	5394.76	1769.14	643.552	734.74	840.854	540.614	3158.55	4509.38	2960.37	2185.26	2912.49
TAG	TAG54:3-FA20:1	nmol/g	107.646	60.6091	110.326	86.8684	34.4034	49.9397	85.5033	31.2951	25.4357	25.6138	24.1769	40.1352	104.084	58.243	66.8362	53.7373	18.5803	75.0677	49.3879	62.1397	83.8701	127.379	65.5546	164.029	102.24	355.534	141.72	80.2802	95.9988	80.5718	59.0189	156.245	620.036	318.824	263.896	426.71
TAG	TAG54:4-FA18:1	nmol/g	3075.99	1702.89	2248.43	2344.51	1517.78	2354.59	2606.93	1519.07	912.791	1110.07	1037.76	1259.09	2162.74	1698.28	2011.3	1996.02	945.178	1949.57	1452.06	1220.39	2188.18	2443.34	1851	3773.42	4099.34	10805.3	4854.08	2178.71	2257.61	1539.92	1387.27	5701.52	13364.5	8541.93	6515.15	8518.63
TAG	TAG54:4-FA18:3	nmol/g	295.481	259.153	269.582	342.126	352.108	516.447	408.908	301.115	179.983	186.915	200.12	200.748	250.502	293.246	302.095	291.498	179.952	268.365	30.4138	70.8859	26.5899	57.4973	48.8074	78.0667	45.1824	362.797	68.0428	23.8482	67.1953	92.8793	41.888	245.132	168.427	185.378	92.0602	149.188
TAG	TAG54:4-FA20:4	nmol/g	34.6487	30.1744	33.9671	41.0986	27.3416	37.3685	44.4479	24.1505	14.8458	13.279	14.6151	19.4566	27.0347	44.535	34.1805	33.1088	13.9509	30.7579	6.71385	6.27155	8.89785	7.18185	8.67935	12.5891	10.3164	36.8901	17.226	6.24195	6.92775	8.13415	4.24995	20.9986	32.3462	17.1949	44.642	23.5689
TAG	TAG54:4-FA22:1	nmol/g	8.6565	4.4844	6.6075	6.4105	4.2048	6.5752	8.4707	4.866	2.2319	3.1815	2.7965	3.2852	6.0377	4.8029	5.0665	5.098	2.6713	5.6633	3.4245	3.0044	5.052	5.5844	4.6036	7.7052	9.7218	25.6896	11.751	4.8244	5.9598	3.9611	3.5501	14.3058	31.5649	22.5165	16.0426	21.7997
TAG	TAG54:5-FA16:0	nmol/g	80.5475	89.6795	109.459	93.3932	63.8282	74.2385	136.839	53.9269	35.8781	36.002	39.1117	45.4927	87.9921	114.895	80.068	91.1725	31.5001	89.2296	18.962	17.7948	23.2005	25.0177	24.33	40.6385	31.6639	100.705	49.4229	20.4287	24.9133	24.7532	13.9291	53.0409	122.321	61.7163	120.721	95.1936
TAG	TAG54:5-FA18:0	nmol/g	36.7737	32.1539	31.3746	40.0232	51.4178	80.3633	56.7682	42.286	23.7979	28.6516	30.6441	29.0023	28.3448	38.9792	38.8435	39.3939	27.9749	34.5306	4.60186	6.96886	3.67576	5.15286	6.97366	10.1861	5.87556	34.8908	11.4513	3.36726	7.51356	9.87106	4.60836	23.7306	20.383	19.8116	18.3567	21.5006
TAG	TAG54:5-FA18:3	nmol/g	292.322	182.823	229.409	230.646	229.425	278.03	289.903	187.962	105.334	124.301	131.753	128.876	207.155	190.293	188.819	217.39	104.474	220.098	40.5067	66.6297	39.8272	82.4471	65.9065	101.936	66.7405	363.623	92.9671	40.6972	95.8769	82.165	55.5553	217.715	253.223	267.106	146.099	214.751
TAG	TAG54:5-FA22:1	nmol/g	3.75272	2.55883	2.96192	3.25373	2.61293	3.74003	4.24383	2.44073	1.40562	1.44033	1.64173	1.54703	3.03273	2.36653	2.71712	3.20723	1.17162	2.88802	0.837225	1.17172	0.985125	1.45263	1.20322	2.07373	1.84432	6.82733	3.25133	1.11332	1.76452	0.729625	0.978625	3.79513	5.65282	4.35722	2.92473	5.42152
TAG	TAG54:7-FA22:5	nmol/g	3.68423	3.06263	4.20183	3.62943	1.72093	2.47293	5.47143	1.40183	0.750931	1.69013	1.16373	1.66633	3.24813	2.85213	2.55603	2.67663	0.788631	2.98133	1.14933	1.70373	1.92163	2.28693	1.47503	2.42743	2.55673	9.98063	2.55563	1.12383	1.77343	2.16983	0.987531	3.32703	9.54633	5.58463	7.68623	6.40273
TAG	TAG54:8-FA20:5	nmol/g	15.3695	10.8691	11.18	10.5156	16.7742	13.1371	13.5122	6.23799	4.95789	5.71629	5.68209	7.71679	7.89049	9.54069	11.0741	7.61659	3.24509	8.64789	11.0138	11.4927	12.1428	21.9293	13.664	29.1935	27.2789	166.855	29.6816	9.24819	12.9888	17.4948	11.3981	77.1104	175.779	81.9693	60.5179	67.9152
TAG	TAG56:3-FA18:1	nmol/g	764.862	291.202	574.641	460.455	192.807	303.623	449.082	205.691	145.545	136.331	122.058	222.942	553.292	339.975	388.182	340.942	104.828	395.439	239.112	468.622	421.47	895.703	377.589	1015.8	465.654	2210.45	798.383	353.954	538.405	586.424	395.42	1141.23	3399.45	1900.32	1280.8	2284.89
TAG	TAG56:5-FA20:1	nmol/g	11.8559	6.96745	10.6608	11.3879	7.61585	8.94945	12.9279	6.71745	3.72195	4.42545	4.08145	4.98875	8.84455	7.40185	7.60635	7.61375	3.30155	8.06335	2.97425	3.33665	3.17865	5.64595	3.56135	6.74175	5.12405	21.5332	11.1001	3.39345	5.14295	4.05215	3.45465	11.9657	19.3058	16.6835	7.77675	17.2623
TAG	TAG56:5-FA20:3	nmol/g	75.3267	43.5259	52.7995	52.6607	33.5672	46.8263	65.4072	29.7096	19.9135	21.7741	18.9324	25.9815	56.8505	47.426	42.7158	53.002	17.1294	46.4069	20.7903	19.1869	33.3667	37.2441	30.55	75.6829	50.3618	127.738	92.2629	32.5952	32.1023	27.7224	21.7773	86.2049	182.764	106.659	149.796	164.555
TAG	TAG56:5-FA20:4	nmol/g	53.7671	37.9364	42.4902	57.0144	37.0925	54.4743	70.1718	32.871	22.612	21.4233	19.3214	26.6239	44.5589	58.7743	48.888	54.693	20.5813	41.2156	11.5658	12.5231	16.7391	17.3137	16.4322	32.3348	22.1916	65.0853	42.2442	14.0272	13.6609	17.7516	10.5793	54.0194	79.4143	43.5587	99.2307	52.0632
TAG	TAG56:7-FA22:5	nmol/g	28.9236	19.9546	24.4276	24.4896	16.297	15.4658	36.9883	12.785	7.37695	10.0206	10.0107	11.7141	22.334	25.7984	17.6105	21.2406	7.28205	16.5997	7.31575	10.5923	8.84125	13.0569	7.98745	13.8531	11.4395	47.0016	12.7667	5.19995	9.76065	11.1898	4.91245	19.8482	41.2122	23.2199	34.7304	23.636
TAG	TAG56:8-FA20:4	nmol/g	11.3105	10.1032	11.165	12.4149	6.35773	9.88242	13.7232	6.37453	3.61013	3.24003	4.71762	6.31182	11.8041	10.0486	9.58272	9.66072	3.07552	8.79772	3.02352	5.78803	5.34603	9.58302	5.21633	10.4607	7.91892	30.9596	6.99552	4.83212	4.90792	7.82902	4.19482	16.4121	37.7949	18.6041	20.2347	16.8332
TAG	TAG56:9-FA22:6	nmol/g	1.872	1.8538	1.438	1.9791	1.8695	1.6892	1.9069	1.2857	0.7298	0.9013	0.9573	1.1591	1.6013	1.9274	1.6743	1.6144	0.847	1.3136	1.0699	0.9917	1.3835	1.8793	1.1359	2.8308	1.8462	10.162	3.4294	1.1559	1.8283	1.0836	0.9637	3.7409	16.1031	5.8484	4.3434	6.9322
TAG	TAG57:8-FA22:6	nmol/g	5.96566	3.29636	4.02876	5.59596	2.57426	3.47996	5.04516	2.95876	1.55246	1.45756	1.94956	2.65996	2.53526	3.44556	3.47096	3.80976	1.46106	2.68896	2.40326	3.64646	2.60336	3.77086	2.81816	4.95626	2.98236	10.0176	3.52536	1.29556	2.88576	5.30246	1.63096	6.62396	10.6635	7.59526	5.21746	7.41286
TAG	TAG58:6-FA18:0	nmol/g	33.8774	14.9839	17.4932	23.2266	16.7011	26.8115	41.6941	19.8275	9.99348	12.0561	9.32338	11.3005	24.0505	35.1114	23.3483	29.2377	12.1697	16.8248	1.95417	3.64208	1.93768	4.11468	3.01288	6.08317	2.25398	15.9419	7.12108	1.56808	3.42367	6.27668	2.27367	13.928	9.24987	11.5705	13.4968	10.8232
TAG	TAG58:7-FA20:4	nmol/g	2.11629	1.43179	1.45019	1.99129	1.11679	1.39069	2.50999	1.00679	0.591387	0.600688	0.629287	0.768587	1.20199	1.37939	1.49209	1.44199	0.563388	1.29769	0.715588	0.759787	0.942588	1.18749	0.973788	1.72659	1.22249	5.40109	2.01389	0.647088	0.866688	0.733788	0.545687	2.29409	4.96429	3.05119	4.31459	3.15579
TAG	TAG58:8-FA18:1	nmol/g	45.9356	34.69	39.6518	57.4352	22.0053	35.141	49.105	26.5432	18.4564	11.1405	13.6037	27.5545	28.1924	38.9604	58.5288	37.0848	10.074	29.3795	3.63731	7.99871	4.30841	8.98201	5.89631	11.5135	6.41151	37.3214	9.41141	2.73631	7.19381	12.1809	4.79171	27.0787	27.0366	18.5066	15.7115	21.2806
TAG	TAG58:8-FA20:4	nmol/g	1.82144	1.79414	2.04164	2.39094	1.28054	1.50154	2.38794	1.38844	0.627138	0.703538	0.648837	0.933538	1.60224	2.04754	2.17334	1.56324	0.732638	1.53034	0.794837	0.649138	1.23584	1.20044	1.03304	1.61684	1.71184	4.25944	3.11514	0.961437	1.02644	1.10734	0.560338	1.95314	4.87874	2.67974	6.46074	3.77314
TAG	TAG58:9-FA22:6	nmol/g	6.76617	3.85778	4.49688	4.80527	3.82127	5.89987	5.45878	3.57938	1.81597	2.23957	1.96637	2.60197	3.47838	4.05527	4.49918	4.04577	1.89387	3.48477	2.68438	2.92048	2.81528	5.00537	2.82547	6.10858	4.85768	21.5867	10.516	2.51788	3.26567	4.20177	2.41777	14.4816	25.1462	17.2156	10.3001	15.0736
TAG	TAG44:1-FA16:1	nmol/g	48.3044	50.43	62.5228	54.9518	13.2645	37.7115	65.0425	19.7435	21.0976	19.4624	20.3101	27.1935	70.5812	41.9841	79.0674	44.7755	18.9249	49.4919	17.9924	39.2533	37.6106	33.0368	28.588	54.4892	60.58	120.281	35.4032	27.2067	40.308	42.3813	16.4604	49.2411	266.048	117.982	172.325	145.998
TAG	TAG45:0-FA16:0	nmol/g	171.283	150.869	203.624	216.125	74.1784	167.454	251.184	100.223	85.1927	54.0981	87.033	97.1438	164.857	179.222	279.016	166.397	65.7321	159.273	17.4492	53.1602	26.7458	37.6783	39.4955	59.4316	44.1097	212.383	30.7266	20.8837	44.0385	64.8292	23.5701	112.34	199.019	113.042	84.9951	137.282
TAG	TAG45:1-FA16:0	nmol/g	41.1429	53.0808	72.1855	73.6245	22.2168	36.7632	86.9364	22.3868	22.1277	16.9637	21.9707	26.9415	65.4136	46.9133	61.2411	51.0924	14.3061	54.2906	11.4889	28.7172	27.3672	32.1819	28.991	46.4069	42.8646	114.498	27.3045	21.1449	35.9384	34.5042	16.0061	52.9115	135.521	87.7841	90.2121	111.895
TAG	TAG46:2-FA14:1	nmol/g	130.764	197.322	271.369	261.725	55.0346	81.4085	283.057	47.153	63.2937	70.1081	62.3668	83.5781	328.473	139.822	194.829	167.292	36.1331	213.14	68.8514	211.041	334.337	304.893	208.34	464.312	459.599	708.053	255.487	284.731	339.692	240.815	126.696	308.703	1753.77	856.866	1432.97	1127.15
TAG	TAG46:3-FA18:1	nmol/g	21.6804	21.9215	32.8805	31.3631	10.9467	12.5586	36.6088	8.22935	8.13095	9.79095	8.07615	11.4967	31.0328	16.7891	21.7913	22.0321	4.44765	26.5131	16.5069	21.4171	45.4098	37.9183	30.6811	63.7052	69.9727	86.7339	59.395	36.7437	43.1217	26.6157	18.6679	45.3025	184.69	120.476	195.984	139.282
TAG	TAG46:3-FA18:2	nmol/g	12.589	14.6607	20.3141	17.519	6.97877	11.8658	22.4169	6.20627	6.05907	7.80457	6.94198	9.37777	16.5438	10.3202	16.2295	13.6406	4.61728	16.5902	15.5483	11.1267	22.1875	18.1711	18.2424	30.9713	48.579	66.2477	41.9052	19.7381	21.2088	13.1603	10.1115	27.2556	122.496	71.2781	71.5286	79.9226
TAG	TAG47:1-FA16:1	nmol/g	158.887	185.985	240.02	211.754	84.4787	138.137	261.763	92.1259	80.0199	55.9004	70.6229	96.2812	167.217	149.606	212.169	174.451	53.532	181.133	29.2031	69.9886	60.2069	73.6845	66.7628	112.237	83.1122	241.718	54.5418	51.7872	88.1031	87.9788	39.2109	130.493	378.108	195.844	188.401	221.512
TAG	TAG47:1-FA18:1	nmol/g	183.212	180.448	230.59	248.735	109.491	190.482	306.048	107.871	92.8368	77.1015	92.5487	115.976	161.794	182.008	260.015	201.203	74.5822	188.627	46.3244	83.3193	65.2193	102.302	91.9765	140.3	113.005	402	87.1354	54.8481	93.8462	98.5949	57.9473	211.56	501.599	265.34	199.632	316.099
TAG	TAG47:2-FA16:1	nmol/g	65.0711	75.5483	101.391	81.6521	25.3181	39.6502	106.553	28.0056	26.5141	21.3083	23.7761	38.6561	79.1216	48.206	79.2265	70.026	16.6879	77.7422	19.4927	36.494	63.5905	64.0761	50.7724	90.9202	72.4791	127.331	50.6063	52.1936	67.6596	47.8885	27.0749	62.4091	311.153	154.524	208.579	175.119
TAG	TAG47:2-FA18:2	nmol/g	15.4667	18.2682	21.0857	22.686	14.0784	24.9942	32.8703	12.8882	10.0994	10.6638	12.4402	13.3423	14.4082	18.3677	22.5124	20.5139	10.1206	18.713	5.74422	4.53932	6.06082	7.18802	8.39152	10.4196	14.1352	31.0171	12.8249	5.56262	7.62222	6.09722	4.32532	14.4073	44.6246	21.3549	16.9073	28.5949
TAG	TAG48:0-FA16:0	nmol/g	2978.4	2727.9	3605.05	3626.6	1493.6	2748.77	3151.88	1886.56	1442.26	1261.57	1546.92	1748.37	3198.43	2752.41	3272.96	2395.23	1117.41	2536.14	801.917	2387.52	1146.99	1446.11	1450.51	2203.22	1557.25	7476.7	1133.06	882.872	1522.51	2726.12	1021.77	3583.54	8066.89	4114	3889.58	3867.69
TAG	TAG48:2-FA12:0	nmol/g	46.7934	36.4265	52.3526	46.9788	23.0491	39.8209	55.8704	23.4705	19.1444	23.6529	20.6737	26.8337	37.4437	37.7286	52.5352	43.2846	18.5104	47.1697	44.4618	43.7421	52.177	75.3629	57.6311	94.4385	96.5783	210.177	78.777	41.0953	59.6214	58.6597	40.1768	100.611	354.914	206.619	207.93	216.026
TAG	TAG48:2-FA14:0	nmol/g	453.23	454.253	624.278	533.203	222.377	402.274	604.175	246.05	208.874	237.801	221.062	287.552	553.432	396.357	566.898	451.863	194.053	510.31	327.88	441.866	543.885	601.933	452.84	853.266	855.415	1759.61	594.366	457.181	568.795	532.201	313.002	843.741	3925.86	1679.06	1984.28	1844.46
TAG	TAG48:2-FA18:1	nmol/g	1039.57	1315.98	1871.02	1728.25	581.584	758.003	1840.58	478.194	499.282	565.082	483.371	682.832	1933.78	1126.26	1332.22	1231.71	330.545	1495.29	727.653	1648.01	2143.31	2529.76	1684.64	3472.02	3167.01	7151.36	1846.44	1750.09	2338.1	1958.5	1238.77	3215.91	13289.6	6502.83	8311.7	8042.08
TAG	TAG48:3-FA18:1	nmol/g	138.776	136.974	197.505	187.359	52.6665	69.6071	208.628	43.0802	46.2733	61.6574	51.8733	73.4688	248.362	95.4464	133.673	131.817	33.8142	155.286	72.3546	150.008	328.209	284.449	201.143	483.126	410.934	567.518	296.481	289.013	317.031	189.531	123.022	273.796	1549.3	843.578	1477.39	941.091
TAG	TAG50:2-FA16:0	nmol/g	4286.16	4669.37	6428.32	5229.42	2588.37	3167.21	5419.8	2452.69	1911.6	1932.04	1890.35	2742.31	5357.47	4101.75	4649.4	4324.62	1489.96	4952.83	2687.04	4478.02	5307.84	6066	4242.08	8276.32	7637.21	16394	4687.92	4296.64	5933.09	5272.94	3335.17	8793.55	34598.2	14566.1	18709.9	15313.2
TAG	TAG50:3-FA14:1	nmol/g	213.692	174.761	254.64	265.215	81.8221	111.892	277.355	67.9241	74.5436	101.883	77.9528	97.5626	353.054	143.712	176.845	189.361	56.6759	213.034	103.099	228.334	377.321	411.137	281.91	678.39	535.878	970.348	431.665	354.76	397.019	292.337	209.442	509.858	2019.68	1319.81	1508.01	1302.6
TAG	TAG50:3-FA20:3	nmol/g	7.73747	10.8559	13.2588	10.5135	5.58188	9.09217	14.0072	4.99177	4.09558	4.89407	4.34847	5.53547	8.68298	10.0089	9.47348	9.65968	3.62568	10.6267	3.04917	3.06798	3.50367	3.06898	3.56128	6.48327	5.65888	13.7034	6.70777	2.92557	4.17208	3.66387	2.07167	7.13227	21.703	8.41127	12.8627	16.5118
TAG	TAG50:4-FA14:0	nmol/g	37.5183	45.2328	55.4127	49.9566	42.4377	52.8282	65.1467	33.4162	24.5406	32.4683	28.6207	29.941	39.3694	42.6211	46.8686	44.7689	24.0083	49.9544	19.2393	15.1837	15.301	18.8039	18.9151	24.5546	34.6238	73.8629	39.4108	15.6794	22.3924	18.1001	12.6753	38.9371	97.4969	58.6736	42.7785	59.927
TAG	TAG50:5-FA20:4	nmol/g	3.39757	5.18307	6.71197	4.16747	1.91227	2.13877	7.61088	1.38258	1.19847	1.68308	1.57248	2.07888	5.20148	4.35187	3.51337	4.18187	0.886875	4.55807	1.81088	1.55997	3.70158	2.39387	2.57118	4.34157	4.96127	8.35758	6.01427	3.09397	2.57558	2.00928	1.12647	4.01028	16.12	5.72987	21.8289	9.06128
TAG	TAG51:1-FA18:0	nmol/g	947.648	837.284	971.426	1202.34	710.256	1053.84	1283.09	699.625	486.839	360.854	448.594	657.736	679.338	934.928	1113.42	943.091	385.98	843.619	167.043	437.055	224.756	411.594	347.379	526.392	347.881	1857.64	286.145	177.663	342.431	521.882	252.289	1102.27	1633.84	979.851	733.115	908.266
TAG	TAG51:2-FA18:0	nmol/g	137.214	121.611	134.528	167.501	112.229	163.297	204.345	98.7291	69.5431	60.4003	71.123	91.0971	108.539	133.805	149.161	137.125	61.8533	121.723	28.6069	56.393	49.6626	65.3964	57.9591	96.5422	68.0102	235.257	63.9833	40.3472	59.9077	74.6107	38.9513	146.529	263.797	177.232	150.914	166.453
TAG	TAG51:3-FA15:0	nmol/g	95.1227	104.427	114.592	128.34	102.346	130.746	175.346	80.2127	52.5524	52.7204	61.2362	72.7267	77.0373	98.2932	108.885	114.067	50.3263	104.185	48.4474	32.6358	60.297	66.5695	65.3909	92.1571	132.263	292.273	144.597	60.7595	65.5445	42.2448	42.2745	152.938	358.821	196.485	140.748	215.71
TAG	TAG52:3-FA18:1	nmol/g	7812.01	4869.45	7444.23	6456.37	3096.98	4208.26	6345.95	3123.08	2102.61	2321.7	2206.13	3116.43	6749.16	4636.34	5472.76	5148.62	1876.99	5639.74	3936.87	4822.62	7365.18	8696.91	5711.49	12513.9	10961.6	26822.3	8740.24	6353.38	7914.37	6245.86	4506.59	14029.7	49101.7	24085.4	26813	25266.2
TAG	TAG52:3-FA20:3	nmol/g	22.5701	29.4056	32.2011	30.9891	15.5418	26.1689	36.1187	16.2994	11.2463	11.5837	12.0341	15.0622	24.9017	29.5581	24.9527	22.0552	9.78891	27.2027	6.13651	7.40341	8.58001	7.84211	8.95751	14.3583	11.7526	40.4991	17.2179	8.43971	8.89561	9.63991	5.26711	23.2161	44.0747	21.1504	37.0419	40.7303
TAG	TAG52:4-FA14:0	nmol/g	7.47208	8.45497	9.82778	8.52518	4.80297	8.23028	12.9041	4.15487	3.03388	4.15118	3.37317	4.24188	7.07207	8.72607	8.10538	7.64578	3.09187	7.75748	3.54858	2.42767	4.14048	4.49378	4.06578	8.29808	6.66608	17.3386	10.8908	4.24667	4.32397	2.90658	2.58628	7.37728	29.099	12.5333	16.8574	21.768
TAG	TAG52:4-FA18:2	nmol/g	485.111	399.348	497.391	476.75	316.3	423.218	560.279	277.453	172.634	240.78	225.622	268.372	428.125	334.48	401.113	403.263	186.99	439.809	419.877	236.618	577.843	492.079	451.075	798.126	1181.77	1993.43	1125.26	595.152	523.247	295.345	291.359	950.874	3329.34	1745	1728.5	1867.98
TAG	TAG52:4-FA22:1	nmol/g	3.7909	3.2921	4.7827	3.8588	3.5648	3.5395	4.1115	2.554	1.5483	1.9398	2.1937	2.0526	3.5104	3.1823	3.3286	3.2936	1.5212	3.9969	1.2716	1.5367	1.7418	2.2092	1.7575	3.07	2.7871	8.3529	2.8461	1.7584	2.4256	1.897	0.9376	4.6016	10.1456	5.4156	4.5963	6.2025
TAG	TAG52:6-FA16:0	nmol/g	54.993	49.0053	57.9417	70.4698	52.8889	62.3752	60.5341	41.0358	23.813	19.8394	28.6366	31.308	35.4618	50.2532	52.2417	40.5921	17.7856	41.5261	9.53944	21.5724	11.9325	21.4053	20.4463	25.457	27.3202	131.03	20.8387	8.97444	17.8403	26.9875	14.4878	62.2133	96.1417	54.7293	50.5486	49.9854
TAG	TAG52:7-FA22:6	nmol/g	1.6891	1.6461	2.3593	1.9954	0.9917	1.4202	2.5604	0.7495	0.6118	0.7768	0.7332	1.0393	1.5184	1.7759	1.64	1.7887	0.5306	1.3042	0.81	1.826	1.4515	2.1849	1.2662	2.0849	2.1512	7.5365	2.4939	1.1136	1.6023	1.897	0.9713	3.6756	10.197	4.5695	4.565	5.3979
TAG	TAG53:0-FA16:0	nmol/g	153.451	122.902	127.846	187.041	171.104	184.911	139.167	98.3577	56.7227	45.4986	81.6278	72.8315	89.3423	121.763	135.708	87.8132	37.5504	93.7341	35.1377	57.1456	50.1158	105.025	77.6265	90.7977	141.792	607.947	88.816	38.1421	59.5569	83.3368	62.555	321.877	370.606	204.897	198.271	196.987
TAG	TAG53:1-FA16:0	nmol/g	579.128	488.109	591.596	743.893	595.561	585.702	605.068	356.765	218.807	173.316	285.205	290.341	398.828	485.435	520.116	389.329	135.479	431.121	190.674	284.162	303.221	616.61	427.73	516.644	810.42	2932.17	493.282	215.755	335.835	402.952	345.875	1506.84	2184.47	1071.06	1071.67	1211.58
TAG	TAG53:1-FA18:1	nmol/g	1534.38	1159	1494.64	1935.61	1106.07	1558.79	1633.48	1050.37	648.23	475.283	609.412	864.851	1097.74	1316.2	1578.88	1269.1	502.732	1236.96	386.22	787.65	491.127	1065.63	770.566	1202.25	1015.48	5229.25	778.463	386.899	703.518	991.044	591.639	2862.48	4449.87	2359.57	1929.98	2155.25
TAG	TAG54:3-FA18:0	nmol/g	1476.19	1116.67	1252.5	1821.66	1234.54	2308.32	1797.11	1275.52	788.509	817.778	827.09	994.642	1248.45	1334.6	1608.92	1359.45	848.645	1195.62	621.048	784.264	673.301	852.194	744.975	1425.61	1451.07	5901.43	1903.13	681.824	787.12	951.715	571.504	3536.18	4721.74	3035.32	2319.18	3065.39
TAG	TAG54:3-FA18:3	nmol/g	115.935	92.949	87.4875	138.17	155.814	240.606	144.462	134.61	74.4975	67.8475	85.2225	89.2133	72.7514	121.168	129.879	103.509	79.8506	86.0912	6.84209	20.7902	4.78009	11.0135	10.1195	17.3101	8.50919	84.218	13.6789	4.93509	15.2753	26.5719	9.67989	64.035	34.9993	37.2115	18.0384	26.4973
TAG	TAG54:5-FA22:5	nmol/g	26.1243	28.8344	34.9145	28.3212	17.5597	23.7382	50.9943	19.4374	11.5713	14.2492	12.7463	13.5056	34.0892	48.9059	30.5332	32.599	13.2284	26.668	4.30186	8.24206	5.97476	5.95296	4.88116	7.98146	5.71626	19.0268	6.58366	3.21896	7.17506	9.18606	4.23956	11.3755	18.1519	15.6447	16.3806	16.1658
TAG	TAG54:6-FA20:5	nmol/g	76.3531	56.0889	58.4747	51.1701	79.3733	63.3017	69.0222	33.4629	23.9109	25.9533	29.4229	32.7379	41.2138	62.6313	51.3129	48.1863	17.1731	48.5949	27.7708	57.2454	30.711	67.9509	39.9671	77.9691	68.8773	530.896	66.1953	23.8239	35.5224	73.2706	35.8565	275.843	438.161	200.235	147.909	155.858
TAG	TAG54:6-FA22:6	nmol/g	12.3023	9.88834	13.0023	14.9941	6.84614	10.0967	14.5227	7.26724	4.41954	4.89364	5.62974	6.39994	8.63234	13.8083	11.1114	9.46984	4.37474	6.95724	3.09224	8.28144	4.25114	5.45824	4.08334	6.23144	4.83564	24.6556	5.27874	2.10564	3.72644	8.86194	2.71814	13.5472	21.8473	10.6068	11.6361	10.9748
TAG	TAG54:7-FA22:6	nmol/g	9.76705	7.85615	10.1865	9.75925	5.26305	7.31845	11.0445	4.77475	3.32195	3.96055	3.67675	5.09265	8.40725	9.14205	8.38375	7.35815	2.85595	7.66935	4.05135	7.43145	4.83545	7.73385	4.94525	9.71325	8.62825	35.2873	8.52285	4.20095	5.57675	9.37955	4.20695	16.6234	42.9789	18.8835	19.6896	23.1965
TAG	TAG55:1-FA18:1	nmol/g	294.219	212.621	249.901	355.633	249.24	345.394	313.104	202.815	125.853	91.3704	130.35	164.523	201.93	234.705	300.264	226.446	84.5978	203.491	59.9397	121.794	86.28	200.869	130.307	211.31	233.877	1006.15	200.168	69.2281	113.592	173.253	121.48	631.659	676.215	413.802	350.88	387.886
TAG	TAG55:4-FA18:1	nmol/g	124.769	70.5511	89.9755	91.4298	71.7761	84.3285	109.78	50.4937	34.2834	29.4132	35.4073	43.8902	73.4247	64.1383	69.2651	77.7396	26.1484	72.4774	29.853	28.993	40.2677	60.0339	42.5205	90.077	68.5613	235.309	91.4875	36.478	53.9715	42.6409	32.2441	138.417	284.659	174.527	133.273	197.948
TAG	TAG56:3-FA16:0	nmol/g	8.56035	8.38385	10.0122	12.8622	5.08705	7.35535	10.877	4.95645	3.55445	2.43585	3.51675	5.19555	6.80855	9.46825	9.96765	6.25285	2.82925	7.23025	2.84915	3.19355	5.25985	5.37145	4.52955	7.70285	6.38835	17.0666	6.26255	3.90045	3.73675	4.51035	2.88005	10.2747	22.5889	10.5157	12.2718	14.8408
TAG	TAG56:3-FA18:0	nmol/g	77.7126	61.4468	73.495	102.94	55.9287	104.916	95.4324	59.0082	39.4376	30.6162	33.2821	49.8136	65.3187	74.9968	88.6008	67.5747	35.176	60.3568	25.5771	36.8039	28.7058	47.054	33.1225	71.1945	45.3821	241.314	82.3136	26.415	35.6519	46.3663	28.4285	139.233	226.298	131.665	100.732	164.078
TAG	TAG56:4-FA16:0	nmol/g	16.2289	14.3514	16.8045	19.6649	11.1955	12.6018	21.7928	10.5758	6.78292	5.94872	7.14513	8.62802	15.6122	24.7815	16.9864	14.3825	6.16922	14.3984	5.73212	4.60403	8.88012	8.29402	7.94322	13.4089	11.8907	33.5306	20.2801	7.42002	6.24263	6.54162	4.79272	16.6253	35.303	22.2025	38.3892	37.7156
TAG	TAG56:4-FA20:4	nmol/g	16.2508	11.8401	10.9279	17.6967	13.5898	19.8414	19.1416	12.116	6.93075	5.82195	6.44205	7.88365	11.0889	19.0316	16.8967	15.2932	7.32395	10.7224	2.26235	2.69785	2.51935	2.75415	3.11745	4.77315	3.75615	11.9093	5.99545	2.02385	2.64035	3.35555	1.69355	10.2953	9.41955	7.05565	15.7349	8.09435
TAG	TAG56:5-FA16:0	nmol/g	63.1576	44.38	58.2264	58.2815	40.0128	41.6938	87.5069	39.5485	22.1037	23.2904	23.6642	27.4848	57.9475	94.2712	56.0581	57.9866	24.4134	50.9171	20.1591	13.6617	26.8192	26.0562	24.2416	41.3219	39.2294	91.8932	69.6208	24.8677	20.9373	20.6729	15.6959	51.3164	126.203	64.1626	144.09	109.419
TAG	TAG56:6-FA16:0	nmol/g	104.083	67.2756	92.1916	72.9366	55.5547	49.5062	143.196	50.6569	29.0764	33.0609	33.3544	36.2399	98.6637	131.888	72.215	93.0733	29.5962	73.0157	13.3244	16.0151	9.98021	21.2858	14.5599	32.5346	13.4408	68.2283	28.8135	9.19121	21.3213	20.2421	13.6195	46.2781	79.2343	57.4729	77.3152	67.2202
TAG	TAG56:6-FA20:4	nmol/g	65.8403	40.5909	47.8667	51.9015	35.1459	42.0145	69.0053	27.967	18.5524	20.7128	18.1971	23.6143	52.5299	45.8922	41.2253	52.7028	15.585	40.3683	19.3323	17.4551	32.2588	30.5231	29.7441	59.7951	43.5872	108.273	77.9709	27.5126	22.2176	24.1934	16.8627	71.478	160.466	75.5571	192.479	95.5933
TAG	TAG56:7-FA22:6	nmol/g	54.1492	36.2553	50.3583	48.5437	32.097	38.5918	52.1701	28.3259	16.7245	17.1924	19.3167	26.0086	39.5619	50.3668	38.6425	39.9903	14.9911	33.9769	19.5845	34.6288	21.5065	38.4543	22.2051	40.7848	31.4546	155.644	33.6732	15.3836	28.2543	40.2381	18.957	90.9112	152.165	76.7587	77.5891	87.2284
TAG	TAG56:8-FA22:5	nmol/g	4.71373	4.11803	5.58443	4.05463	4.32443	3.88923	7.69683	2.93663	1.94073	2.36823	2.33363	2.13853	4.33843	5.87643	3.88943	4.55453	1.76093	4.19543	0.776831	1.01083	1.02153	1.58003	0.754231	1.52593	1.50003	6.51143	2.09563	0.770131	1.34233	1.67773	0.573931	3.01743	8.07463	3.87723	4.07553	3.47093
TAG	TAG56:9-FA18:3	nmol/g	1.44766	1.25186	1.36236	1.24486	1.76036	2.46886	2.03176	1.45256	0.781462	0.767362	0.947963	0.822462	1.07476	1.40506	1.72486	1.03696	0.749663	1.43086	0.155463	0.566562	0.290162	0.540963	0.425262				0.579363	0.245663	0.569263	0.495663	0.244462	1.05206		1.56936	1.48936	1.07896
TAG	TAG56:9-FA20:4	nmol/g	1.24286	1.10846	1.22006	0.869563	0.573562	0.716562	1.49916	0.613263	0.393263	0.355662	0.360162	0.360762	0.699662	0.685163	0.797663	0.747762	0.327363	0.684063	0.248562	0.335763	0.346762	0.409363	0.407463	0.604263	0.771162		0.556362	0.312362	0.314862	0.477963	0.131162		2.87466	1.38266	1.94186	0.990862
TAG	TAG58:7-FA22:4	nmol/g	5.0569	2.7425	3.5152	3.6664	2.6213	3.7308	5.3167	2.0424	1.0027	1.4633	1.4266	2.1465	3.0832	3.298	2.5611	2.5466	0.9814	2.4301	1.9704	2.4289	3.3944	3.2874	2.4367	3.8486	4.2003	10.0364	10.4103	2.7645	2.7136	2.6285	1.4465	6.9115	12.447	7.5408	12.7133	9.9831
TAG	TAG58:9-FA18:2	nmol/g	4.46192	3.70003	3.59023	6.21753	2.63243	5.39323	4.72393	3.32843	2.05032	1.44453	1.85872	2.85263	2.38892	4.19013	6.04573	3.73723	1.57492	2.91613	0.601125	0.691525	0.562525	0.817325	0.954125	0.999625	1.45103	5.92873	1.37862	0.432425	0.932325	1.12722	0.419425	2.64473	4.87592	2.65632	1.71713	2.63042

## Sheet: Species Compositions
		CLIENT IDENTIFIER	FB06211255	FB06211366	FB06211364	FB06211358	FB06211290	FB06211619	FB06211415	FB06211582	FB06211515	FB06211279	FB06211609	FB06211426	FB06211386	FB06211507	FB06211504	FB06211295	FB06211614	FB06211553	FB06211306	FB06211374	FB06211763	FB06211493	FB06211299	FB06211546	FB06211561	FB06211246	FB06211371	FB06211367	FB06211351	FB06211343	FB06211329	FB06211621	FB06211296	FB06211606	FB06211624	FB06211348
		PARENT SAMPLE NAME	DUKE-17606	DUKE-17607	DUKE-17610	DUKE-17613	DUKE-17614	DUKE-17616	DUKE-17619	DUKE-17621	DUKE-17622	DUKE-17625	DUKE-17626	DUKE-17628	DUKE-17630	DUKE-17632	DUKE-17634	DUKE-17636	DUKE-17638	DUKE-17640	DUKE-17608	DUKE-17609	DUKE-17611	DUKE-17612	DUKE-17615	DUKE-17617	DUKE-17618	DUKE-17620	DUKE-17623	DUKE-17624	DUKE-17627	DUKE-17629	DUKE-17631	DUKE-17633	DUKE-17635	DUKE-17637	DUKE-17639	DUKE-17641
		BOX NUMBER	SA01015235	SA01015235	SA01015235	SA01015235	SA01015235	SA01015235	SA01015235	SA01015235	SA01015235	SA01015235	SA01015235	SA01015235	SA01002346	SA01002346	SA01002346	SA01002346	SA01002346	SA01002346	SA01015235	SA01015235	SA01015235	SA01015235	SA01015235	SA01015235	SA01015235	SA01015235	SA01015235	SA01015235	SA01015235	SA01015235	SA01002346	SA01002346	SA01002346	SA01002346	SA01002346	SA01002346
		CLIENT MATRIX	CLP	CLP	CLP	CLP	CLP	CLP	CLP	CLP	CLP	CLP	CLP	CLP	CLP	CLP	CLP	CLP	CLP	CLP	CLP	CLP	CLP	CLP	CLP	CLP	CLP	CLP	CLP	CLP	CLP	CLP	CLP	CLP	CLP	CLP	CLP	CLP
		CLIENT SAMPLE ID	PC03	PC08	PC17	PC15	PC01	PC02	PC06	PC12	PC07	PC13	PC10	PC09	PC18	PC04	PC14	PC05	PC11	PC16	GC01	GC02	GC03	GC04	GC05	GC06	GC07	GC08	GC09	GC10	GC11	GC12	GC13	GC14	GC15	GC16	GC17	GC18
		CLIENT SAMPLE NUMBER	37	38	41	44	45	47	50	52	53	56	57	59	61	63	65	67	69	71	39	40	42	43	46	48	49	51	54	55	58	60	62	64	66	68	70	72
		GROUP ID	Bf_Pasture	Bf_Pasture	Bf_Pasture	Bf_Pasture	Bf_Pasture	Bf_Pasture	Bf_Pasture	Bf_Pasture	Bf_Pasture	Bf_Pasture	Bf_Pasture	Bf_Pasture	Bf_Pasture	Bf_Pasture	Bf_Pasture	Bf_Pasture	Bf_Pasture	Bf_Pasture	Bf_Grain	Bf_Grain	Bf_Grain	Bf_Grain	Bf_Grain	Bf_Grain	Bf_Grain	Bf_Grain	Bf_Grain	Bf_Grain	Bf_Grain	Bf_Grain	Bf_Grain	Bf_Grain	Bf_Grain	Bf_Grain	Bf_Grain	Bf_Grain
		GROUP NUMBER	3	3	3	3	3	3	3	3	3	3	3	3	3	3	3	3	3	3	4	4	4	4	4	4	4	4	4	4	4	4	4	4	4	4	4	4
		SAMPLE AMOUNT	86	103	100	99	89	98	93	96	99	95	101	99	102	100	90	96	99	97	101	95	88	105	90	90	100	95	100	93	88	92	95	98	96	92	99	98
		SAMPLE AMOUNT UNITS	mg	mg	mg	mg	mg	mg	mg	mg	mg	mg	mg	mg	mg	mg	mg	mg	mg	mg	mg	mg	mg	mg	mg	mg	mg	mg	mg	mg	mg	mg	mg	mg	mg	mg	mg	mg
		SAMPLE BOX LOCATION	A1	A2	A5	B2	B3	B5	C2	C4	C5	D2	D3	D5	A1	A3	A5	B1	B3	B5	A3	A4	A6	B1	B4	B6	C1	C3	C6	D1	D4	D6	A2	A4	A6	B2	B4	B6
		SAMPLE DESCRIPTION	Bovine_Meat	Bovine_Meat	Bovine_Meat	Bovine_Meat	Bovine_Meat	Bovine_Meat	Bovine_Meat	Bovine_Meat	Bovine_Meat	Bovine_Meat	Bovine_Meat	Bovine_Meat	Bovine_Meat	Bovine_Meat	Bovine_Meat	Bovine_Meat	Bovine_Meat	Bovine_Meat	Bovine_Meat	Bovine_Meat	Bovine_Meat	Bovine_Meat	Bovine_Meat	Bovine_Meat	Bovine_Meat	Bovine_Meat	Bovine_Meat	Bovine_Meat	Bovine_Meat	Bovine_Meat	Bovine_Meat	Bovine_Meat	Bovine_Meat	Bovine_Meat	Bovine_Meat	Bovine_Meat
		TREATMENT	Grass	Grass	Grass	Grass	Grass	Grass	Grass	Grass	Grass	Grass	Grass	Grass	Grass	Grass	Grass	Grass	Grass	Grass	Grain	Grain	Grain	Grain	Grain	Grain	Grain	Grain	Grain	Grain	Grain	Grain	Grain	Grain	Grain	Grain	Grain	Grain
		AMOUNT EXTRACTED CLP	8	8	8	8	8	8	8	8	8	8	8	8	8	8	8	8	8	8	8	8	8	8	8	8	8	8	8	8	8	8	8	8	8	8	8	8
		AMOUNT METHOD1	8	8	8	8	8	8	8	8	8	8	8	8	8	8	8	8	8	8	8	8	8	8	8	8	8	8	8	8	8	8	8	8	8	8	8	8
		AMOUNT METHOD2	8	8	8	8	8	8	8	8	8	8	8	8	8	8	8	8	8	8	8	8	8	8	8	8	8	8	8	8	8	8	8	8	8	8	8	8
Class	Name	Group Units	PC	PC	PC	PC	PC	PC	PC	PC	PC	PC	PC	PC	PC	PC	PC	PC	PC	PC	GC	GC	GC	GC	GC	GC	GC	GC	GC	GC	GC	GC	GC	GC	GC	GC	GC	GC
CER	CER(18:1)	mol%	0.788228	1.09698	1.21909	1.55909	0.998033	1.2965	1.1533	1.07738	1.11765	1.07033	1.07495	1.28005	1.05876	0.951003	1.03874	1.0188	1.04166	1.19427	1.08364	0.943279	1.06622	1.36168	1.12451	1.21729	1.09986	2.53503	1.36563	0.765489	1.34507	0.840103	0.920125	1.73715	2.28749	1.88102	1.15286	1.33273
CER	CER(22:0)	mol%	10.1173	10.671	12.388	11.6025	9.14819	10.7981	11.4872	10.8756	10.3965	8.18352	7.91908	9.7708	10.237	11.6113	12.7392	11.6148	10.6593	11.3513	10.0075	10.7647	10.6091	11.435	10.8585	9.99312	9.26194	14.7092	10.5565	10.5952	13.6739	10.8226	11.086	13.9514	10.0529	11.9125	9.83601	12.2205
CER	CER(24:1)	mol%	10.8629	9.35948	9.33407	8.51304	8.99841	8.79277	10.0568	8.00403	9.57226	7.62971	10.5609	7.13018	11.6349	9.13292	7.80968	7.73142	8.38863	8.65662	9.41885	11.0994	12.0684	10.1711	7.04479	10.5044	10.5952	7.31116	11.4805	11.404	8.88464	10.435	8.71444	8.15873	12.1159	10.209	12.6401	11.0113
CER	CER(26:1)	mol%	0.625919		0.647725	0.625098	0.318936	0.510043	0.534404	0.367039	0.390976	0.305808	0.398544	0.449641	0.510351	0.508389	0.541617	0.442149	0.241997	0.504472	0.460452	0.62486	0.575738	0.742546	0.447305	0.593536	0.613918		0.522067	0.540088	0.866041	0.579749	0.331608				0.969932
CER	CER(16:0)	mol%	22.8852	12.0478	12.6251	16.9125	15.9815	15.2781	14.7213	13.4064	17.1402	14.6605	22.3608	13.5226	29.4115	18.0131	14.7051	12.993	14.3497	16.1536	6.81213	9.52054	8.48914	10.3627	6.52382	11.1866	10.1042	16.419	13.4918	6.18133	9.49249	10.2899	7.9004	20.2384	28.5292	16.9822	29.716	14.518
CER	CER(20:1)	mol%	0.494332	0.758644	0.762784	0.556014	0.28277	0.454613	0.431898	0.25593	0.396195	0.249915	0.359339	0.470528	0.549539	0.376839	0.425155	0.353062	0.272247	0.433456	0.475728	0.702858	0.445706	0.989665	0.395603	0.627591	0.638484	3.53884	0.72158	0.327598	0.808383	0.951163	0.362649	1.07848	1.45555	1.56393	1.20294	1.82433
CER	CER(22:1)	mol%	1.20973	0.84785	1.00956	0.925142	0.538649	1.02222	0.948611	0.784898	0.584921	0.411986	0.736805	0.568614	0.71654	1.02027	0.950742	0.672016	0.646253	0.856729	1.12089	0.645163	1.09004	1.45491	1.08563	1.17568	1.48578	2.52261	1.89101	0.685942	0.765722	0.686518	1.0005	2.25842	2.60279	2.27704	2.66912	1.8556
CER	CER(18:0)	mol%	31.4694	42.5306	37.7879	37.6476	43.8614	44.1625	35.9842	43.5623	37.6903	50.3451	39.3549	46.1098	25.9759	36.8318	38.5188	40.1407	44.0861	38.9556	49.4654	43.0978	46.1874	41.557	49.0804	44.0197	48.1016	25.9316	39.1887	50.2807	38.1067	40.7544	49.1926	33.3676	22.3129	32.8315	21.7301	33.0762
CER	CER(20:0)	mol%	1.36601	1.09664	1.41649	1.46362	0.881454	1.16577	1.15349	1.25792	1.06875	0.63865	1.02652	0.775052	1.19837	1.33015	1.48534	0.962346	1.01365	1.08131	1.25132	1.52195	1.08848	1.52669	0.997775	1.10689	1.18827	2.72033	1.27828	1.36923	0.949872	1.43985	1.1876	1.98057	1.63119	1.68976	1.52592	1.62788
CER	CER(24:0)	mol%	18.872	20.4033	21.5256	18.8682	18.1522	15.7594	22.4201	19.1817	20.637	15.9408	15.5292	18.7765	17.5184	19.4051	20.361	23.0787	18.398	19.6499	19.3795	20.2266	17.6001	19.2717	21.7967	18.9138	15.9867	20.5533	18.3586	17.1218	24.6301	22.2268	18.7879	15.8882	17.0823	19.322	17.0017	19.4254
CER	CER(14:0)	mol%	0.427427	0.464215	0.293132	0.431527	0.239764	0.333094	0.408202	0.287432	0.234751	0.161181	0.213325	0.316837	0.448978	0.275777	0.402713	0.194503	0.342315	0.29476	0.195622	0.242904	0.433132	0.540777	0.301205		0.415401	1.49923	0.514791	0.355062	0.477138	0.396513	0.231293	0.629934	1.92973			1.43362
CER	CER(26:0)	mol%	0.881691	0.723516	0.990626	0.895615	0.598708	0.426825	0.700602	0.939378	0.770564	0.402463	0.465618	0.829282	0.739851	0.543333	1.02186	0.798496	0.560134	0.867938	0.328894	0.609962	0.346547	0.586126	0.34369	0.66139	0.508635	2.25978	0.630556	0.373554		0.577408	0.284921	0.711118		1.33102	1.55519	1.67433
CE	CE(22:2)	mol%	0.222121			0.458947			0.235885		0.222319	0.21036	0.262271	0.223465		0.305428	0.327455				0.314182		0.47578	0.452999		0.519788						0.409321		0.699484
CE	CE(14:0)	mol%	2.1814	2.18456	3.09452	3.13652	2.27979	2.70007	3.07763	2.34411	1.99796	2.39944	2.07201	2.56179	2.16242	3.01544	4.2805	2.74131	2.32114	2.39422	1.05408	1.93651	2.23096	2.27405	1.33828	2.11743	1.60533	4.23391	1.71717	1.63366	2.07155	2.28915	1.39176	2.90831	4.13317	2.98003	2.5907	4.01096
CE	CE(14:1)	mol%	1.20667	1.18007	2.25137	1.76491	1.41235	0.875243	2.27784	0.838911	1.21408	1.61354	0.823509	0.959963	1.88688	1.49123	1.09814	1.60656	0.799131	1.67118	0.908283	1.57286	1.83016	1.59771	0.598279	2.00661	0.665749	1.96439	0.820067	2.00423	1.77217	1.69924	0.841419	1.64481	2.84526	2.1079	1.9714	1.67183
CE	CE(15:0)	mol%	1.73135	1.80427	2.81396	3.2502	2.78499	2.83785	3.95475	3.64602	2.83305	2.38505	2.48749	3.23315	1.7467	2.77405	3.61652	3.52655	4.5847	2.30251	2.45527	2.66697	2.74744	2.28146	1.34003	1.79736	0.803837	2.8211	1.23945	2.49052	2.86009	2.34939	1.7411	2.72766	2.50853	2.34883	2.23774	2.07128
CE	CE(18:4)	mol%	0.503513	0.413279	0.451519	0.683809	0.443072	0.568875	0.530639	0.578686	0.550046	0.607384	0.410658	0.575107	0.388522	0.570013	0.463797	0.633771	0.571382	0.51047		0.694411	0.505644	0.570999	0.310741	0.605467	0.281733	1.05077	0.278797	0.468935	0.701297	0.549476	0.280608	0.616266		0.864398		0.820142
CE	CE(20:2)	mol%	0.430263	0.273994		0.45186	0.36668	0.562345		0.391056	0.410548	0.308062	0.556267	0.334069	0.355822	0.488642	0.432708	0.277954	0.40813	0.377038	0.526222	0.485915	0.737425	0.600138	0.372566	0.899442	0.267304	1.50152	0.404962	0.61602	0.826704	0.692654				1.10472	1.00969	1.4898
CE	CE(22:0)	mol%	0.117923	0.362805	0.730768	0.699095	0.0204268	0.303368	0.493954	0.274654		0.0851614	0.0483079	0.0436026	0.184048	0.234288	0.315803	0.171578	0.00921637	0.0512403		0.301489	0.0463012	0.570898		0.444664	0.0946346		0.315955		0.0772778	0.363882
CE	CE(20:5)	mol%	1.60755	1.01525	1.24311	1.05175	1.98715	1.25079	1.43476	1.58778	1.56055	1.83237	2.0278	1.40312	1.38514	1.63902	1.34574	1.41612	2.15429	1.29945	0.0111919	0.720751	0.367737	0.729472	0.276616		0.351164	1.06711	0.272398	0.222951	0.600632	0.540716	0.187601	0.98575	0.839038	1.18242	0.715599	1.07116
CE	CE(22:1)	mol%		0.213647	0.516281					0.399193		0.164714	0.327182		0.279492	0.378923	0.357569	0.286057	0.36638	0.300807				0.578058	0.337174			1.58127	0.439197				0.311652			0.755305
CE	CE(22:5)	mol%	1.37545	1.08952	1.34727	1.00592	1.18008	1.0822	1.14388	0.557087	1.06843	1.13603	2.17136	0.987796	0.972816	1.01893	0.731864	0.735904	0.853091	1.17737	0.701616	0.699753	0.692503	1.08655	0.393511	0.544278	0.356508	1.81656	0.290625	0.523318	1.05661	0.674827	0.294441	0.900122	1.23556	1.61291	0.926598	1.40857
CE	CE(18:2)	mol%	18.9781	23.5315	12.2745	11.5443	13.3429	14.2996	12.8782	16.6288	16.8449	17.1102	19.9133	18.052	15.505	13.538	11.3603	13.2017	16.9668	16.9681	32.7798	25.3265	35.3687	21.6954	37.1747	24.638	37.2576	16.4045	39.3173	38.6942	30.1432	29.1414	43.7829	14.2744	11.7613	17.2926	16.9066	16.8603
CE	CE(18:3)	mol%	3.89185	4.294	5.99229	5.11602	7.42607	6.65229	5.98551	8.05347	9.43827	8.93561	8.23163	8.41126	6.27655	5.33992	4.55029	6.09457	9.22301	6.62746	1.21449	1.67744	1.4624	1.80246	1.36504	1.26735	1.04745	1.72606	0.886844	1.02931	1.46597	1.47207	2.74667	1.19096	1.35678	1.31538	0.888724	1.12208
CE	CE(22:6)	mol%	0.436568	0.399956	0.442816	0.504398	0.210984	0.376035	0.26875	0.232643	0.249952	0.393357	0.299131	0.284269	0.186243	0.266908	0.322594	0.221447	0.278097	0.249851	0.286748	0.364405	0.409308	0.647397	0.244969	0.358354	0.203832	1.09069	0.253933	0.183081	0.756813	0.4645	0.227817	0.80682	0.870614	1.39556	0.883181	1.1441
CE	CE(17:0)	mol%	0.992551	1.22883	1.4894	2.49163	1.55762	2.44995	2.06001	2.31266	1.66602	1.49757	1.54263	1.69839	1.13102	2.10565	2.62743	2.21286	1.37799	1.36358	1.41218	1.66598	1.76227	1.87008	0.964227	2.0719	1.01075	3.20873	1.18714	1.04898	1.16765	1.72341	1.20608	2.89129	2.9072	1.83859	1.72931	2.94567
CE	CE(18:0)	mol%	5.97964	4.98965	7.41637	10.5451	8.34584	11.0064	6.75775	11.0758	7.40437	6.91516	7.58064	9.38752	6.4535	8.59937	10.7185	8.47967	8.89599	6.19679	10.9199	8.71074	6.39431	6.75686	4.91331	5.15035	6.21901	5.77339	5.68949	5.35594	5.07592	8.86063	6.7911	9.14573	7.22499	5.54418	5.99444	7.67953
CE	CE(22:4)	mol%	0.355459	0.406368	0.525339	0.347681	0.342999	0.373627	0.491971	0.32947	0.330655	0.372744	0.471913	0.34471	0.468722	0.395198		0.26501	0.342829	0.376481	0.828445	0.6287	1.34182	1.17874	0.550258	0.908391	0.618081	2.3181	0.612752	1.21841	0.893164	0.678298	0.429983	1.16758	1.38613	1.47064	1.09754	1.19794
CE	CE(24:0)	mol%	0.534497	0.415809			0.316134	0.538619	0.556248		0.38566	0.341471	0.371332			0.550799				0.329741			0.791722		0.342608			2.155				0.741576		1.06204			0.994549
CE	CE(24:1)	mol%		0.240901						0.266128		0.196764			0.228701		0.316345	0.278646	0.378423	0.300807					0.321608				0.364703	0.737489			0.314272
CE	CE(16:0)	mol%	12.2561	13.841	12.6001	15.2255	13.1669	15.1554	13.1842	14.9131	12.3018	13.9594	14.0063	14.7247	11.8282	13.1206	15.7266	13.6279	13.3415	13.3409	12.6123	12.516	12.6215	12.303	13.9158	13.3611	14.5103	12.899	12.5795	13.0658	13.403	12.4961	12.8719	13.8809	13.3047	12.3896	13.973	13.3141
CE	CE(16:1)	mol%	7.07567	5.97658	7.1599	4.92968	6.08562	4.71916	7.02554	4.28024	4.88371	5.31244	4.32822	4.98863	6.7079	5.74297	5.88825	6.77654	3.88621	6.57368	2.53158	3.66846	3.20594	4.18342	3.35105	4.84413	3.12696	4.03597	3.34716	2.45832	3.39843	4.00482	2.93349	3.50694	7.15246	5.12025	7.21284	3.81427
CE	CE(20:0)	mol%	0.518412	0.489515	0.937939	0.724805	0.509819	0.765674	0.830112	0.735722	0.124702	0.225948	0.380579	0.362808	0.395028	0.687002	0.622383	0.342305		0.357813	0.966869	0.911121	0.453467	0.754742	0.283757	0.679008	0.439406	2.48228	0.546064	0.309146	0.990037	0.827756	0.269369	1.12436		2.65084	1.0947	2.74889
CE	CE(20:1)	mol%	0.425603	0.42272	0.750532	0.842649	0.421173	0.486597	0.488298	0.567836	0.524531	0.490064	0.664012	0.47321	0.538764	0.556573	0.504826	0.572113	0.695828	0.601613	1.24444	0.907107	0.859594	0.914504	0.539391	1.30747	0.68285	1.58127	0.682808	0.846563	1.23904	0.967108	0.584801	1.33491	1.38234	1.78255	0.920091	1.18144
CE	CE(20:3)	mol%	0.755147	0.79726	0.986821	0.982168	0.885507	0.789699	0.886201	0.895551	0.994894	0.760638	1.43226	0.808085	0.979527	0.824728	0.803921	0.701753	0.814654	0.942817	0.808404	1.0037	1.3296	1.39682	0.885376	1.13021	1.04976	1.75065	0.944963	1.62124	1.57857	0.797675	0.905927	1.65078	1.30322	1.34416	1.14868	1.89862
CE	CE(12:0)	mol%	0.397725	0.534654	0.691658	0.639827	0.306331	0.550482	0.603996	0.527151	0.575353	0.434706	0.395454	0.495782	0.735637	0.687816	0.530262	0.486939	0.581284	0.559213	0.93996	0.968866	1.31094	0.965722	0.685216	1.57022	0.601194		0.620994	0.978774	1.18068		0.534001	1.5994		1.34223	0.831825
CE	CE(18:1)	mol%	34.1853	30.8786	34.6587	31.8481	34.768	30.2877	33.2835	27.3756	33.1661	31.1682	25.4609	28.2845	36.7959	33.393	30.9819	33.6978	30.6656	32.9702	27.4841	32.5723	22.0921	34.5526	25.9008	32.4174	24.3947	25.6369	24.4121	23.5764	28.0206	28.2559	21.085	35.4387	38.0214	31.4337	33.8774	31.6455
CE	CE(20:4)	mol%	3.84111	3.01527	1.62478	1.75508	1.8396	1.36801	1.55036	1.18827	1.25207	1.14362	3.73491	1.36202	2.40743	2.2755	2.07629	1.64497	0.484319	2.15669			0.962313	0.235944	3.59462	1.3611	4.41182	2.90076	2.77556	0.916671	0.720567		0.268046	0.442815	1.76729	2.12324	2.99538	1.90386
DAG	DAG(14:0/14:0)	mol%	0.234996	0.21518	0.235359	0.244776	0.175736	0.262176	0.201417	0.201902	0.236632	0.266231	0.287068	0.207336	0.331553	0.214739	0.336215	0.199046	0.303419	0.213919	0.193967	0.289556	0.17819	0.231037	0.258503	0.293142	0.194726	0.307505	0.30661	0.18619	0.261762	0.231639	0.243526	0.206631	0.368073	0.347825	0.277708	0.454602
DAG	DAG(16:0/18:2)	mol%	1.67339	1.48527	1.64262	2.15444	2.64287	2.31503	1.53702	2.49508	2.0003	2.4872	2.91536	1.97854	1.67212	1.61596	2.3294	1.5864	3.36543	1.83981	5.6759	2.45029	5.53691	2.48368	3.72387	3.21533	5.71459	3.68475	5.93916	5.80698	2.93677	2.44694	3.06153	3.2389	3.21851	2.87881	2.85556	3.68675
DAG	DAG(16:1/20:4)	mol%	0.0607422	0.113782	0.0879674	0.0839388	0.0597887	0.0768298	0.1049	0.0645945	0.086029	0.058595	0.0833909	0.0944656	0.0768759	0.0964607	0.0794472	0.106246	0.0687574	0.0811401	0.0667564	0.0722083	0.133602	0.0568727	0.0862373	0.0524498	0.0612827	0.117961	0.0863846	0.0918607	0.0900387	0.0421165	0.06015	0.0399868	0.0526205	0.0597824	0.0924625	0.106383
DAG	DAG(18:0/18:2)	mol%	1.13679	0.954998	1.07736	1.44804	1.7833	1.63798	1.05579	1.86946	1.35554	1.81569	1.78258	1.43613	1.03294	1.20295	1.64385	1.16614	2.54632	1.24138	5.52046	1.58253	2.98596	1.31886	2.72266	1.40941	3.95018	1.57135	3.47075	2.91258	1.53874	1.5271	1.92302	1.73824	1.08332	1.31467	1.26622	1.74715
DAG	DAG(18:0/22:6)	mol%	0.0447152	0.0233997	0.0242062	0.0377345	0.0331234	0.0423515	0.028217	0.0579975	0.0363069	0.0425099	0.0583696	0.0365668	0.0196468	0.0379467	0.0532429	0.0208103	0.0521352	0.0292687	0.0416308	0.059511	0.0789639	0.0457149	0.0299419	0.0425359	0.0447716	0.0636201	0.0628215	0.0616622	0.103447	0.0523367	0.0817982	0.0320956	0.0225191	0.0547709	0.0447474	0.0528849
DAG	DAG(18:1/18:1)	mol%	25.5498	29.5904	27.521	26.7341	24.4494	24.9712	29.9501	24.9805	26.5051	25.263	21.9541	27.5597	25.3056	29.11	24.1482	30.0435	24.1239	26.8032	20.56	22.3186	20.5683	27.9033	21.3754	23.1714	19.5514	21.3044	22.8112	21.1312	24.4284	22.7687	22.3965	24.5508	24.4803	23.3356	21.6669	21.7014
DAG	DAG(18:1/18:2)	mol%	3.66526	5.67111	4.74416	5.10524	5.0743	5.04645	6.34192	4.77915	4.89549	6.11174	4.72913	5.36385	3.79939	5.29903	4.27504	6.0276	5.19613	4.99281	5.4029	2.37851	4.57538	3.89627	3.85252	3.72579	4.87276	3.85412	6.87846	5.01595	3.50747	2.44255	3.6228	3.9295	4.64052	3.66228	3.36771	4.34172
DAG	DAG(18:1/20:5)	mol%	0.123257	0.17972	0.115986	0.114518	0.12855	0.104326	0.163663	0.134075	0.080267	0.125936	0.112089	0.107252	0.0969163	0.171007	0.147962	0.177359	0.125636	0.100932	0.0368691	0.0647418	0.0298404	0.0333265	0.0377728	0.0374217	0.033744		0.0379768	0.0398696	0.0749072	0.053821	0.0374051	0.0518904	0.0560233	0.0680884	0.0491399	0.0721121
DAG	DAG(18:1/22:4)	mol%	0.54422	0.26035	0.362974	0.406206	0.4129	0.420904	0.327374	0.629491	0.676601	0.457687	0.487947	0.466588	0.242725	0.414419	0.432956	0.398981	0.527228	0.44386	0.246596	0.707911	0.519228	0.369205	0.64571	0.298779	0.172134	0.3506	0.308043	0.276769	0.494068	0.760954	0.823266	0.250682	0.243498	0.417169	0.228435	0.358584
DAG	DAG(18:2/18:3)	mol%	0.101799	0.166483	0.148466	0.140902	0.203751	0.22363	0.222866	0.177666	0.184464	0.211688	0.232236	0.186471	0.090359	0.16029	0.122399	0.177484	0.203462	0.171835	0.0795449	0.0582704	0.0822627	0.057791	0.0867944	0.0286388	0.0536075	0.123268	0.09035	0.0660104	0.11886	0.0416954	0.0614655		0.0420503	0.0812212		0.113872
DAG	DAG(12:0/18:2)	mol%	0.0557281	0.0607001	0.0449891	0.061233	0.0629273	0.0899967	0.0449619	0.108294	0.081834	0.0762249	0.0908434	0.0742575	0.0543146	0.0492333	0.0975803	0.0557128	0.0827489	0.039649	0.302737	0.157885	0.193235	0.0989123	0.171126	0.0851642	0.10559	0.160737	0.169808	0.141418	0.140755	0.113898	0.247357	0.085549	0.0603974	0.102297	0.0878857	0.172308
DAG	DAG(14:1/16:0)	mol%	0.68423	0.87398	1.04708	1.12032	0.6554	0.561172	0.943553	0.408099	0.749379	0.886454	0.871	0.686161	1.52906	0.810683	0.835878	0.76593	0.62328	0.959981	0.671608	1.2868	1.65616	1.41046	1.56035	1.83396	1.32809	1.47447	1.38681	1.85398	1.73812	1.35808	1.2948	1.24245	1.76911	2.00099	2.28248	2.07786
DAG	DAG(15:0/18:1)	mol%	1.83708	2.05775	1.90025	1.95645	2.09908	1.87991	2.32277	1.89858	1.81144	1.57319	1.8918	1.95231	1.39957	2.03249	2.19416	2.18458	1.87094	1.97621	0.939385	0.953884	0.968317	0.920749	1.3057	1.0167	0.864664	1.02933	0.954071	0.906341	1.13037	1.00228	1.03508	1.16768	1.02852	1.05108	0.800066	1.09433
DAG	DAG(16:0/20:4)	mol%	0.13105	0.145772	0.149316	0.178716	0.182987	0.183686	0.130629	0.207537	0.18302	0.211388	0.305084	0.195219	0.11583	0.178918	0.17914	0.149082	0.344793	0.136941	0.403491	0.214157	0.548091	0.142234	0.277871	0.209312	0.239279	0.203183	0.301327	0.405736	0.252281	0.200244	0.214512	0.117955	0.0764613	0.206594	0.151595	0.221354
DAG	DAG(16:1/22:6)	mol%	0.0435902	0.0218704	0.0209489	0.0280797	0.0220702	0.0263452	0.025289	0.0442661	0.0290276	0.0253279	0.0387213	0.0229318	0.0423826	0.0300362	0.0320825	0.0271269	0.0310272	0.0260654	0.0304368	0.0323155	0.0698583	0.0373703	0.0437198	0.0346702	0.0344864		0.0588781	0.0485681	0.0600724	0.0362568	0.0411065	0.0232427	0.0295261	0.0506758	0.0280747	0.0594181
DAG	DAG(18:1/20:4)	mol%	0.30916	0.515563	0.3412	0.437684	0.357964	0.304929	0.499869	0.366283	0.403225	0.384451	0.402984	0.377877	0.266424	0.537828	0.409634	0.570566	0.375048	0.37917	0.332503	0.213082	0.444872	0.201093	0.249651	0.187274	0.276666	0.174618	0.418546	0.373312	0.237273	0.186814	0.246639	0.142986	0.171276	0.142688	0.351708	0.217773
DAG	DAG(18:1/22:6)	mol%	0.0963805	0.0494032	0.0603772	0.070837	0.0659643	0.0618461	0.0532857	0.0504385	0.0456861	0.077846	0.0589565	0.0518071	0.0537447	0.0786614	0.0601985	0.0745946	0.0713881	0.0479289	0.0498395	0.0498153	0.0325704	0.0339753	0.0465311	0.0399203	0.0553195		0.0494886	0.02245	0.0610184	0.0419678	0.041611	0.0319304	0.0200372	0.0593793	0.0545901
DAG	DAG(18:2/20:4)	mol%	0.0435829	0.0608655	0.0397167	0.0648767	0.0517343	0.0713184	0.0607896	0.0737292	0.0608846	0.0786084	0.103135	0.0633526	0.0395217	0.0563536	0.0771239	0.0650132	0.0753232	0.060776	0.134226	0.0933033	0.194511	0.047103	0.0969492	0.0444259	0.0878452	0.129036	0.12715	0.122238	0.0915835	0.0737646	0.0783658	0.0342152	0.0462321	0.060499	0.0739049	0.0734181
DAG	DAG(18:2/22:5)	mol%	0.0517435	0.0509723	0.0374418	0.0598399	0.0446871	0.0483604	0.0424859	0.0682059	0.0573022	0.0432813	0.0791774	0.0324373	0.0522376	0.0523753	0.0561049	0.0376337	0.0689659	0.0252229	0.0591831	0.0516563	0.0650134	0.0574816	0.0733391	0.0282576	0.0509714	0.0745959	0.0563213	0.0225901	0.0995655	0.0670225	0.0890928	0.0373813	0.0405844	0.0756267	0.0388851	0.0993171
DAG	DAG(12:0/16:0)	mol%	0.0743668	0.0680258	0.050881	0.0879208	0.0446885	0.0511078	0.0435353	0.0464113	0.0658936	0.0359388	0.0685143	0.0569817	0.0628579	0.0794917	0.0479572	0.0383117	0.0448504	0.0434387	0.0600503	0.0902711	0.0592197	0.0461215	0.0925197	0.0439737	0.0650868	0.144861	0.0284414	0.0120761	0.089152	0.0791287	0.0278403	0.0270192	0.0538906	0.200375	0.109458	0.127114
DAG	DAG(16:0/18:1)	mol%	19.247	14.0059	16.2043	17.0778	20.6601	18.167	12.4849	18.5081	18.3392	16.9919	19.7417	16.37	19.1487	15.4566	18.3337	13.9714	19.3862	16.7827	20.922	23.3694	22.0107	21.6315	23.271	22.2329	24.601	25.077	19.8319	21.4345	22.1256	24.0147	25.225	24.4842	18.7762	23.4222	20.6277	20.9378
DAG	DAG(16:1/16:1)	mol%	1.31619	1.55349	1.47073	1.06333	0.712037	0.686497	1.49052	0.674559	0.966784	0.960474	0.968836	1.08724	1.30776	1.1154	1.15993	1.2986	0.639696	1.2915	0.531695	0.591483	1.11107	0.913983	0.742659	1.01839	0.502889	0.565171	0.799179	1.20099	1.01155	0.654735	0.635113	0.427639	1.22772	0.879538	1.73777	0.931706
DAG	DAG(16:1/18:2)	mol%	0.751062	1.06573	0.93098	0.741419	0.667871	0.749662	1.16656	0.679454	0.819075	0.961369	0.783063	0.873195	0.681099	0.867953	0.796362	1.05768	0.738593	0.956551	0.720668	0.389216	0.916802	0.600291	0.614657	0.700406	0.58156	0.549396	1.1046	1.0319	0.650575	0.341675	0.522666	0.44477	0.962804	0.719695	0.734344	0.898718
DAG	DAG(18:1/20:3)	mol%	0.303912	0.457462	0.41765	0.311762	0.305299	0.279078	0.495616	0.280387	0.323379	0.32232	0.241808	0.303927	0.319715	0.402612	0.327598	0.49322	0.263585	0.392565	0.23742	0.159913	0.368759	0.24746	0.25361	0.201361	0.139481	0.19972	0.312862	0.270471	0.185049	0.152334	0.228762	0.139556	0.143601	0.24071	0.227422	0.243633
DAG	DAG(12:0/18:1)	mol%	0.14706	0.177846	0.17663	0.153563	0.169557	0.167443	0.150194	0.166478	0.176464	0.204578	0.245857	0.222225	0.154234	0.158113	0.241287	0.156358	0.213725	0.162862	0.18619	0.187012	0.180641	0.214862	0.256707	0.233318	0.191771	0.243937	0.270338	0.201745	0.285187	0.215666	0.260201	0.174597	0.217258	0.332808	0.256769	0.302765
DAG	DAG(14:0/18:1)	mol%	3.15513	3.19729	3.1961	3.05592	3.02059	3.23624	2.76595	2.58513	3.03514	3.48928	3.27741	3.22003	3.5312	3.22053	3.44037	3.18089	3.40784	3.2569	3.39716	3.74527	3.55638	4.00414	3.87274	4.18485	3.42908	3.7045	3.61963	4.02684	3.84112	3.60965	3.65083	3.80622	5.57984	4.29802	4.56312	4.42831
DAG	DAG(18:1/20:1)	mol%	0.515376	0.56257	0.582772	0.529515	0.494915	0.481062	0.602993	0.437035	0.489314	0.443898	0.45171	0.58356	0.536177	0.478925	0.539395	0.520975	0.521637	0.561456	0.567909	0.561786	0.438055	0.567979	0.405559	0.507142	0.350975	0.539767	0.618521	0.453171	0.555202	0.464912	0.572203	0.46107	0.516662	0.482858	0.339984	0.660569
DAG	DAG(18:1/22:5)	mol%	0.283187	0.271396	0.210321	0.179999	0.240133	0.145673	0.411064	0.249353	0.195894	0.295625	0.233191	0.234544	0.262607	0.380062	0.200971	0.351169	0.217772	0.234828	0.0879814	0.0902631	0.120104	0.0749411	0.0542135	0.0677795	0.0479274	0.109035	0.081613	0.0325065	0.0986649	0.0992829	0.10771	0.0601692	0.0779988	0.111338	0.0717875	0.119536
DAG	DAG(12:0/18:0)	mol%	0.0587466	0.0216745	0.0407254	0.065917	0.0364247	0.0414969	0.0183717	0.0214386	0.0386256	0.0400289	0.0479458	0.00919249	0.0338601	0.0412602	0.0792369	0.0219246	0.0156526	0.0307374	0.0251535	0.0786917	0.0372747	0.0260822	0.0387569	0.0477416	0.0320982	0.0954527	0.0183147	0.0430865	0.0371926	0.0236906	0.0201721	0.0565929		0.0858944	0.0758081	0.0798891
DAG	DAG(14:0/20:0)	mol%	0.0849013	0.0743701	0.0886276	0.118525	0.0646524	0.12034	0.0863469	0.15318	0.120822	0.122831	0.143216	0.0859284	0.09252	0.0979476	0.147862	0.0580513	0.107336	0.0753813	0.0800245	0.047342	0.0644116	0.0556742	0.108728	0.0436147	0.0537267	0.103447	0.101016	0.0342582	0.0609381	0.0600252	0.0623025	0.070787	0.0354338	0.093929	0.0534423
DAG	DAG(14:0/20:4)	mol%	0.0380778	0.0369368	0.0363004	0.054949	0.0258098	0.045613	0.0359039	0.0342699	0.0379745	0.0399847	0.033525	0.0342366	0.027969	0.0567996	0.0408214	0.0374234	0.0483848	0.0299132	0.063751	0.033148	0.0771674	0.0457596	0.0447461		0.0471394	0.0659074	0.0632701	0.0477768	0.0534535	0.0396445	0.043827	0.0357782		0.0667905	0.0452039	0.0615497
DAG	DAG(15:0/18:2)	mol%	0.197651	0.261094	0.21111	0.265024	0.322572	0.271909	0.295182	0.291958	0.222459	0.224802	0.279025	0.240682	0.154941	0.255237	0.254257	0.254683	0.303978	0.250565	0.211235	0.0873842	0.244469	0.116749	0.203967	0.159073	0.20367	0.221161	0.298883	0.219134	0.158685	0.132649	0.16054	0.119499	0.139742	0.163673	0.128883	0.242412
DAG	DAG(16:0/16:0)	mol%	2.71253	1.59538	2.09887	2.2002	2.1471	2.76312	1.34339	2.38708	2.11961	1.29814	2.04478	2.00755	2.47106	1.70204	1.91776	1.35878		1.86896	0.220575	2.24888		0.991834	0.883841	2.21479	1.00115	3.33564			0.740421	2.07516	1.01684	2.199	1.88724	1.83554	2.26448	1.81961
DAG	DAG(16:0/16:1)	mol%	3.33182	2.74152	3.26018	2.62626	2.70919	2.49856	2.51019	2.40505	2.79559	2.70811	2.84084	2.87627	3.52736	2.7042	3.17023	2.45943	2.48808	3.18089	2.82969	3.22788	4.03905	3.18068	3.67635	3.84088	2.92872	3.27993	3.35052	4.06791	3.87822	3.28877	3.29572	2.9413	4.27478	4.37743	5.04524	3.93141
DAG	DAG(16:0/18:3)	mol%	0.519889	0.58402	0.59828	0.593756	1.24059	0.901216	0.575226	0.899347	0.772149	0.792506	1.0753	0.721031	0.497246	0.542567	0.660415	0.549755	1.07312	0.60161	0.223664	0.23028	0.21814	0.175564	0.212932	0.160505	0.113977	0.256595	0.28826	0.147279	0.268126	0.28593	0.203014	0.281073	0.113247	0.200032	0.104487	0.236701
DAG	DAG(16:0/22:6)	mol%	0.0592594	0.0370619	0.0433543	0.0569836	0.0442085	0.0430753	0.0396617	0.0637475	0.0392891	0.0623094	0.0624719	0.0396127	0.0437487	0.0660737	0.0517354	0.0545758	0.073181	0.0347865	0.043613	0.053684	0.0615696	0.0589447	0.0343403	0.0341385	0.0293615	0.0711016	0.0540626	0.0130611	0.0810216	0.074164	0.061529	0.0291359		0.0648491	0.0462081
DAG	DAG(16:1/18:3)	mol%	0.199014	0.320007	0.305279	0.214515	0.309356	0.252337	0.380272	0.244659	0.233286	0.269986	0.300963	0.242139	0.192883	0.259729	0.238806	0.325813	0.27127	0.278391	0.0501492	0.0423808	0.0574034	0.0460797	0.0785127	0.0690745	0.0374904	0.119101	0.0752556	0.0537633	0.0857815	0.084518	0.0486271	0.08998	0.0396163	0.0672901	0.0668667	0.0738283
DAG	DAG(18:0/18:3)	mol%	0.333603	0.336642	0.385047	0.382472	0.882315	0.633433	0.42492	0.633893	0.48597	0.542346	0.607001	0.461518	0.353255	0.377712	0.539699	0.434909	0.754365	0.392296	0.208128	0.144157	0.149655	0.0937109	0.144408	0.107482	0.0912655	0.158456	0.152386	0.098416	0.151111	0.135136	0.13294	0.180564	0.057343	0.153204	0.0621949	0.22
DAG	DAG(14:0/18:2)	mol%	0.337443	0.354534	0.374972	0.410941	0.339489	0.43754	0.408562	0.393865	0.336243	0.524928	0.416293	0.382563	0.35943	0.389292	0.422262	0.374485	0.572246	0.378878	0.616761	0.271715	0.701781	0.360878	0.475024	0.507046	0.646583	0.471765	0.754699	0.584334	0.324435	0.278702	0.371573	0.336141	0.639502	0.445292	0.467162	0.66221
DAG	DAG(16:1/18:0)	mol%	1.5118	1.33115	1.33849	1.18157	1.3074	1.36081	1.20937	1.27028	1.39007	1.45222	1.43584	1.40447	1.45444	1.28068	1.40259	1.34167	1.43955	1.42886	1.08381	1.27698	1.20942	1.19905	1.36239	1.44944	1.1997	1.04186	1.14856	1.32642	1.20827	1.44103	1.10047	1.14656	1.29213	1.26731	1.38658	1.2132
DAG	DAG(16:1/18:1)	mol%	9.86965	12.8044	11.4134	8.98795	7.34705	7.39236	12.4375	7.37568	9.52208	8.65423	8.0513	9.87917	10.064	10.2251	8.59537	11.1885	6.86566	10.9452	5.29494	6.14902	8.62327	8.34158	6.97437	8.59015	4.73446	5.61224	7.33559	8.68505	8.61942	6.68741	6.30496	5.52781	10.1723	7.98047	10.515	8.07794
DAG	DAG(16:1/20:2)	mol%	0.0573606	0.0672791	0.0873746	0.0686693	0.0528772	0.0732451	0.0664617	0.0642937	0.0561664	0.0552683	0.0930769	0.0556895	0.0610045	0.0719496	0.0774372	0.0586447	0.0670597	0.0831544	0.0792252	0.0576301	0.0963538	0.0775267	0.0835103	0.0810612	0.0705973	0.118436	0.0894214	0.0792653	0.106991	0.0650792	0.082811	0.0695289	0.0776538	0.0964551	0.0761708	0.169616
DAG	DAG(18:2/20:3)	mol%	0.0578058	0.0574339	0.057782	0.0746338	0.0626713	0.0790357	0.0708042	0.0623122	0.0626081	0.0653126	0.0657737	0.0526582	0.0656056	0.0664949	0.0837292	0.0574998	0.0744945	0.0445728	0.0888486	0.065741	0.105877	0.0479698	0.0923364	0.0816903	0.063861	0.0775698	0.10596	0.0873765	0.13732	0.0831527	0.0753071	0.0559707	0.0353792	0.103929	0.0547472	0.0909853
DAG	DAG(18:2/22:4)	mol%	0.32981	0.261537	0.442831	0.589828	0.67072	0.712195	0.371378	1.06654	0.657137	0.626754	0.784111	0.644009	0.17955	0.490407	0.740553	0.438631	1.0328	0.612881	0.688089	1.53996	0.697458	0.534033	1.45785	0.447744	0.375804	0.477688	0.426	0.657071	1.37532	1.15612	1.6929	0.302671	0.146513	0.575751	0.107566	0.578236
DAG	DAG(14:0/16:0)	mol%	2.27996	1.71074	1.84502	2.01445	1.90384	2.4031	1.53611	1.91262	2.21188	2.10912	2.63103	1.87674	2.25518	1.89096	2.3541	1.59543	1.86267	1.95765	1.78511	2.279	1.91139	1.46681	2.14815	2.1051	1.71023	2.92421	1.8169	1.53953	2.03203	2.26993	2.01367	2.19257	1.99049	2.63124	2.18993	2.39028
DAG	DAG(14:0/18:3)	mol%	0.0814335	0.136737	0.175986	0.110972	0.172787	0.139836	0.126522	0.118607	0.104636	0.15878	0.162426	0.0990765	0.115721	0.118463	0.141328	0.108751	0.159259	0.110475	0.0340776	0.0440523	0.0697133	0.0266289	0.0703702	0.0594094	0.0422492	0.0898207	0.103372	0.0266375	0.106429	0.0879663	0.0537486	0.0569018		0.074367	0.0419794	0.102539
DAG	DAG(14:1/18:1)	mol%	1.87733	3.20362	2.96431	3.06286	1.49617	1.54951	4.09925	1.05114	2.04507	2.7124	2.09769	1.95854	3.66751	2.83324	1.83695	2.91014	1.35875	2.8512	0.928023	1.62123	2.72035	2.53785	2.16454	2.65703	1.5031	1.50677	2.15848	2.95344	2.33415	1.69357	1.65385	1.49575	3.0827	2.56521	3.30189	2.87596
DAG	DAG(16:0/22:5)	mol%	0.25292	0.220385	0.205143	0.165629	0.272675	0.194031	0.237153	0.349471	0.215157	0.23121	0.343927	0.222212	0.264281	0.279764	0.238175	0.218815	0.358532	0.206903	0.15905	0.147549	0.119081	0.127329	0.103589	0.120747	0.0631121	0.225639	0.0779206	0.098315	0.164822	0.165458	0.16113	0.0845421	0.0909074	0.150172	0.103201	0.118608
DAG	DAG(18:1/20:2)	mol%	0.159085	0.179936	0.155879	0.165234	0.160757	0.156061	0.159808	0.168802	0.145695	0.159633	0.137473	0.127955	0.136205	0.162832	0.159047	0.170489	0.149809	0.133822	0.184123	0.131354	0.139998	0.127364	0.146905	0.138352	0.125144	0.189502	0.259003	0.152299	0.147737	0.112561	0.141018	0.121671	0.142365	0.144579	0.116691	0.168508
DAG	DAG(14:0/16:1)	mol%	0.66989	0.775259	0.734958	0.641744	0.487812	0.583809	0.65265	0.478625	0.684788	0.682838	0.710401	0.607821	0.760009	0.63404	0.764364	0.664182	0.584006	0.687735	0.560004	0.541376	0.723031	0.643526	0.668545	0.798819	0.543806	0.700819	0.623534	0.801053	0.850027	0.65119	0.610432	0.50835	1.13376	0.96399	1.05432	1.07243
DAG	DAG(14:0/22:6)	mol%	0.0224245	0.020663	0.0199838	0.0335443	0.0151962		0.0250727	0.0213966	0.0161118	0.0159646	0.026081	0.0127307	0.0225652	0.027057	0.0308304	0.0183269	0.0276135	0.015076	0.0205057	0.0196663	0.03937	0.0253448	0.0376024	0.024664	0.0169209	0.0667997	0.0323848	0.0310063	0.0344173	0.0276573	0.03475	0.0201778	0.0158518	0.0568209	0.0528714	0.0495227
DAG	DAG(16:0/18:0)	mol%	1.95422	0.952551	1.00154	2.04174	1.58463	2.32526	0.718726	3.1348	0.885677	1.0984	0.728476	1.39645	1.18343	0.948735	1.41992	0.859439		0.861284	0.346726	2.54639		0.511401		1.19673	0.39838	2.35233				1.82236	0.403438	2.09273	1.02333		1.3453	1.41021
DAG	DAG(16:0/20:3)	mol%	0.140831	0.133108	0.157342	0.170754	0.145699	0.154844	0.140515	0.126713	0.125456	0.152354	0.194109	0.141443	0.117781	0.112535	0.163996	0.105737	0.234579	0.152295	0.244807	0.173382	0.30579	0.133731	0.237836	0.176771	0.15832	0.260831	0.294141	0.279904	0.191613	0.162681	0.156476	0.123256	0.10947	0.199453	0.131853	0.22738
DAG	DAG(16:0/20:5)	mol%	0.0621985	0.0661415	0.0591729	0.0645481	0.0697651	0.0746281	0.069417	0.126418	0.0525951	0.0827718	0.127203	0.0624896	0.0536154	0.0556679	0.100261	0.0579981	0.181286	0.0735165	0.0522213	0.0700819	0.0949965	0.0379054	0.0500351	0.0367678	0.0270552	0.137011	0.0518854	0.0505259	0.0906915	0.0852288	0.0503256	0.0343877	0.0428998	0.0611475	0.0548774	0.0799259
DAG	DAG(16:1/20:0)	mol%	0.132382	0.112098	0.107191	0.112716	0.0938344	0.14865	0.113926	0.142635	0.149472	0.132923	0.161198	0.142701	0.0858095	0.120646	0.128953	0.109611	0.115327	0.11806	0.122802	0.0967331	0.112272	0.0814334	0.109813	0.0975688	0.0628327	0.156407	0.111532	0.129284	0.17075	0.0922169	0.0905838	0.0569844	0.0442468	0.138827	0.0846526
DAG	DAG(18:0/18:1)	mol%	10.4274	7.69392	8.91219	9.80129	11.165	12.2773	8.13385	12.6977	10.5318	11.0215	11.8083	10.3123	9.4879	9.82865	11.5667	9.22015	14.2294	9.30015	16.2134	14.4724	9.62655	11.233	12.0911	9.74175	16.0505	9.95839	9.94241	9.56541	10.2645	13.7483	13.0419	12.7542	8.36735	8.67747	8.59482	8.60236
DAG	DAG(18:2/20:5)	mol%	0.0371397	0.0405327	0.0199922	0.0391033	0.0354314	0.0461817	0.0324846	0.0417272	0.0315029	0.03665	0.0638251	0.0295873	0.0260303	0.0304013	0.0441913	0.0268442	0.0422818	0.0274556	0.0432414	0.0393912	0.0732493	0.0289733	0.0552875	0.0360173	0.0307531	0.117745	0.0485757	0.0299883	0.0638566	0.0594118	0.0453368	0.0352396	0.0401947	0.0524311	0.0411383	0.081288
DAG	DAG(18:2/22:6)	mol%	0.022622	0.0119476	0.0169197	0.0340732	0.0121981	0.0284248	0.0127893	0.0195677	0.020379	0.0232548	0.0302431	0.0282621	0.0195628	0.0204376	0.030302	0.0169561	0.0194652	0.0145133	0.0391011	0.0429024	0.0578053	0.0199381	0.0358907	0.0311143	0.0361407	0.050478	0.0364412	0.0485022	0.0547382	0.0300675	0.0394623	0.0334611		0.0487975		0.0619844
DCER	DCER(20:0)	mol%	9.32307	3.63249	4.5626	5.64206	2.89947	5.20044	6.3678	6.05819	2.78277	2.14462	2.86798	4.74754	9.71993	4.41567	7.58947	5.5824	3.29573	4.19296	4.696	5.7823	5.68049	8.75454	5.70262	6.84762	6.93162	9.73136	5.56382	2.76365	4.59432	6.58659	1.89658		9.01346	7.09364	6.90772	8.36679
DCER	DCER(26:1)	mol%	2.72646	3.42256	2.08894	5.15577		2.51673	2.20048	3.67123	2.60936	2.132	2.66787		5.38885	1.08665	2.73043	3.17769			1.3454	1.07356	3.7846	4.20837	0.636118		4.67512		3.92474	2.74826	2.44312	4.63524			6.29257	6.56668	3.43286	2.99416
DCER	DCER(18:0)	mol%	11.5405	16.0157	18.1439	15.3005	25.2913	21.4924	18.393	17.9977	16.0337	27.2177	18.9566	22.8561	16.7445	20.1502	14.7698	20.0428	26.2803	17.8254	22.998	20.9275	17.6707	17.5083	20.0132	22.3034	19.1526	17.1244	15.5511	21.2862	17.3326	19.6043	31.7049	19.0357	6.75811	10.6078	10.9888	14.1548
DCER	DCER(22:0)	mol%	9.02149	12.2112	9.37775	10.6123	7.85129	10.8281	12.934	7.63874	10.4888	7.70268	8.03106	9.43948	7.62136	6.81046	11.3711	8.88985	7.41282	10.8895	8.39921	6.47979	9.54468	10.455	5.93493	10.8513	11.8016	10.7039	5.24864	8.46428	11.4168	6.62478	9.26876	17.4079	12.3158	7.07553	7.15896	11.2854
DCER	DCER(24:1)	mol%	8.10904	9.80691	0.684336	7.27852	6.01873	4.49571	12.1093	8.67856	15.1851	11.4679	13.5474	11.332	8.08934	7.6901	7.29106	9.25411	13.2619	6.73008	13.0187	1.41756	13.6957	7.32719	8.70663	5.30856	9.82477	6.07249	10.2579	14.7107	5.49425	5.23952	5.01812	7.61708	9.32218	7.6406	7.60333	3.86384
DCER	DCER(26:0)	mol%		6.15097	8.67474	6.27348	4.47094	5.63279	3.63894	3.75985	5.52185	3.14274	3.5857	5.45993		4.22232	5.13395	4.74252	1.69691	4.68867	2.11435	5.59165	4.60686	7.00289	3.82024		3.80516		4.28988	3.02649	6.11834		1.99543		10.663		9.03588	6.82526
DCER	DCER(14:0)	mol%					5.03679			3.68252	4.06278		3.28698			6.0648	4.84352		3.55253	4.90511	5.37621	5.04127	5.52556					9.37764		4.03367		4.97787	4.72786
DCER	DCER(22:2)	mol%	11.2888	9.81683	10.4894	9.70015	8.39482	9.21251	6.97759	8.38934	5.73704	5.42904	8.01977	7.64742	10.8748	6.33885	9.61799	6.05414	6.48983	10.9094	8.87541	7.21055	5.91988	7.98335	16.5201	7.71585	9.09319	13.8626	10.9418	9.25079	9.40516	9.24549	7.72519	10.2741	14.8553	10.4673	11.6612	10.0889
DCER	DCER(18:1)	mol%	4.71706		6.00265	5.60508	5.45613	6.01175	6.94845	3.20224	4.77275	5.17455	3.69794	6.15704		7.18505	4.99718		4.21266	5.03094	6.21672	6.2417	4.82007		7.72538			8.15445	5.50745	4.03367	6.94969	6.687	6.39086			8.47026	8.96729
DCER	DCER(20:1)	mol%	7.77265	8.54184	10.3248	7.22518	4.65616	5.38382	7.79578	5.20359	4.70879	6.43833	5.78634	7.57768	7.58162	5.8558	5.2861	6.29687	4.50634	5.70173	6.37071	7.44213	6.66636	7.89492	5.14988	14.9667	7.09661	13.0472	6.47956	5.3302	8.89511	8.3586	5.09142	10.6161		9.90474	10.1009	11.3239
DCER	DCER(16:0)	mol%	13.4807	10.0473	8.00301	8.81028	9.28684	8.59958	5.83587	7.94619	8.05685	9.97529	13.0553	6.83417	13.5577	11.3628	10.3389	7.27898	7.78645	9.56575	4.30512	4.92873	5.95196	5.81004	4.55779	6.49033	8.52339		8.40401	5.41276	6.83666	4.39012	6.19897		11.4404	10.9722	6.70902	8.36792
DCER	DCER(24:0)	mol%	14.3657	14.3298	12.6696	9.85269	13.7368	13.9451	11.6639	15.1817	13.8174	16.2601	12.9868	16.076	12.2937	14.3183	10.4258	19.0615	15.4475	12.8243	13.4905	16.1894	10.6282	13.685	16.758	14.4676	13.1044	11.9259	13.6069	13.368	13.8988	18.0816	15.5315	25.2833	11.131	11.0902	11.5438	12.4362
DCER	DCER(22:1)	mol%	7.65443	6.02437	8.97823	8.54398	6.90074	6.68116	5.13489	8.59011	6.22282	2.91502	3.5102	1.87259	8.12824	4.49901	5.60456	9.61918	6.05704	6.73616	2.79362	11.6738	5.50498	9.37037	4.4752	11.0486	5.99152		10.2241	5.57132	6.61514	5.56896	4.4504	9.76579	8.20818	10.111	5.89021	10.2929
HCER	HCER(22:0)	mol%	11.8603	13.5074	9.14137	15.6301	16.4237	12.0681	12.9197	13.1465	11.7928	15.1019	14.7564	10.8912	14.8025	13.6922	11.6863	12.497	15.8617	13.3654	12.5271	14.2531	13.2198		12.4001	11.61	13.1107	13.1958	9.30177	13.3602	14.596	11.3386	10.8577	15.5977		11.6013	11.6562	18.4292
HCER	HCER(22:1)	mol%			4.98514	2.62359	2.05712	4.16948	2.20816	2.22529	2.02283	1.82609	2.19533	0.00898614		1.66472	1.29203	0.543719	2.24476	2.49077	2.45384		4.28447	2.64509		2.2399	1.70439		4.20342	1.96912	3.71897	2.78888		2.87817	15.2271	4.69979	3.65839	16.2705
HCER	HCER(18:0)	mol%	13.2526	19.2701	14.5662	11.5239	18.3257	16.0064	12.6136	12.4183	19.0274	15.1019	18.8009	17.5481	16.7248	16.9348	16.1721	17.7953	10.9115	13.1016	32.5403	17.2184	13.6797	22.562	27.4544	24.1312	21.1502	25.5113	16.42	33.1664	18.2087	23.4272	27.5555	11.3161	22.855	10.2882	14.4698	26.3301
HCER	HCER(20:0)	mol%	8.69058		6.28086	3.04303	6.64688	5.61338	3.05812	3.3827	6.21892	3.58273	6.37527	5.98836	8.22425	7.21474	3.08668	5.5854	1.88382	2.60972	6.71434	10.4247	3.28005		9.25695	8.03911	7.26091		7.20978		6.55295		5.01326	7.70055				19.9645
HCER	HCER(14:0)	mol%		7.27632	3.75488	1.00448	2.62056	3.28091	0.545268	0.852665	4.75865	1.70527	5.40356	3.87932	7.37607	4.24865	4.16439	1.68381	0.256434	1.22496	2.59301	4.81242	1.4094	7.65191	1.83143	5.25745	6.04242	8.27911	5.74322	9.17611	3.47683	5.60803	3.83229	6.9968	17.9522	5.60582	7.08417
HCER	HCER(16:0)	mol%	18.3093	16.4216	11.4132	3.7954	14.1595	9.11572	3.8272	3.85387	15.5521	7.99313	20.6937	15.8659	12.3393	11.7235	7.49169	10.0974	1.97663	4.61338	12.8413	17.2923	6.38001	21.0959	17.3703	15.4815	14.9327	13.1958	16.7908	23.919	11.7066	15.7914	14.8614	13.8762	21.3788	16.2441	18.1121
HCER	HCER(18:1)	mol%		3.81742	5.73774	3.93234	3.91082	6.00017	6.05989	4.47333	2.55893	3.66954	2.71973	2.31932		3.72752	6.00613	3.38128	3.69626	4.18464	0.366283	3.13558	5.65315	7.3222	1.70916	5.07243	5.15576	13.1946	4.73614	4.02446	3.53861	8.90331	0.842615	6.16214		9.50346	4.44924	6.93979
HCER	HCER(26:0)	mol%		8.46675	7.3391	1.44686		4.83283	1.62681	2.37848		3.77548		7.66338				4.57442	1.3891	2.17256		7.16353	2.31634		8.1349				6.71082		5.11734		5.99676			9.475	10.0782
HCER	HCER(26:1)	mol%	9.21815	8.26001	6.64023	1.76488	5.44611	3.77224	1.63855	2.23153	2.84232	3.89311	6.16574	7.74605	4.95815	7.13174	3.78498		1.02948	1.31314	8.12483	7.32073	2.12571	8.22229	6.83662	11.2839	8.253		6.86417		4.50856	5.89076	3.7186	7.72262	22.5868	11.8837	6.106
HCER	HCER(20:1)	mol%	2.86767		4.99146	1.09093	4.3494	3.63919	0.881976	0.654409	1.64137	1.1111		1.53843	8.70769		3.85224	0.817528	0.348024	1.73982	0.75135	2.7865	1.7569	6.28816	2.67567	6.48032	7.60152	10.3386	4.8523	4.01062	2.18795	5.05512	2.00182	5.38517
HCER	HCER(24:0)	mol%	18.922	11.7546	15.2522	31.3956	16.4858	21.242	30.5009	33.5152	19.4988	25.4531	14.8502	15.2616	17.4265	16.3786	23.3285	28.4729	33.3055	30.9777	15.4227	10.7387	24.0427	12.417	7.86832	6.17937	8.94199	16.2847	8.8071	8.58271	15.3772	10.665	16.4756	12.0341		14.0526	12.3854
HCER	HCER(24:1)	mol%	16.8793	11.2258	9.89758	22.7489	9.5744	10.2596	24.1198	20.8678	14.0858	16.7866	8.03913	11.2893	9.44077	17.2836	19.1349	14.5513	27.0968	22.2062	5.66501	4.85403	21.8518	11.7954	4.46215	4.22481	5.84644		8.36049	1.79137	11.0102	10.5318	8.84446	10.3304		6.64603	12.0005	12.0659
LCER	LCER(14:0)	mol%	3.4429	3.20317	3.3282	3.77989	2.93551	4.03697	3.79216	2.43227	3.87091	3.13968	2.35394	3.40723	4.1358	2.38336	2.99045	3.47215	2.89469	2.94486	2.90335	4.07365	3.49562	3.39158	3.57522	3.57335	4.32158	2.92542	3.1563	3.72795	3.80835	2.8691	3.06762	3.05069	3.7024	3.97605	4.29802	4.33389
LCER	LCER(18:0)	mol%	38.3286	40.221	41.3537	41.2633	44.246	41.0137	39.9063	44.5034	38.0724	42.4657	43.5144	43.8823	40.8683	41.6761	39.3547	41.5705	44.8948	42.1436	42.9545	43.4875	36.7262	40.2776	44.6973	41.0027	41.6619	41.3349	39.2626	41.3385	38.603	42.067	42.9098	44.3141	42.1104	40.3495	36.5045	36.8356
LCER	LCER(18:1)	mol%	11.6263	7.1859	6.82012	6.99149	5.42549	5.90278	6.50958	5.74654	7.32714	6.27952	4.01071	4.92657	7.63227	4.80788	5.34514	6.30139	5.72484	7.11556	7.8188	7.47834	10.2822	10.4122	7.97794	11.0805	7.68981	9.04064	11.0339	10.0416	11.3694	7.03462	9.97937	8.28147	10.109	11.7482	12.1442	13.0045
LCER	LCER(20:0)	mol%	7.29468	5.93577	5.0449	6.18694	6.9764	6.6708	6.58237	6.00556	7.87803	5.54442	5.42708	5.73674	6.2641	5.59585	6.02841	5.5471	5.70072	4.9362	6.13393	6.57624	5.56269	6.42268	5.30239	6.58348	7.15546	8.95913	8.55428	5.16861	6.62492	7.47734	7.02489	9.21621	6.28368	6.09038	7.88925	8.57934
LCER	LCER(24:1)	mol%	1.97188	2.80108	3.06396	2.41924	2.2719	2.91024	2.2122	2.89079	3.15389	3.0869	4.35271	3.15435	2.50901	3.31866	3.68846	3.1168	2.50593	2.66937	2.65004	2.92518	3.7599	1.62163	2.0278	1.94114	2.33365	1.78668	2.33582	3.34136	2.00193	3.11395	1.68441	1.15194	1.92856	1.84776	1.75045	1.87469
LCER	LCER(22:0)	mol%	3.82756	7.92077	7.03409	5.49094	7.29701	6.573	6.90493	7.19897	5.19174	6.62865	8.32331	7.03124	5.27395	7.66396	9.30103	7.34198	6.67189	8.39295	4.4843	4.64336	6.57115	4.6047	4.86796	3.0012	4.41897	4.11467	4.50451	5.47215	4.44242	4.27777	4.83898	4.61846	3.86932	4.29155	3.22689	2.9546
LCER	LCER(26:0)	mol%	1.36253	1.19455	1.09007	1.49067	0.621047	1.53611	0.838791	1.38874	0.949817	0.739843	0.810302	1.05896	0.974118	1.11412	0.996363	0.780113	0.712017	0.920811	0.5373	0.863501	0.98943	1.00368	0.985884		1.24178	1.34756	1.02203	0.48248	0.501344	1.17926	0.676621	0.805236	1.0739	1.45253	1.37756	0.786228
LCER	LCER(26:1)	mol%	0.952847	0.879104	0.869858	0.958381	0.432052	1.04188	0.814354	1.24157	0.636105	0.78431	0.83249	0.781241	0.730958	0.964173	1.09254	0.396752	0.929895	0.847151	1.07032	1.19111	1.13851	0.718596	0.90146	1.09205	1.13005	1.51567	0.910289	1.12445	0.768814	0.985088	1.05287	1.19647		1.57583	1.1669	1.11563
LCER	LCER(20:1)	mol%	7.3782	3.43206	3.96667	4.3788	3.60933	4.72869	3.87786	3.4461	4.29977	3.34374	3.2071	3.11888	5.31072	3.43226	3.22971	3.52708	3.68947	3.50606	4.20272	4.01356	3.77549	4.15314	3.1585	5.22156	3.02957	4.19378	3.70295	3.16773	4.20885	4.24841	4.46149	4.59428	3.71299	4.63279	4.08277	4.85562
LCER	LCER(24:0)	mol%	5.60714	7.36807	7.11159	6.59574	8.23451	6.30887	8.39262	8.25017	6.87032	7.63051	11.1428	7.0609	6.11382	9.45126	9.08074	9.21246	7.43905	9.07957	4.74038	5.58191	5.5871	3.94089	6.00072	4.37007	5.69901	3.53713	4.93109	5.32152	4.4435	4.99128	4.50274	3.52345	3.78861	5.31465	3.64503	2.67554
LCER	LCER(16:0)	mol%	16.9477	19.3564	19.2747	19.2485	17.325	17.6447	19.1078	15.9442	20.4542	19.5264	15.0505	19.1185	19.059	18.4231	17.4671	17.8629	17.8656	16.3542	21.3815	18.0324	21.1225	22.3158	19.6303	20.7866	20.0934	21.2444	19.6203	19.9062	22.3311	20.5221	18.9734	18.4082	21.971	18.7208	22.7106	21.5882
LCER	LCER(22:1)	mol%	1.2596	0.502154	1.04207	1.19615	0.625719	1.63223	1.06108	0.951717	1.29565	0.830387	0.974594	0.723116	1.12797	1.16933	1.42533	0.870808	0.971064	1.08971	1.12289	1.1332	0.989223	1.13757	0.874448	1.34744	1.22483		0.965987	0.907359	0.896431	1.23405	0.827843	0.839505	1.45011		1.20374	1.39614
LPC	LPC(15:0)	mol%	0.517822	0.457736	0.258727	0.519117	0.285257	0.408077	0.569589	0.596408	0.532672	0.368671	0.448423	0.387599	0.333661	0.553534	0.41165	0.445384	0.478261	0.29273					0.217667							0.259209	0.211294			0.336358
LPC	LPC(16:0)	mol%	22.7325	34.3828	30.6045	32.4802	28.4605	29.9683	28.8324	27.7163	28.1342	30.2993	33.3336	30.4466	19.4922	28.0252	31.1141	28.0312	29.3088	29.2973	21.6968	20.1901	21.3314	26.5598	20.5086	26.8665	27.5319	30.598	22.3719	21.4236	20.1583	17.7232	22.5547	25.8746	35.7162	28.1031	24.1263	20.1869
LPC	LPC(16:1)	mol%	2.5302	2.48246	2.49585	1.79144	2.09739	1.97505	2.37926	1.88315	2.64667	2.17444	1.93554	2.27343	2.04078	2.52911	2.06211	2.4387	2.1194	2.42495	0.874956	2.73557	1.01015	1.8838	0.883529	1.96123	0.966956	1.88191	0.98559	0.789338	1.71886	3.14654	1.45281	2.0312	1.85132	2.47259	1.53883	1.7839
LPC	LPC(20:0)	mol%	0.404212	0.243903	0.350369	0.353516	0.407082	0.409388	0.353196	0.393961	0.172067	0.460291	0.556485	0.246925	0.280263	0.406863	0.321686	0.190771	0.33346	0.354886	0.413199	0.0832304	0.345985	0.111022	0.255198	0.285639	0.169026	0.115696	0.421253	0.194562	0.648244	0.509819	0.379549	0.526282	0.121562	0.119524	0.201091	0.420407
LPC	LPC(20:4)	mol%	4.20828	3.791	3.90609	5.64918	3.8296	3.77598	4.0808	4.3035	4.60549	3.78384	5.61745	3.91645	4.67131	4.0561	4.88538	4.43197	4.7264	3.79765	8.1263	4.0149	11.6938	3.98969	5.46929	5.14046	5.5171	3.20875	8.82879	10.507	6.2356	3.79564	3.20946	4.02517	3.73111	4.0574	6.33805	5.7769
LPC	LPC(20:5)	mol%	0.605903	0.527725	0.576719	0.65143	0.829087	0.701883	0.728198	0.935533	0.755718	0.844666	1.28792	0.818174	0.618347	0.658514	0.858237	0.651772	1.05031	0.490534		0.50612								0.189888	0.41062	0.537837				0.251894
LPC	LPC(22:6)	mol%			0.143744																										0.189398
LPC	LPC(20:1)	mol%					0.137843										0.146194								0.183685				0.262412							0.199827
LPC	LPC(22:4)	mol%	0.320381	0.417666	0.329744	0.420226	0.409603	0.299247	0.44942	0.337137	0.445999	0.297148	0.268004	0.407179	0.339214	0.354904	0.235794	0.350863	0.185976	0.361479	0.737711	0.383214	1.12869	0.494214	1.01317	0.743296	0.456628	0.548828	0.837169	0.968049	0.749608	0.427352	0.381488	0.517459	0.726247	0.398294	0.916363	0.915053
LPC	LPC(20:2)	mol%	0.304601	0.350019	0.39886	0.35184	0.30103	0.406989	0.367692	0.342045	0.350658	0.33353	0.409747	0.349642	0.380212	0.357894	0.31067	0.317393	0.350085	0.344169	0.446059	0.412094	0.546302	0.304427	0.484991	0.576324	0.365295	0.566541	0.548839	0.56592	0.687543	0.420358	0.353531	0.49955	0.553394	0.580834	0.44342	0.540124
LPC	LPC(17:0)	mol%	1.71739	2.22937	2.09509	2.78897	2.51687	2.16547	2.53787	2.45657	2.06375	1.97469	2.26299	2.22648	1.27255	2.29051	2.31064	2.68854	2.36944	1.974	1.07511	0.741736	0.695747	1.16756	1.25806	0.994095	1.16572	1.40809	1.11623	0.79677	0.716202	0.834549	0.994334	1.04352	1.60921	1.36075	1.30409	0.69322
LPC	LPC(18:0)	mol%	8.90158	8.85282	8.49701	9.47126	9.37663	11.9699	9.58193	8.79413	8.76784	7.95577	8.8264	8.61759	7.30184	8.85183	9.66588	9.36908	8.20245	9.23701	4.54066	4.42319	4.80847	6.43219	5.12355	5.05088	6.10805	14.5137	4.96956	4.30411	4.08225	5.032	5.76708	11.9916	14.7678	10.0896	19.0533	8.99351
LPC	LPC(18:1)	mol%	41.3026	29.5633	33.359	23.2074	29.2699	27.8192	29.575	26.8049	32.7513	31.6975	25.6787	30.4197	42.4685	32.3295	24.92	29.6878	26.8518	34.1433	13.3932	37.9032	17.8938	32.8487	24.0187	29.2755	20.3762	24.8304	15.1224	19.3014	25.0856	38.7908	35.0611	27.4865	20.8487	28.2774	19.5097	27.5167
LPC	LPC(20:3)	mol%	2.48595	2.96428	2.72961	3.44921	2.60056	2.49924	3.63742	3.20654	2.36891	2.93985	3.19176	2.99709	3.03937	2.93696	3.47254	3.04395	3.12995	3.00514	4.64718	2.88419	6.558	3.68161	5.06445	4.00885	2.9335	2.20981	5.31389	5.97563	5.15094	2.93006	2.95367	3.17509	3.97094	2.57765	4.46021	5.75314
LPC	LPC(18:2)	mol%	10.4813	9.92982	10.3131	14.7031	13.981	12.7153	12.1631	16.9304	12.1841	12.2647	12.0644	12.4133	13.7888	12.5023	14.9318	14.2139	16.1173	10.7561	42.3471	23.5925	32.8139	20.9441	33.9009	23.6604	33.6829	18.6567	38.3136	33.6806	31.1828	23.7505	25.0736	21.3836	14.7963	19.7809	20.5399	26.0285
LPC	LPC(22:5)	mol%	1.8354	1.80397	1.81099	1.76599	2.4626	2.1165	2.37208	1.84694	1.71392	2.2315	1.97195	2.09238	1.70712	1.72741	1.82132	1.71632	1.94436	1.974	1.16092	1.44947	0.75759	0.981286	1.01799	0.761225	0.395739	0.863122	0.552168	0.79677	2.21542	1.43419	1.02746	0.792018	0.742464	0.655497	1.09373	0.83189
LPC	LPC(18:3)	mol%	1.65183	2.00318	2.1306	2.39708	3.03505	2.7694	2.37208	3.45249	2.5068	2.37416	2.14656	2.38745	2.2658	2.41935	2.53201	2.42239	2.83209	1.54676	0.540753	0.680504	0.416156	0.601659	0.600237	0.675549	0.331036	0.598406	0.356239	0.506349	0.768703	0.407979	0.580028	0.653399	0.564895	0.738463	0.475069	0.559801
LPE	LPE(18:1)	mol%	16.5256	12.9637	13.3482	12.3627	13.341	14.9562	15.3716	14.6115	15.7683	15.8346	12.8838	16.1091	19.9682	12.6424	11.3316	14.0174	15.9784	14.0394	11.7732	16.3514	12.8801	16.7375	10.506	17.888	10.7443	18.2869	13.0834	11.6253	12.846	21.3089	14.8441	20.0225	20.1224	18.8149	18.0606	14.5578
LPE	LPE(20:0)	mol%			0.118147	0.128564	0.117245		0.14493	0.136239			0.116587	0.179096		0.0974381	0.0723766	0.132009	0.127478	0.146942	0.175445		0.155497	0.0987036	0.0828472						0.148327	0.214667		0.15004
LPE	LPE(18:0)	mol%	51.8582	55.5625	57.1933	57.3112	53.3314	47.5996	53.8056	48.4007	46.0574	48.4504	56.1383	44.1846	41.526	57.0746	59.7778	53.3795	44.6665	57.0123	38.3966	32.1805	34.1496	38.8967	51.0678	29.6938	55.0984	34.8782	37.7498	34.2594	36.9042	25.471	42.4376	29.3423	42.5988	32.9971	32.0196	30.4773
LPE	LPE(20:4)	mol%	10.9791	9.3934	8.92502	9.06914	8.87337	9.14428	9.12227	10.0687	10.9297	9.95386	9.55074	11.2882	14.4635	9.92292	8.9286	9.25385	10.6853	8.98581	16.9836	12.4043	23.2943	12.6509	10.2064	15.6152	14.8801	12.3144	19.6209	22.7494	14.7872	11.4706	8.01378	13.8969	11.2039	13.202	19.9566	15.6459
LPE	LPE(22:4)	mol%	0.506377	0.315231	0.26409	0.344118	0.411149	0.35502	0.537814	0.336523	0.417907	0.390385	0.275795	0.311897	0.429637	0.325048	0.242598	0.284697	0.298761	0.226659	1.12545	0.514165	2.03388	0.654088	0.895928	1.16318	0.70977	0.866437	1.63672	1.69548	0.902964	0.631296	0.89731	1.0477	1.04477	0.748361	2.02484	1.1609
LPE	LPE(15:0)	mol%	0.182969	0.146224	0.151888	0.147999	0.162185	0.143729	0.187705	0.153251	0.223952	0.170804	0.188396	0.171953	0.292596	0.170489	0.132802	0.165987	0.141167	0.158415	0.116142				0.105447						0.0893214		0.165499	0.138888				0.181036
LPE	LPE(20:1)	mol%	0.178069	0.114172	0.110274	0.206045	0.135671	0.148065	0.346867	0.229305		0.164246	0.163271	0.137739	0.354734	0.1335	0.141844	0.145246	0.281222	0.135596		0.152592	0.200175	0.159783	0.109738	0.184624	0.134254		0.198193	0.176201	0.155388	0.208667	0.127131	0.238515	0.505551	0.220808	0.353988	0.275404
LPE	LPE(22:6)	mol%	0.336583	0.112573	0.175908	0.108998	0.153094	0.225454	0.180391	0.194459	0.19451	0.190915	0.158586	0.215647	0.211733	0.126599	0.0905715	0.177913	0.145317	0.130051	0.0761314	0.12931	0.0557804	0.132904	0.0346436	0.113052	0.0668394	0.0501637	0.0803637	0.0883288	0.136252	0.102675	0.126222	0.134879	0.116763	0.132757	0.0956856	0.0586773
LPE	LPE(18:2)	mol%	5.23279	6.19508	6.19099	6.71821	8.66339	9.91399	6.55862	10.5798	10.3948	8.63918	6.06285	10.3403	8.01079	6.37173	6.91061	8.36567	11.439	6.3613	19.4652	22.9503	14.0746	16.4321	15.6091	19.7122	10.7895	17.7436	16.3693	16.8362	17.5902	24.7655	21.0759	18.1546	8.05346	19.4246	11.0807	20.7988
LPE	LPE(20:2)	mol%	0.289385	0.243098	0.25295	0.264039	0.183773	0.315573	0.335165	0.417866		0.284753	0.234915	0.366657	0.277307	0.248342	0.265202	0.253403	0.424871	0.242042	0.480741	0.367298	0.532698	0.445111	0.481177	0.496304	0.331406	0.373416	0.51148	0.612773	0.638586	0.410346	0.405505	0.437493	0.53005	0.436638	0.517576	0.466229
LPE	LPE(14:1)	mol%	0.216992	0.205171	0.156547	0.157872	0.124786	0.159465	0.226369	0.141457		0.139618	0.169076	0.199554	0.17884	0.124826	0.114182	0.136157		0.168316											0.0672993
LPE	LPE(17:0)	mol%	0.914845	1.16659	1.25361	1.34093	0.978037	0.979033	1.19249	0.913431	1.27404	0.977882	0.979627	1.16743	0.795593	1.12561	1.14715	1.11841	0.933587	1.31143	0.585099	0.354311	0.326044	0.425748	0.824181	0.516753	0.727379	0.688564	0.587236	0.387038	0.353475	0.287588	0.48318	0.64965	0.909726	0.540233	0.613359	0.388799
LPE	LPE(20:5)	mol%	0.872315	1.06913	0.895046	0.857541	1.40786	1.8719	0.853449	1.57911	1.23975	1.64654	1.93446	1.46663	1.10642	0.983219	0.929213	1.07468	1.75467	0.79216	0.279495	1.15367	0.164675	0.580572	0.180799	0.404816	0.128787	0.507186	0.155632		0.778228	1.04164	0.213899	0.343119	0.199613	0.482659	0.270445	0.411456
LPE	LPE(16:1)	mol%	1.57433	1.19584	1.20637	1.00772	1.13061	1.2802	1.05214	0.954102	1.28769	1.21753	1.1895	1.35711	1.50422	1.15513	1.08341	1.15337	1.08725	1.20141	0.544049	1.42152	0.597218	1.11463	0.579587	1.39878	0.648196	1.33843	0.662991	0.612773	0.905934	1.98163	0.94043	1.43662	1.40285	1.42591	1.68018	0.91651
LPE	LPE(20:3)	mol%	4.38073	4.83787	4.0177	3.67093	3.69901	4.89377	4.40025	4.85644	5.30123	4.47529	4.21712	5.47509	5.07711	4.41391	3.99321	4.63093	5.41408	3.88653	6.33498	7.28376	8.41047	7.72896	6.85429	9.30108	3.5027	8.05673	6.65959	8.48022	8.68413	7.29044	7.10022	9.07539	7.1272	6.99758	7.03899	11.3129
LPE	LPE(16:0)	mol%	2.5317	2.72636	2.76852	3.50391	2.29553	2.56047	2.63823	2.4889	2.10969	2.75581	2.23082	2.58353	2.13191	2.16519	2.11132	2.21347	2.27579	2.60968	1.59872	1.28328	1.52379	1.42042	1.02621	1.38376	1.60432	2.80362	1.47375	1.16102	1.1911	1.21706	1.15615	2.25097	4.7719	2.05912	3.92923	1.61085
LPE	LPE(18:3)	mol%	0.638218	1.05614	0.653235	0.68278	1.37672	1.64963	0.748211	1.31657	1.67131	1.2484	0.555652	1.38233	0.919869	0.770994	0.754471	1.10384	1.51468	0.701947	0.219884	0.410444	0.16832	0.406385	0.135599	0.308966	0.160265	0.415183	0.167471	0.218149	0.305957	0.55061	0.314748	0.416388	0.213854	0.465002	0.283851	0.330507
LPE	LPE(22:5)	mol%	2.78185	2.69689	2.31814	2.11733	3.61512	3.80364	2.29789	2.62168	3.12971	3.45978	2.95045	3.0632	2.75155	2.14809	1.97304	2.39346	2.83204	1.89	1.8453	3.04318	1.43292	2.11548	1.30018	1.81945	0.473749	1.67717	1.04308	1.09765	3.51534	3.04739	1.69832	2.26401	1.1992	2.05232	2.0743	1.40689
MAG	MAG(14:1)	mol%		1.01662								0.849127						0.772778
MAG	MAG(15:0)	mol%					0.833166		0.832331		0.413461	0.236315		0.502958				0.095353			0.120943												0.0560583
MAG	MAG(16:0)	mol%	20.5063							7.47537	30.8084		28.0488	11.5871	17.6099							31.6972		22.8404							2.44743	17.1705	54.0778	31.4425		26.4711
MAG	MAG(16:1)	mol%	3.69405	6.84558	7.30203		5.10634	5.98277	5.38646	3.12918	2.77911	6.05638	3.04227	2.68999		8.72378	5.93106	6.9568	5.29166	4.66861	2.23797	1.84895					2.36142						1.70039
MAG	MAG(17:0)	mol%	1.34112	0.188999		2.8963	0.697822		0.637639	1.68612	0.763584	0.650706	0.654655	0.445957				0.553449	0.903641	1.27513	0.645908	0.405281	1.15815	0.812495		3.5707	0.308002				0.907108	0.684566
MAG	MAG(18:0)	mol%	46.7836	9.14712	12.7746	15.6697			9.66765	31.052	37.7139		17.2799	26.4232	57.1111							39.9368		31.4175							22.5107	40.9949	22.1864	37.2968		56.0044	48.74	38.143
MAG	MAG(18:1)	mol%	21.6826	70.7658	54.9483	70.1414	78.3939	69.1565	70.9992	44.545	18.6397	76.9081	32.4524	45.6448	19.5451	78.6312	69.643	78.9873	73.4143	78.4186	58.0903	20.4639	55.4838	31.2737	54.867	80.589	73.603		57.28	57.6814	47.9659	24.6506	15.8079	25.7908	100	10.8047	30.6017	37.2329
MAG	MAG(18:2)	mol%	3.60077	4.99291	4.95018		6.54404	9.07454	5.86787	4.22754	1.61093	6.3241	4.60998	3.52929		5.34385	7.72276	5.38714	5.18723	5.55322	19.3966	2.39729	18.4507	5.72477	12.0882	12.9803	16.7736		23.5194	21.0188	12.2537	4.25858	1.65965	5.46997			8.77964
MAG	MAG(18:3)	mol%		1.77912	5.40231		2.85708	3.72513		1.88934	1.07316	1.54529	1.88225	1.62581		1.53384	4.50573	1.70757	2.40971	3.03862	1.50634
MAG	MAG(20:0)	mol%	1.88572	0.286114	2.59237	3.77944	0.645697	1.58139	0.492202	1.36093	1.72186	0.0694518	0.991574	1.92377	2.6623	0.718773	0.673168			0.459683	0.989575	0.279374	2.09917	1.9589	0.697327				0.118155	2.51265	0.185488	2.44643	0.244986				5.5531	9.77025
MAG	MAG(20:1)	mol%		1.06264			1.38521		1.17004		0.834652	1.28888						1.01755	2.55874	3.43645	1.82778		3.3441	1.98176			1.27154				2.63505	3.39542	1.59831
MAG	MAG(20:2)	mol%										0.779511									1.79038						0.726576				2.55921
MAG	MAG(20:3)	mol%		1.14422			1.44679	3.89008	1.78446	2.25262	0.742961	1.73259	2.30309	1.46064		2.49253		1.28069	1.91899		3.25824		6.97085		4.63984		1.34142		5.77516	7.48379	2.75616	3.55783
MAG	MAG(20:4)	mol%		0.976775			1.31418		1.4088		0.866737	1.31021	2.20934	1.4226			3.37936	0.94971	2.75395		3.52159		5.01599	1.89919			1.47913		6.41688	7.09392	3.54368
MAG	MAG(20:5)	mol%																	1.5119
MAG	MAG(22:0)	mol%			4.43755						1.03713	0.813771		1.43255			3.11934	0.591328	2.15986		1.20513		2.18017		7.79137												6.3255
MAG	MAG(22:1)	mol%											1.65271						1.89001		1.11899				5.52916													14.8539
MAG	MAG(22:2)	mol%																			1.71849	0.932059			6.28338								1.19428
MAG	MAG(22:4)	mol%				4.02342						0.530704	1.12474								2.50132	1.10149	4.3145				1.55007		5.36258	4.20947
MAG	MAG(22:5)	mol%		0.839471	4.55912	3.48981	0.33113	2.9781	1.01076	2.096	0.525359	0.904891	1.92474	0.713658	2.28546	1.54498	2.45088	1.31534		1.12972	0.0704157	0.617214	0.982596	1.31704		2.86006	0.374595		1.52784		1.54259	1.23567	0.318195			6.71983
MAG	MAG(22:6)	mol%		0.550247			0.24614						0.337513	0.122805										0.747184							0.453452
MAG	MAG(24:0)	mol%						1.37269	0.742563		0.151999		0.438025	0.474794											2.07174						0.23956	1.60548	0.180514
MAG	MAG(24:1)	mol%						2.23884									2.57469			1.58254					6.03197
MAG	MAG(14:0)	mol%	0.505805	0.404335	3.03356		0.198512			0.285876	0.317073		1.04803		0.786122	1.01104		0.384947		0.437441		0.320461		0.0269988			0.210632						0.975536
PC	PC(12:0/18:2)	mol%	0.056093	0.0371624	0.0569475	0.0435342	0.0504905	0.0375468	0.0450516	0.0352872	0.0396914	0.0302411	0.0369252	0.0334639	0.0930272	0.0529361	0.0514062	0.0565326	0.0386116	0.0430933	0.0258986	0.0282512	0.0196873	0.0215531	0.0434311	0.0198924	0.0339952		0.021221		0.0279275	0.025547	0.0292303	0.0315676
PC	PC(14:0/14:0)	mol%																																			0.0286158
PC	PC(14:0/18:3)	mol%	0.148265	0.231023	0.193526	0.206873	0.328427	0.251782	0.209764	0.261548	0.246631	0.165864	0.113482	0.196256	0.230816	0.239506	0.198348	0.296555	0.243937	0.19295	0.0312051			0.0412917	0.049348					0.0203204	0.0396731	0.0384242	0.0409641	0.0439528		0.0440247
PC	PC(15:0/20:4)	mol%		0.0849601		0.070937	0.0594839			0.0687111		0.0601783	0.0582583	0.093708		0.0706616	0.0621207	0.0603035	0.0640282				0.0254969		0.0427022				0.0468416
PC	PC(16:0/20:3)	mol%	1.48265	2.02731	1.73296	1.85832	1.24274	1.48247	1.74501	1.52059	1.18281	1.56904	1.98611	1.85406	1.62593	1.58113	1.73556	1.73754	1.84822	1.78812	1.54077	1.24218	2.20118	1.40079	2.02722	1.89566	1.49824	1.75423	1.72883	1.99104	1.89752	1.29527	1.69223	1.88248	2.71389	1.50011	2.1855	2.25434
PC	PC(17:0/18:3)	mol%	0.185211	0.253785	0.228413	0.246683	0.419886	0.299447	0.290699	0.317475	0.277493	0.259118	0.284664	0.308817	0.18763	0.213948	0.261996	0.307168	0.310473	0.234887	0.0494697			0.0443297	0.0577341						0.0438931		0.0497973			0.0656424
PC	PC(17:0/20:5)	mol%	0.105235	0.0805367	0.0808066	0.0804756	0.088822	0.103056	0.0860542	0.071391	0.0580585	0.102303	0.133726	0.0850814		0.0824405	0.0930157	0.108922	0.109959	0.0988019
PC	PC(18:0/20:1)	mol%								0.0209262											0.0228201		0.0151426						0.0233838			0.0144958		0.0275881
PC	PC(18:0/20:2)	mol%	0.0448731		0.0372359	0.030834	0.0502877	0.0607796	0.0467193	0.0286724	0.0410928	0.0238421	0.036137	0.0276178		0.055722	0.0328407	0.0385544	0.0298035	0.0362876	0.0284397	0.0356379	0.0468089	0.0329765	0.0357805	0.040509	0.0402388	0.0540182	0.0416552	0.0285981	0.03854	0.0332386	0.0307611	0.0613289	0.0669683	0.0360577	0.0779467	0.0524216
PC	PC(18:1/14:1)	mol%															0.0159096							0.0130845									0.0237357
PC	PC(18:2/14:1)	mol%				0.0266019											0.0187666
PC	PC(18:2/18:2)	mol%	0.152601	0.167985	0.187245	0.300686	0.298504	0.236384	0.206847	0.297586	0.148303	0.232436	0.300979	0.198017	0.216097	0.245906	0.341173	0.235937	0.281508	0.22683	0.847845	0.400353	0.564191	0.367551	0.749557	0.317427	0.893691	0.463037	0.84967	0.485968	0.545753	0.383862	0.376044	0.321506	0.460388	0.459037	0.354362	0.723845
PC	PC(18:2/20:1)	mol%																															0.0140538
PC	PC(20:0/18:1)	mol%	0.104894	0.0787351	0.0776006	0.0769213	0.0823205	0.094786	0.0950902	0.063111	0.0775232	0.090284	0.0675412	0.0795076	0.119401	0.0689021	0.0722937	0.0807066	0.0714838	0.0807225	0.0528151	0.0608404	0.0564962	0.0450292	0.0433622	0.059117	0.0418232	0.0513039	0.0586862	0.0432577	0.0845873	0.0709827	0.0760554	0.0758685	0.0563967	0.0567205	0.0905992	0.0557551
PC	PC(20:0/18:2)	mol%	0.0569531	0.0349725	0.0489396	0.0744875	0.058908	0.0600742	0.0711733	0.0619196	0.0494424	0.0586356	0.0663504	0.0525849	0.112966	0.0730198	0.0642578	0.0630216	0.0529735	0.0604814	0.0766104	0.0408723	0.0588737	0.0282774	0.0412246	0.0457675	0.0457096	0.0459998	0.0608552	0.068288	0.0520439	0.0352244	0.0385906			0.0504801	0.0717945	0.0381318
PC	PC(20:0/20:4)	mol%			0.0491986	0.0528995		0.0371891	0.0449033	0.034474	0.0479132	0.0320086	0.0437182	0.044042	0.0978501	0.041149	0.0351723		0.0350429	0.0573173			0.0248299
PC	PC(12:0/20:4)	mol%		0.0486658		0.0294708			0.0449033				0.0232546			0.0329216	0.0399037												0.0280241
PC	PC(16:0/14:0)	mol%	0.223281	0.168729	0.170178	0.206657	0.15225	0.17491	0.2079	0.143719	0.194072	0.15557	0.129599	0.141213	0.219864	0.193461	0.188029	0.122667	0.195183	0.171833	0.0633354	0.0905641	0.114764	0.116735	0.0820289	0.102362	0.262728	0.156644	0.0950809	0.0673489	0.105333	0.15774	0.0949129	0.183723	0.290597	0.152821	0.462386	0.113249
PC	PC(16:0/16:1)	mol%	3.26665	2.9912	3.29869	2.37318	2.28517	3.03398	2.62666	2.70527	3.74097	2.93409	2.46347	3.09776	2.86406	3.23142	2.87435	2.74117	3.08711	3.04762	0.69354	3.57733	1.22445	2.64021	0.937774	2.96422	1.24473	2.85229	0.753967	1.27183	2.12444	3.37095	2.2657	2.77575	2.46648	3.04041	2.37033	1.63522
PC	PC(18:1/20:1)	mol%									0.023445					0.0233095					0.0200619			0.0194927		0.0284615			0.0251147		0.0199824	0.0259244					0.0603968
PC	PC(18:1/20:5)	mol%	0.25273	0.202101	0.239522	0.238369	0.276517	0.306962	0.229098	0.212359	0.204526	0.282421	0.370947	0.21222	0.31537	0.228957	0.237408	0.254406	0.258825	0.217575	0.03123	0.120958		0.0730607	0.0492134	0.054358		0.082654			0.0751158	0.0915583	0.055691	0.0713199		0.0744939		0.0543556
PC	PC(18:1/22:6)	mol%						0.0743815			0.0893576		0.072186
PC	PC(18:2/20:3)	mol%	0.0350645	0.0558325	0.0466887	0.0845763	0.0566039	0.0593452	0.051814	0.0409505	0.0471345	0.0613738	0.0628824	0.0552184	0.0546378	0.043185	0.0645428	0.0712884	0.0662818	0.0649679	0.0895361	0.0599773	0.0723276	0.0813595	0.115455	0.040298	0.0786887	0.131778	0.0945869	0.0684672	0.0939986	0.061451	0.0641693	0.0719026	0.133353	0.0721466	0.0648318	0.135406
PC	PC(18:2/22:5)	mol%	0.0661647	0.0505028	0.0873939	0.0777574	0.079887	0.0598593	0.117649	0.0944707	0.0485586	0.0730231	0.0505895	0.0485024	0.0473882	0.073786	0.0853467	0.0567211	0.0672715	0.108254	0.0328925	0.0495702	0.0230228	0.0302456	0.0843475	0.056713	0.0119688	0.0495856	0.0203173	0.0215895	0.0566706	0.0592654	0.0492646	0.0486949	0.0623897	0.0495714		0.0578527
PC	PC(14:0/20:2)	mol%								0.0179211											0.0253719		0.0136729		0.0213856				0.0175988				0.0134224
PC	PC(16:0/16:0)	mol%	1.40702	0.841561	0.837966	1.1648	0.900462	0.97056	1.09581	0.844795	1.31155	0.817313	0.875062	0.780096	1.41662	1.16754	0.869716	0.950287	0.896542	1.01058	0.853185	0.590732	1.00893	0.597867	0.770012	0.78683	0.801376	0.865005	0.975479	0.678753	0.749108	0.674929	0.601951	1.2212	1.45227	0.957063	2.89742	0.871011
PC	PC(16:0/18:1)	mol%	39.6593	37.8544	38.0416	32.3539	32.4787	34.268	35.7395	32.4564	39.3233	35.9717	31.5804	36.9174	36.1789	34.4247	32.5752	32.6275	33.5254	37.8907	16.3321	40.4139	24.6518	39.5042	23.5823	38.8412	20.1378	32.7275	17.6258	26.2108	31.5041	40.0812	37.5298	36.3891	29.6131	33.2205	24.3769	29.7047
PC	PC(16:0/20:1)	mol%	0.0617864	0.0565877	0.0443967	0.069516	0.0492228	0.0554144	0.089562	0.0577831	0.0496502	0.04111	0.0528049	0.0532633		0.0678716	0.049133	0.0550288	0.0732378	0.0550614	0.08039	0.0443019	0.0605704	0.0325229	0.04878	0.0595023	0.0514758	0.0463039	0.0910854	0.0534046	0.0753112	0.0611522	0.046846	0.0712728	0.0733167	0.0473193	0.092372	0.0734645
PC	PC(17:0/16:1)	mol%	0.303078	0.28221	0.248198	0.233798	0.224476	0.219488	0.251648	0.263093	0.334843	0.20956	0.185364	0.252514	0.286322	0.263019	0.324007	0.359933	0.256764	0.273268	0.0463805	0.136293	0.0621508	0.118745	0.0940466	0.15499	0.0752856	0.140764		0.0432606	0.0786325	0.144499	0.0799985	0.105258	0.113058	0.189429	0.169291	0.100613
PC	PC(18:0/18:0)	mol%	0.204054	0.154179	0.161622	0.180354	0.15703	0.187077	0.168158	0.142335	0.151251	0.14981	0.15502	0.145621	0.199957	0.171127	0.184179	0.171544	0.147774	0.167288	0.0971657	0.139538	0.0988064	0.122171	0.128933	0.106189	0.0935878	0.160002	0.0815937	0.11266	0.102365	0.138057	0.148637	0.175814	0.154927	0.130952	0.164398	0.188465
PC	PC(18:0/22:5)	mol%	0.282442	0.207069	0.327325	0.285835	0.427086	0.381654	0.349481	0.252083	0.217346	0.367337	0.266372	0.294043	0.27222	0.316419	0.287709	0.365994	0.265803	0.335053	0.0709623	0.130147	0.0721204	0.0982044	0.121339	0.0804257	0.0440976	0.176478	0.0462677	0.0519858	0.119259	0.150045	0.162496	0.156027	0.192971	0.109163	0.17074	0.131172
PC	PC(18:1/22:5)	mol%	0.209891	0.151603	0.193417	0.214779	0.196685	0.165004	0.180852	0.124179	0.182386	0.20484	0.158293	0.163986	0.16161	0.140081	0.154413	0.187099	0.142146	0.170918	0.0626806	0.108984	0.0409329	0.107404	0.159842	0.0904789		0.0924834	0.0437409	0.0426454	0.129197	0.151398	0.099529	0.133815		0.108878	0.134765	0.0998474
PC	PC(18:2/20:5)	mol%	0.0624627	0.0785491	0.0710361	0.109698	0.0924525	0.0786683	0.0855025	0.0622214	0.0719836	0.100609	0.134735	0.109941	0.0738134	0.0949908	0.101928	0.104461	0.0899614	0.0732079	0.0196753	0.0556773		0.0307831	0.00414832		0.00934722	0.0131768	0.0152612	0.0051202	0.0367409	0.0451038	0.0135516		0.0602983	0.0346249	0.0726961
PC	PC(12:0/16:1)	mol%	0.0456754			0.019162							0.0210286				0.0147519															0.0152711
PC	PC(12:0/18:3)	mol%																			0.0153748
PC	PC(14:0/20:3)	mol%	0.0870953	0.110388	0.0983658	0.129674	0.0833528	0.0765707	0.119705	0.107728	0.0914623	0.0956292	0.0931097	0.10602	0.171537	0.125817	0.145463	0.160661	0.0948167	0.137295	0.103356	0.0522892	0.0828566	0.0623848	0.20062	0.0909284	0.0645566	0.0704421	0.0786762	0.093489	0.094744	0.0735227	0.0817824	0.0897166	0.0962023	0.0651984	0.0964762	0.138871
PC	PC(16:0/18:3)	mol%	3.56969	5.91691	4.72201	4.83208	6.82108	6.61881	4.40292	5.52083	5.08739	6.02248	5.79074	5.20116	4.22265	4.70154	4.57661	4.80246	5.90565	4.46179	1.07386	1.03576	0.780977	1.14528	1.00293	0.747787	0.622004	1.13005	0.773544	0.793124	1.48607	0.979911	1.13189	0.957418	0.754268	1.31727	0.795625	0.653494
PC	PC(17:0/20:4)	mol%	0.189422	0.221304	0.152874	0.268776	0.185717	0.189701	0.195244	0.161675	0.149846	0.172745	0.242296	0.221801	0.175908	0.243391	0.22479	0.254402	0.217463	0.218002	0.141533	0.0925182	0.112657	0.0810245	0.159356	0.130713	0.121415	0.115354	0.145933	0.133453	0.0985836	0.0944792	0.0772705	0.122686	0.176649	0.0731478	0.153263	0.100024
PC	PC(18:0/12:0)	mol%	0.256388	0.22564	0.289077	0.252868	0.295536	0.277797	0.297437	0.255803	0.176824	0.273429	0.28368	0.208413	0.208252	0.317462	0.2983	0.281554	0.281465	0.285522	0.0276141	0.157127	0.0230751	0.0600401	0.0275159	0.0385361	0.0197992	0.0832208	0.0225168		0.0834959	0.130455	0.0644824	0.0650826	0.0563967	0.0740499		0.0666072
PC	PC(18:0/14:1)	mol%																															0.0115045
PC	PC(18:0/16:1)	mol%	0.597029	0.438533	0.511289	0.474185	0.489175	0.659531	0.577901	0.429944	0.592313	0.436967	0.376502	0.51481	0.605391	0.584611	0.525503	0.597617	0.485972	0.520041	0.127194	0.412174	0.190219	0.429308	0.170937	0.369086	0.184125	0.794121	0.121806	0.170891	0.304454	0.549248	0.417712	0.647773	0.633249	0.673398	0.713307	0.366453
PC	PC(18:0/22:4)	mol%	0.0964602	0.0536693	0.0690958	0.0741525	0.0487519	0.0763653	0.0722677	0.0522572	0.0722374	0.042296	0.0364245			0.0967814	0.0546718	0.038028		0.0716388	0.0485266	0.039226	0.0799615	0.065164	0.106393	0.0786741	0.0672892	0.131741	0.0859174	0.0818055	0.0567927	0.0581225	0.0701022	0.116877	0.192054	0.0968938	0.190321	0.111927
PC	PC(18:1/18:1)	mol%	2.48084	1.84096	2.2675	1.73218	1.79068	1.74759	1.87019	1.84944	2.51098	2.19959	2.02979	2.0435	2.20894	2.00824	2.0742	1.94024	1.80941	2.2527	1.61532	3.09808	1.90122	4.03355	2.18959	2.79445	2.16665	3.17521	1.9149	1.72691	2.49506	2.89018	3.04022	3.01653	3.01154	3.69185	2.97689	2.84491
PC	PC(18:1/18:2)	mol%	1.19065	1.23984	1.36314	1.5031	1.63672	1.39198	1.29369	1.67721	1.29757	1.5227	1.82891	1.46412	1.55118	1.38121	1.70829	1.51025	1.52469	1.32782	4.98344	2.38782	3.8162	3.03759	4.14415	2.50966	5.50176	3.17281	6.30624	3.48016	3.42487	2.33283	2.6726	2.49778	3.31577	3.63166	3.16796	3.58662
PC	PC(18:1/22:4)	mol%			0.0374283		0.037502							0.0536862							0.0765428	0.0495333	0.0741132	0.0539801	0.119973	0.0671332	0.0461623	0.0657969	0.0835633	0.0726064	0.0532422	0.0513864	0.0550805	0.0899048	0.143845	0.0618122	0.178138	0.0895388
PC	PC(18:2/18:3)	mol%	0.0947616	0.144987	0.1237	0.153875	0.223232	0.196515	0.0890744	0.197183	0.109357	0.196479	0.20525	0.126604	0.125278	0.155128	0.175331	0.165655	0.195166	0.14271	0.0316726	0.0484369	0.0257858	0.0393922	0.0528561	0.0177746	0.0210948	0.0488679	0.0177974	0.018305	0.0788158	0.0302407	0.0405811	0.0472567	0.0483405	0.0580396	0.0622455	0.0379387
PC	PC(18:2/20:2)	mol%																				0.0164867	0.0183006		0.0189196						0.0201075
PC	PC(20:0/16:1)	mol%		0.0224833				0.0159699													0.0183536										0.0169816
PC	PC(14:0/18:1)	mol%	0.767689	0.70284	0.839096	0.673723	0.810731	0.705063	0.884571	0.815748	0.924193	0.639719	0.45315	0.696259	0.793814	0.933031	0.696267	0.835496	0.677814	0.76313	0.28045	0.632046	0.309464	0.589766	0.66667	0.505383	0.270694	0.592283	0.239632	0.333239	0.371099	0.704077	0.764411	0.591802	0.524177	0.531746	0.550678	0.557288
PC	PC(14:0/22:5)	mol%	0.117469	0.147904	0.145786	0.135651	0.19809	0.166266	0.178928	0.178819	0.13223	0.13253	0.104801	0.107439	0.186091	0.154915	0.153093	0.157556	0.125969	0.165746	0.0662289	0.0550207	0.0318628	0.0458981	0.0991722	0.0453679		0.052714		0.043661	0.0993834	0.0857913	0.0669036					0.0887507
PC	PC(15:0/22:5)	mol%				0.0417281						0.0401189				0.0528343			0.0445405
PC	PC(16:0/18:4)	mol%		0.0638727	0.0418523	0.0474813	0.0390269	0.0581798	0.0523878	0.0453101	0.0534174	0.059184	0.0610425	0.0419439		0.0676028	0.0532028		0.0560687	0.0430053
PC	PC(16:0/22:6)	mol%	0.241381	0.181423	0.198121	0.250711	0.170168	0.208728	0.20808	0.193307	0.185866	0.279273	0.321353	0.137457	0.298972	0.137609	0.190594	0.165477	0.237799	0.160383	0.104132	0.148856		0.08849	0.0976125	0.134673					0.132807	0.134294	0.161897	0.0992843		0.128082
PC	PC(18:0/14:0)	mol%	0.0608364	0.0389248	0.0349609	0.0424405	0.0347964	0.0466644	0.0657894	0.0563972	0.0407198	0.0239808	0.0254434	0.030344		0.0600067	0.0492205	0.0448253	0.0376569	0.0463422	0.0168517	0.0227607	0.0297427	0.034398	0.0213298	0.0253364	0.0183832	0.042562	0.0277125	0.0189133	0.0191358	0.0223812	0.0341293	0.0613101	0.0433816	0.0468718	0.0943715	0.0460897
PC	PC(14:0/16:1)	mol%	0.0722039	0.0584722	0.0668558	0.0480936	0.0528665	0.0656746	0.0778481	0.0676328	0.0717578	0.0388933	0.0379841	0.0458846	0.067826	0.070963	0.0526742	0.0652661	0.0523522	0.0557652	0.0161293	0.0401376	0.0351122	0.038832	0.0236151	0.0428921		0.0433408	0.0255867	0.022328	0.0321944	0.0539026	0.0452973	0.0450771	0.06795	0.0467555	0.105632	0.0592562
PC	PC(14:0/18:2)	mol%	0.419699	0.509123	0.49746	0.717865	0.6824	0.525824	0.56887	0.792283	0.564493	0.469392	0.364922	0.480655	0.67312	0.66868	0.648444	0.724863	0.635061	0.550013	1.12132	0.520447	0.563152	0.502075	1.53517	0.581563	0.561649	0.529352	0.66648	0.626564	0.607178	0.604388	0.802722	0.602667	0.50579	0.477376	0.478074	0.697826
PC	PC(14:0/22:4)	mol%		0.042576										0.0461275							0.0606555		0.0309439		0.0871512				0.0543081	0.0450298	0.0336609		0.0275
PC	PC(15:0/18:2)	mol%	0.101627	0.093833	0.0837465	0.140842	0.124698	0.137817	0.0762606	0.106526	0.079937	0.072775	0.104855	0.0944828		0.106573	0.143128	0.132585	0.136743	0.0711518	0.0957648	0.0661876	0.08638	0.0602477	0.0696763	0.0647822	0.0902738	0.103677	0.107666	0.083242	0.0799063	0.0624784	0.0536897	0.0785168	0.061224	0.0799414	0.0656423	0.0613351
PC	PC(15:0/18:3)	mol%		0.0862862	0.0611509	0.0760048	0.0775177	0.0816213	0.0909691	0.0911258	0.0707614	0.0541592	0.082088	0.0648339		0.0872711	0.0955354	0.0640705	0.0903918
PC	PC(15:0/20:5)	mol%										0.0481433	0.048018				0.0445994		0.057531
PC	PC(16:0/18:0)	mol%	1.26867	1.1234	1.08383	1.09635	0.980866	1.04702	1.13115	0.971512	1.16373	1.06082	0.88788	1.02123	1.02901	1.0637	0.998076	1.00791	0.993742	1.07631	0.707566	1.05558	0.733448	1.00817	0.746768	0.993763	0.623749	0.919539	0.652873	0.756729	0.875353	1.09544	1.02068	0.988863	1.00025	0.940597	0.939708	0.954001
PC	PC(16:0/20:4)	mol%	3.46633	4.46951	4.51248	5.38862	3.6157	3.76367	4.16919	4.04396	3.58665	4.27961	5.62277	4.12354	3.54433	4.26167	4.64014	4.18163	4.70589	3.86969	5.10977	3.42791	5.9558	3.80845	4.91116	4.45547	5.22397	3.69151	4.60067	5.39355	4.98751	3.1758	3.82876	3.36658	4.4442	3.89568	5.67821	4.60181
PC	PC(16:0/20:5)	mol%	1.45387	1.85196	1.5445	1.55466	1.91434	2.08201	1.87978	1.85939	1.40108	2.24327	3.23439	1.90704	1.65107	1.61843	1.78614	1.75221	2.3768	1.68365	0.188597	0.825429	0.0961586	0.35211	0.18346	0.193448	0.0999733	0.316183	0.0768712	0.101499	0.575247	0.656829	0.29778	0.188244	0.163235	0.480241	0.137963	0.217717
PC	PC(16:0/22:4)	mol%	0.376277	0.401318	0.358992	0.29718	0.292519	0.299324	0.320621	0.230553	0.248576	0.347552	0.23033	0.308616	0.257043	0.269849	0.230118	0.292299	0.213997	0.315101	0.418652	0.273503	0.514881	0.356183	0.835292	0.601249	0.372727	0.413302	0.456649	0.586444	0.395554	0.394011	0.57083	0.422609	0.618384	0.383255	0.676313	0.561179
PC	PC(17:0/18:1)	mol%	0.901775	0.743169	0.782814	0.818723	0.788365	0.660587	0.760734	0.800977	0.81357	0.655843	0.641656	0.7858	0.575758	0.803336	0.771369	0.868513	0.758231	0.805736	0.277995	0.443614	0.271797	0.418402	0.427583	0.450518	0.310663	0.422754	0.267141	0.25153	0.337808	0.479615	0.433184	0.404635	0.43626	0.414366	0.387248	0.366276
PC	PC(17:0/18:2)	mol%	0.283758	0.316807	0.275529	0.44813	0.423823	0.302491	0.332872	0.386819	0.269474	0.314747	0.392764	0.317938	0.243917	0.351988	0.410569	0.393397	0.378206	0.2654	0.612314	0.21836	0.393771	0.253778	0.521403	0.26509	0.564506	0.344925	0.619083	0.403255	0.309109	0.216127	0.257397	0.232366	0.359254	0.289593	0.317591	0.298636
PC	PC(18:0/18:3)	mol%	0.667904	0.83442	0.757649	0.785733	1.24803	1.17445	0.737899	1.015	0.767095	0.854674	0.894463	0.780946	0.822801	0.876507	0.891113	0.965216	0.874168	0.705627	0.152634	0.144942	0.114515	0.179424	0.168711	0.0999292	0.0905774	0.220008	0.109733	0.112811	0.188561	0.163435	0.181505	0.175139	0.149821	0.219257	0.149434	0.131144
PC	PC(18:0/20:0)	mol%	0.0463133		0.0159505	0.0208578	0.0241998	0.0158784		0.0247281		0.0232156	0.0182998	0.0168529	0.0608587	0.0281212	0.0397979	0.0340593	0.0223569		0.0249818	0.0165671	0.0222956	0.0147948	0.034163	0.0223053	0.0131619	0.0409186	0.0319684	0.0230532	0.0322839	0.0227395	0.0195079	0.043837	0.0418842	0.0316509	0.0386162	0.0349675
PC	PC(18:0/20:4)	mol%	0.833057	0.708873	0.79233	1.11762	0.798445	0.903964	1.0077	0.812626	0.819879	0.802639	0.906195	0.835935	1.14989	1.01664	0.93472	1.0391	0.813795	0.93117	0.732703	0.486955	1.07929	0.69703	0.82573	0.624498	0.867481	1.02611	0.804496	0.777199	0.649787	0.637083	0.670847	1.28782	1.41583	0.855184	2.56767	1.15996
PC	PC(18:0/20:5)	mol%	0.36143	0.328869	0.341937	0.329512	0.428448	0.488469	0.424907	0.372864	0.252839	0.42363	0.564027	0.408229	0.431315	0.408977	0.374265	0.397616	0.399781	0.319792		0.122077		0.0518271	0.0430601			0.119446			0.0862884	0.100848	0.0602386	0.111632		0.10059
PC	PC(18:0/22:6)	mol%											0.0474801			0.0797117				0.086064
PC	PC(18:1/20:2)	mol%					0.021674			0.0245218		0.0220912	0.0284339			0.0342087	0.0281191		0.0157068	0.0302391	0.0413161	0.02473	0.033327	0.0245719	0.0309275	0.0434022	0.0373571	0.0406726	0.0373018	0.0308677	0.0339605	0.035612	0.0275328	0.0388491	0.0576912	0.039969	0.0478657	0.0512802
PC	PC(18:1/20:4)	mol%	0.632569	0.581128	0.644895	0.700394	0.526271	0.477967	0.652434	0.507568	0.541469	0.628777	0.663368	0.535908	0.774865	0.72738	0.649009	0.583842	0.467499	0.684047	0.660257	0.480254	0.798173	0.698669	0.814907	0.524822	0.921838	0.691052	0.797079	0.684266	0.650558	0.429847	0.539753	0.685074	1.04302	0.780489	1.49075	0.777514
PC	PC(18:2/16:1)	mol%	2.9242	2.74545	3.29841	4.27527	3.69505	2.4928	3.57638	4.59817	2.98748	2.59502	2.86565	3.01566	4.00984	3.93775	4.53625	4.63193	3.0682	3.55257	6.75355	4.09468	3.7892	3.30432	7.57396	3.12959	5.07182	3.34887	4.86812	3.87093	4.07644	3.62337	3.97437	3.34737	3.43274	3.04538	3.28204	3.88896
PC	PC(20:0/20:5)	mol%										0.0421143
PC	PC(12:0/18:1)	mol%	0.0970635	0.0998573	0.131321	0.104332	0.0886626	0.0960611	0.124944	0.080569	0.0662003	0.0922166	0.115437	0.0741013	0.140573	0.102593	0.105984	0.100884	0.0893538	0.124821	0.0223539	0.0537525	0.0206339	0.0392057	0.0435099	0.0394102	0.0360322	0.0575297			0.0349269	0.0338915	0.0330662	0.0692408	0.09165	0.034317		0.0439156
PC	PC(14:0/20:4)	mol%	0.190115	0.205399	0.254355	0.387183	0.270164	0.183763	0.278672	0.321576	0.243333	0.209309	0.259677	0.206269	0.300644	0.318305	0.372426	0.294239	0.261371	0.283768	0.338362	0.111688	0.293923	0.135966	0.347919	0.198335	0.211473	0.149207	0.23327	0.274671	0.181569	0.138456	0.141348	0.145542	0.207345	0.114745	0.268624	0.207336
PC	PC(15:0/20:3)	mol%											0.0434104
PC	PC(16:0/14:1)	mol%									0.0334305	0.0251173							0.0193475					0.017774		0.0245087							0.0322114			0.0237249
PC	PC(16:0/18:2)	mol%	10.2262	13.0897	11.5717	15.5065	14.9516	13.8949	12.6935	15.2229	11.7372	14.3788	16.3879	13.5664	13.2331	12.0457	14.426	12.8482	15.8511	11.2364	41.7952	19.0966	36.1778	19.5883	29.2111	23.5244	39.643	22.9492	42.4732	37.6383	27.357	18.5541	20.5742	19.8592	23.9592	22.9777	25.5248	25.6551
PC	PC(17:0/14:1)	mol%	0.126281			0.0625922		0.063555	0.0983454	0.0716279			0.0525208	0.0580079		0.0715047	0.0628471	0.0732251		0.0608961												0.0424842
PC	PC(17:0/20:3)	mol%	0.128226	0.0927598	0.0774571	0.117359	0.089224	0.0995021	0.117147	0.101414	0.0964444	0.0767261	0.111219	0.106958		0.115676	0.10542	0.106787	0.0786022	0.106135	0.0584668		0.0540937	0.0459141	0.0626988		0.0596019		0.0389154	0.0801099	0.0484543	0.0444156	0.0588716	0.110216	0.179007			0.100613
PC	PC(17:0/22:5)	mol%	0.0938092	0.0936847	0.0829906	0.08718	0.089224	0.092259	0.113711	0.0832877	0.0696371	0.0827452	0.0604911	0.0787287		0.0778585	0.0997707	0.0866843	0.0765527	0.0722735													0.0382689
PC	PC(18:0/18:2)	mol%	2.08967	1.77898	1.79168	2.69509	2.79211	2.46363	2.30151	2.86884	1.76145	2.08349	2.45124	2.08095	2.36712	2.45533	2.74526	2.68399	2.4087	2.03403	5.56684	2.45557	4.87759	2.8744	4.67864	2.37877	5.1802	3.95972	5.56828	4.39352	3.43281	2.92753	3.17452	3.47766	3.59987	3.5859	4.30862	5.04005
PC	PC(18:1/16:1)	mol%	4.76658	3.66731	4.81668	3.25535	3.70738	3.41191	4.60928	4.09941	4.52846	3.61075	2.86824	4.26973	4.1098	4.46116	3.81001	4.76213	3.10264	4.82563	1.30377	4.06519	1.53835	3.48053	3.11194	3.0387	1.59778	2.74364	1.29492	1.64067	2.54634	3.89554	3.8168	3.05846	2.49723	3.05783	2.18038	2.66363
PC	PC(18:1/18:3)	mol%	0.32788	0.45641	0.403102	0.381218	0.597794	0.487843	0.347765	0.49279	0.442222	0.527026	0.604207	0.537859	0.381156	0.428967	0.452555	0.501823	0.478395	0.406167	0.149904	0.119995	0.0903878	0.16801	0.132165	0.0699301	0.1093	0.195418	0.141753	0.0861239	0.202737	0.087216	0.125442	0.1227	0.111251	0.22037	0.0897411	0.108204
PC	PC(18:2/22:6)	mol%	0.0894148	0.0368456					0.0494268	0.0427942	0.0529931	0.0431958		0.0336958			0.0431803	0.0377663	0.0402496	0.0436757	0.0227965		0.0270534	0.0159001	0.0154436							0.0352665	0.0311851
PC	PC(20:0/14:1)	mol%																			0.0192789		0.0189068		0.0194943		0.0228824		0.0241952	0.0228784	0.0264166	0.020035
PC	PC(14:0/20:5)	mol%	0.110164	0.113223	0.107063	0.13671	0.147375	0.112107	0.128713	0.159271	0.10586	0.112722	0.189569	0.0766348		0.128135	0.189926	0.156687	0.162827	0.119741		0.0487894									0.0555997	0.0582755
PC	PC(15:0/14:1)	mol%	0.122674	0.0796511		0.0771947	0.0841931	0.0758553	0.0964532	0.0720203	0.0817699		0.0675243			0.102671	0.0828298		0.0524924	0.0662502
PC	PC(15:0/16:1)	mol%	0.173183	0.12327	0.0953208	0.133529	0.126976	0.122288	0.141012	0.159289	0.172971	0.0778757	0.0928459	0.12455		0.190394	0.125571	0.135683	0.131	0.0978687	0.0356039	0.044558	0.04297	0.0601646		0.067226					0.0441796		0.0456279
PC	PC(15:0/18:1)	mol%	0.388999	0.279409	0.286519	0.306799	0.310712	0.328837	0.325083	0.359868	0.296159	0.23925	0.238855	0.274797	0.2499	0.361018	0.377611	0.34667	0.365075	0.28253	0.0791622	0.132906	0.0890731	0.157606	0.112618	0.13214	0.0726689	0.182405	0.0849702	0.0947578	0.113513	0.168186	0.132271	0.156878	0.133947	0.191427	0.135891	0.132028
PC	PC(16:0/12:0)	mol%	0.0593087	0.0482819	0.0532761	0.0447125	0.0591651	0.0387954	0.0531174	0.037214	0.0345175	0.0600561	0.0480417	0.0349589		0.0601412	0.0343	0.0463931	0.0330048	0.0592497							0.0189574						0.0207069		0.0409652	0.0148276
PC	PC(16:0/20:2)	mol%	0.187413	0.220187	0.177545	0.19291	0.164478	0.193649	0.174165	0.169775	0.163167	0.171021	0.264214	0.146971	0.215773	0.174599	0.159255	0.166605	0.153374	0.194248	0.203139	0.169711	0.230665	0.190486	0.186382	0.207753	0.214833	0.209349	0.205971	0.208856	0.236562	0.165761	0.105274	0.213268	0.247377	0.235293	0.21285	0.251378
PC	PC(16:0/22:5)	mol%	1.71279	2.15767	2.38219	1.76345	2.2956	2.25718	2.09689	1.86145	1.62477	2.27955	2.13424	1.9749	1.4778	1.81613	1.71437	1.82175	1.93689	1.95198	0.598437	1.14275	0.383018	0.71252	0.945047	0.8011	0.249744	0.777632	0.28577	0.349762	1.26768	1.23956	1.15981	0.771691	0.548988	0.708469	0.558174	0.520764
PC	PC(18:0/18:1)	mol%	6.41018	4.32735	4.54251	4.72963	4.83555	5.65501	5.26556	4.69449	4.69938	4.11334	3.95894	4.6536	5.84533	5.62113	5.04912	5.76131	4.1208	5.17652	2.13178	4.19239	2.71884	4.72909	2.89472	3.41226	2.40043	5.81928	1.95901	2.43333	2.92694	5.02188	4.6365	6.30358	5.72288	4.99766	5.54383	5.04963
PC	PC(18:0/20:3)	mol%	0.332193	0.308872	0.307631	0.420219	0.297213	0.407325	0.349829	0.247487	0.238873	0.266346	0.287367	0.299098	0.559751	0.386364	0.318636	0.439343	0.324676	0.387371	0.242992	0.204462	0.367925	0.249533	0.351764	0.298767	0.223075	0.735093	0.295711	0.264038	0.26104	0.222727	0.349885	0.985947	1.01307	0.39649	1.14026	0.631862
PC	PC(18:1/20:3)	mol%	0.140929	0.196364	0.178406	0.172573	0.138081	0.142878	0.167174	0.152862	0.111886	0.129633	0.191578	0.167219	0.215236	0.177332	0.177788	0.172564	0.135042	0.178975	0.195761	0.12737	0.256101	0.202037	0.333465	0.206105	0.206455	0.329487	0.320129	0.228908	0.210025	0.139112	0.208454	0.294292	0.622003	0.25931	0.481045	0.355279
PC	PC(18:2/20:4)	mol%	0.207561	0.240288	0.240631	0.285812	0.257353	0.187803	0.272049	0.221375	0.163801	0.252537	0.331295	0.199925	0.289729	0.247277	0.289197	0.276659	0.222009	0.261158	0.29574	0.191307	0.310505	0.186445	0.295701	0.176102	0.392634	0.230022	0.286218	0.247548	0.241936	0.152765	0.182178	0.160496	0.321449	0.211677	0.285349	0.335088
PC	PC(18:2/22:4)	mol%	0.0436552		0.0259564		0.0408931			0.0324809	0.0247305	0.030427		0.0198591		0.0277704			0.0130293		0.0413846	0.0273953	0.0512491	0.043075	0.0567368	0.0312558	0.0423897	0.0518534	0.0484005	0.0353075	0.0250419	0.0387752	0.0338204			0.040442	0.0830971	0.064928
PC	PC(20:0/18:3)	mol%					0.0400954	0.0307011			0.0282033	0.0305847	0.0232242	0.0266212			0.0247951	0.0385318	0.0302089	0.0260665
PE	PE(14:0/22:4)	mol%																							0.0101947		0.00878829
PE	PE(14:0/22:5)	mol%	0.0218707	0.0240262	0.025228	0.0214853	0.0291013	0.0224916	0.0200273	0.0176864	0.0197862	0.0131959	0.0229111	0.0185512		0.0249813	0.0228961	0.0242305	0.0198155	0.0223219		0.0105517		0.0102496
PE	PE(16:0/20:2)	mol%		0.0117118					0.0128788	0.00584667	0.0109561								0.00776635	0.0113268	0.00633797	0.00999401	0.00684225		0.00713734	0.0126601			0.0119414	0.011039	0.00975272					0.00843701		0.0133506
PE	PE(17:0/18:1)	mol%	0.17415	0.108319	0.100936	0.0980047	0.0937762	0.0850576	0.100474	0.0951614	0.13934	0.10022	0.0825496	0.103339	0.0870133	0.0973603	0.0877009	0.102056	0.0911573	0.116687	0.0515424	0.0547187	0.0449459	0.0636493	0.05965	0.0729608	0.0452617	0.0888757	0.0560873	0.0386326	0.0630254	0.0720134	0.0658482	0.099198	0.109789	0.0829407	0.125288	0.0476308
PE	PE(17:0/18:3)	mol%			0.0257641	0.0253376	0.028297	0.0244827			0.0351007	0.026643	0.0283247			0.0183089	0.0216407		0.0309322	0.0257149
PE	PE(18:0/22:5)	mol%	1.05959	1.17574	1.07976	0.89321	1.49064	1.32613	0.998026	0.86639	1.14982	1.54277	1.6073	1.20867	0.652214	1.03395	0.9142	1.09982	0.983022	0.927922	0.263303	0.969929	0.264227	0.590248	0.35389	0.457932	0.219192	0.576495	0.203537	0.294878	0.784028	1.06594	0.631609	0.521414	0.433468	0.659644	0.355198	0.462516
PE	PE(18:1/14:1)	mol%	0.367334	0.167507	0.180378	0.122249	0.145986	0.154832	0.17583	0.158517	0.241382	0.140263	0.113937	0.170696	0.252062	0.187352	0.13001	0.187779	0.106142	0.187115	0.0283305	0.128929	0.041157	0.104769	0.0642675	0.0803507	0.0254689	0.123467	0.0334712	0.0312597	0.0551381	0.148727	0.0877772	0.134721	0.203572	0.126962	0.093814	0.0887854
PE	PE(18:1/18:1)	mol%	0.632512	0.453172	0.543503	0.434306	0.461127	0.448071	0.456744	0.468991	0.665944	0.60987	0.485895	0.569887	0.488749	0.471426	0.451286	0.494676	0.484374	0.555791	0.314225	0.657263	0.354135	0.712815	0.353144	0.622923	0.395657	0.854632	0.439791	0.295192	0.547234	0.674001	0.524099	0.856773	0.982907	0.870229	1.006	0.429268
PE	PE(18:1/20:1)	mol%	0.0284786		0.0125433	0.0146395	0.0105267	0.00925706	0.0176376	0.0124785	0.0163987	0.010186	0.0186803		0.0214611	0.0143561	0.0140155	0.0113335	0.016296	0.0138582	0.0102661	0.00733649	0.0118178	0.00861922	0.00910578	0.0134817	0.00935516	0.0204515	0.0193193	0.00644822	0.01176	0.0165731	0.00865438	0.022052	0.0443712	0.0240369	0.0469013	0.0126705
PE	PE(18:1/22:4)	mol%	0.0516318	0.0469877	0.0448958	0.0427735	0.0396469	0.0285885	0.0363713	0.0314469	0.0467087	0.0532859	0.0413116	0.0443396	0.0321792	0.0437133	0.0336719	0.0428591	0.0307427	0.0372018	0.0735108	0.0507804	0.0993032	0.075462	0.0886706	0.0901715	0.0700101	0.0854074	0.122191	0.0833078	0.077229	0.0620002	0.0641344	0.0989441	0.147104	0.0937065	0.176212	0.0993237
PE	PE(18:1/22:5)	mol%	0.260546	0.278973	0.251262	0.233317	0.28845	0.258062	0.214155	0.209966	0.248383	0.309117	0.350969	0.249624	0.16117	0.241608	0.225604	0.236718	0.203098	0.221362	0.0823502	0.217006	0.050524	0.120602	0.0863077	0.0901715	0.0443108	0.143989	0.0651471	0.0512451	0.191007	0.195541	0.111444	0.143419	0.121607	0.173103	0.0987196	0.0817701
PE	PE(18:2/18:2)	mol%	0.0517958	0.0714245	0.0817818	0.0941586	0.102569	0.0884188	0.0721623	0.0935126	0.0763761	0.0862391	0.114046	0.0835869	0.0560689	0.0721691	0.100397	0.0768859	0.0915944	0.0768448	0.195462	0.138654	0.133737	0.105426	0.140462	0.0953849	0.199974	0.122718	0.217442	0.118499	0.181405	0.112752	0.116409	0.110034	0.121782	0.142863	0.0818745	0.118491
PE	PE(18:2/22:4)	mol%	0.0170124					0.011961			0.0148396	0.0144993	0.0122556			0.00884484		0.00947112			0.0180259		0.01771	0.0122035	0.0204627		0.0211643		0.0213284	0.0222889	0.0175854		0.0122865		0.0230871	0.0223345		0.0250163
PE	PE(O-16:0/20:4)	mol%	0.439444	0.363554	0.438013	0.484909	0.339014	0.337346	0.31837	0.362281	0.446571	0.370518	0.450599	0.357812	0.52862	0.408664	0.383524	0.3885	0.373728	0.444584	0.307481	0.298596	0.362658	0.334578	0.333954	0.395185	0.363648	0.323011	0.307066	0.342826	0.333403	0.288944	0.324873	0.40579	0.375934	0.373445	0.47236	0.290956
PE	PE(O-16:0/20:5)	mol%	0.112861	0.087547	0.111297	0.0804937	0.109124	0.124647	0.0743842	0.115301	0.0951608	0.130565	0.15969	0.119712	0.116084	0.100704	0.0949536	0.0955527	0.132289	0.0979684	0.0112638	0.0470555	0.0141022	0.0307534	0.0104076	0.0216641	0.012387	0.0209429	0.0179603	0.014109	0.0268945	0.0484869	0.0212918	0.0302425	0.0301682	0.0313872	0.0235309	0.0183686
PE	PE(O-16:0/22:5)	mol%	0.364404	0.361578	0.360297	0.368249	0.439041	0.423492	0.279136	0.362281	0.350532	0.393103	0.467262	0.314801	0.35575	0.366509	0.350864	0.325977	0.337114	0.363978	0.169997	0.280316	0.112078	0.206399	0.17419	0.176609	0.116391	0.205308	0.101064	0.111177	0.291683	0.223364	0.182151	0.231243	0.168027	0.249732	0.186367	0.132936
PE	PE(O-16:0/22:6)	mol%			0.0137421		0.0136923	0.0157959	0.0150556	0.0137073	0.0142727	0.0171395	0.012712			0.0148308	0.0164573		0.0144825	0.0125163											0.0112727					0.0134532
PE	PE(O-18:0/16:0)	mol%	0.0289033	0.0193924	0.0187127	0.0293118	0.0222999	0.0190416	0.0307293	0.0284437	0.0250375	0.0153146	0.0166041	0.0188385	0.0304634	0.0252031	0.0256579	0.0249874	0.0279302	0.023885	0.0303885	0.0120852	0.0177987	0.0120013	0.0135976	0.0206675	0.0144204	0.0150385	0.0202169	0.0110025	0.0135745	0.0195812	0.0106408	0.0171819	0.0166372	0.0169864	0.0315999	0.0183012
PE	PE(O-18:0/16:1)	mol%	0.03518	0.0306019	0.0264171	0.0230478	0.0264156	0.0216553	0.0329529	0.0229386	0.0390196	0.0212016	0.0156814	0.0255011	0.0294189	0.0262455	0.0256579	0.0229259	0.0295593	0.033092		0.0311148	0.0111524	0.0259116	0.0101982	0.0243187	0.0116921	0.0285674	0.00620768	0.0105848	0.0135745	0.0413975	0.0202833	0.032391	0.0261277	0.0262961	0.0275539	0.0104587
PE	PE(O-18:0/20:3)	mol%	0.23893	0.309642	0.299934	0.279201	0.252077	0.255011	0.263197	0.290546	0.241403	0.247015	0.233283	0.281548	0.286443	0.269711	0.281164	0.336593	0.246966	0.288327	0.262242	0.218701	0.235479	0.261186	0.360448	0.303764	0.203239	0.251841	0.222906	0.284387	0.261	0.275431	0.310678	0.270711	0.242558	0.223881	0.257395	0.354161
PE	PE(P-16:0/18:1)	mol%	3.17763	1.89665	2.4733	2.01011	1.70132	2.24296	2.45663	2.43149	3.00739	2.41457	1.51149	2.31527	3.45134	2.10575	1.67542	2.3369	2.2622	2.72563	0.837515	2.06692	1.35646	2.10457	1.34678	2.27103	0.81326	2.07908	1.04462	1.17751	1.12327	2.86713	2.06068	2.39424	2.5655	2.38871	2.24727	1.4988
PE	PE(P-18:0/16:0)	mol%	0.0779106	0.0513403	0.0447789	0.178869	0.0514153	0.0510279	0.172988	0.102543	0.0652264	0.05312	0.0627355	0.0498469	0.0784338	0.0722397	0.0817116	0.0839753	0.138959	0.090332	0.1099	0.0393966	0.102334	0.0412321	0.0718097	0.0618468	0.0654825	0.0580195	0.0889628	0.0539217	0.0561818	0.0527977	0.0407301	0.0754597	0.0882999	0.0531596	0.12413	0.0612877
PE	PE(P-18:0/18:1)	mol%	3.69041	3.04327	3.12593	2.69955	2.71621	2.84565	3.70342	3.4324	3.3683	2.95097	1.94724	3.30589	3.894	2.80012	2.41648	3.26555	3.10326	3.38982	1.39964	3.31596	1.85816	3.31025	2.35644	3.40073	1.4007	2.80263	1.36635	2.11399	1.79977	4.11845	3.41497	3.31978	1.89958	2.6981	1.90705	2.84355
PE	PE(P-18:0/20:1)	mol%	0.0244102	0.0167808	0.0203793	0.0784103	0.0214626	0.0232757	0.099295	0.0529927	0.0247469	0.0256286	0.014528	0.0187846	0.0465157	0.0236447	0.0206972	0.0244695	0.0898458	0.0401717	0.0260459	0.013793	0.0339266	0.0150825	0.0178242	0.0227288	0.0144204	0.0146032	0.0305519	0.020906	0.0294472	0.027514	0.0202833	0.0278205	0.0217513	0.0174254	0.0194505	0.0274977
PE	PE(P-18:0/20:2)	mol%	0.135811	0.13578	0.125195	0.133186	0.107624	0.110705	0.178786	0.142804	0.104735	0.0886123	0.121294	0.115904	0.117477	0.137781	0.136461	0.150806	0.147223	0.140042	0.143195	0.119192	0.157109	0.143378	0.211688	0.14686	0.132907	0.130558	0.146619	0.16696	0.16664	0.137668	0.12647	0.113697	0.137974	0.128161	0.118686	0.19203
PE	PE(P-18:1/16:1)	mol%	0.0636416	0.0371844	0.0440235	0.0490985	0.0278314	0.03709	0.0654382	0.0428963	0.0538664	0.0361133	0.030445	0.041155	0.0519245	0.045473	0.0379442	0.0440492	0.0502764	0.0541176	0.0244458	0.0590928	0.0409722	0.0829134	0.0315334	0.0549771	0.0251397	0.0824306	0.0348218	0.0277436	0.0373854	0.0822937	0.0671634	0.0771786	0.0926518	0.117631	0.109253	0.0430662
PE	PE(P-18:1/20:2)	mol%	0.0360548	0.0413227	0.0378298	0.0570799	0.0229913	0.0357309	0.0767636	0.034978	0.0291265	0.0243868	0.0262241	0.026405	0.035897	0.0289754	0.0299747	0.0418233	0.0605888	0.0484562	0.0604107	0.0318554	0.0631143	0.0624905	0.081261	0.051321	0.0549716	0.0628919	0.079731	0.0511194	0.0607636	0.0319607	0.0386653	0.0528348	0.0631966	0.0611255	0.0408037	0.0439853
PE	PE(P-18:1/22:5)	mol%	0.866283	0.818123	0.880179	0.670394	0.82789	0.9541	0.818611	0.677717	0.784007	0.902301	0.909184	0.717839	0.773297	0.718579	0.599028	0.683803	0.620693	0.749343	0.717106	0.659483	0.368753	0.831447	0.645345	0.519846	0.306632	0.692562	0.479615	0.371892	1.0071	0.593383	0.6161	0.74599	0.676018	0.891373	0.608903	0.355662
PE	PE(16:0/18:2)	mol%	0.296921	0.283572	0.328065	0.370814	0.35683	0.315342	0.287867	0.38469	0.349559	0.355088	0.288218	0.353836	0.261932	0.279246	0.305792	0.307596	0.378316	0.324064	0.485015	0.436011	0.298544	0.29546	0.35273	0.312296	0.432695	0.390724	0.380622	0.315885	0.418111	0.414621	0.345714	0.339404	0.397479	0.367464	0.371127	0.295592
PE	PE(17:0/20:4)	mol%	0.14861	0.134347	0.138869	0.234584	0.127266	0.0938822	0.162141	0.152147	0.130446	0.11208	0.13114	0.154641	0.112665	0.178816	0.213463	0.142883	0.155204	0.158174	0.0804994	0.0790372	0.0889271	0.0728255	0.146492	0.070914	0.143169	0.0884053	0.124896	0.0973154	0.0820435	0.0720134	0.0722198	0.0788258	0.105355	0.0564894	0.109184	0.0620842
PE	PE(17:0/22:5)	mol%		0.03997	0.0320065	0.0303488	0.0375255	0.027448	0.0314099	0.0232359	0.0378007	0.0302453	0.030445	0.0373777		0.0382795	0.0250059	0.0343789	0.0399895	0.0275525
PE	PE(18:0/15:0)	mol%	0.117261	0.0915246	0.0835785	0.0891553	0.131528	0.0964008	0.0977001	0.109543	0.0933891	0.0640455	0.0659356	0.0945457		0.11136	0.115833	0.0855986	0.110778	0.0689747	0.0270773	0.0685335	0.0212254	0.0402934	0.0270277	0.0298076	0.0167281	0.0401868			0.0548763	0.0771114	0.0331354	0.049879		0.0347277		0.0369393
PE	PE(18:0/16:0)	mol%	0.0318335	0.0289613	0.0245214	0.0237985	0.0417447	0.0230096	0.0278824	0.0204145	0.0349377	0.0302879	0.018911	0.025555	0.0242961	0.0233867	0.0288894	0.0309679	0.0207171	0.0243539	0.0160546	0.0344693	0.0161538	0.0234322	0.0203929	0.018504	0.014702	0.0251203	0.0131284	0.0139063	0.0307018	0.0508156	0.0289274	0.0325799	0.0263408	0.0234694	0.0297431	0.0186565
PE	PE(18:0/17:0)	mol%	0.0986856	0.0772481	0.0694319	0.0777722	0.0779438	0.0655265	0.0852265	0.0658349	0.0837512	0.0527787	0.0667405	0.0646328	0.0363198	0.0992696	0.07667	0.0849363	0.07731	0.0715672	0.0376422	0.0569275	0.0297828	0.0453014	0.0754394	0.0326031	0.0368026	0.0567909	0.0330014	0.0254603	0.0619418	0.0675527	0.0475786	0.0575682	0.0565582	0.0319065	0.057744	0.0492544
PE	PE(18:1/22:6)	mol%	0.0211997	0.0168143	0.0160325	0.0137714	0.0163404	0.0240123	0.0191078	0.0180989	0.022791	0.0236426	0.0217626	0.0246212		0.0184844	0.0200331		0.0201843	0.0182921	0.0124783	0.0203366		0.0128862				0.0255977			0.0189382	0.017454	0.0081467			0.0222328
PE	PE(18:2/16:1)	mol%	1.3235	1.43414	1.56748	1.43183	1.82502	1.46375	1.53263	1.88302	1.59277	1.29398	1.10912	1.70635	1.2015	1.53966	1.5447	1.6799	1.46674	1.64029	1.36148	1.96388	0.733244	1.36508	1.64109	1.46278	1.05932	1.58101	0.893898	0.882871	1.21994	2.00324	1.54705	1.46873	1.10219	1.49207	0.752186	1.15846
PE	PE(O-16:0/20:2)	mol%				0.0082957		0.00957545		0.00838407									0.0139805	0.00878768	0.00987566				0.00641488	0.0118871	0.00667442		0.00848943	0.00631034	0.0109127
PE	PE(O-18:0/18:1)	mol%	0.511426	0.431762	0.441766	0.429382	0.442917	0.420436	0.416251	0.510186	0.593706	0.418684	0.28392	0.463109	0.470578	0.412637	0.363936	0.485806	0.471119	0.466437	0.290626	0.436029	0.258434	0.444988	0.395381	0.51197	0.239522	0.397641	0.242846	0.314945	0.285505	0.619196	0.554769	0.548877	0.34843	0.385126	0.313466	0.41809
PE	PE(O-18:0/20:1)	mol%				0.0138418			0.0127853	0.0110989						0.0077302		0.00875904	0.0186526	0.00653072	0.00854541		0.0056261		0.00561913		0.00662688				0.00518909
PE	PE(O-18:0/20:2)	mol%	0.0173946	0.0133791	0.0131232	0.0168682	0.0208512	0.0137858	0.0156426	0.0186712	0.013231	0.013613	0.0139341	0.016031	0.0203421	0.0141806	0.00977964	0.0167662	0.0139805	0.0155052	0.0204165	0.0122507	0.0162277	0.0151095	0.0211293	0.023886	0.0134074	0.0179099	0.0149446	0.016883	0.0171418	0.0166527	0.0120821	0.0191612		0.0141705		0.0218058
PE	PE(P-16:0/18:4)	mol%			0.0144292			0.0189418	0.0117566			0.0171395		0.0150732			0.0104964	0.0157553	0.01292
PE	PE(P-16:0/20:1)	mol%	0.0356046	0.014176	0.0233957	0.071649	0.0235558	0.0282987	0.0890554	0.0729503	0.0337754	0.0293589	0.0182189	0.0208678	0.0448993	0.0242949	0.0237182	0.0306542	0.0938059	0.0526575	0.0342732	0.0123117	0.0437519	0.0153206	0.0209094	0.0293409	0.0150056	0.0166532	0.0325736	0.0296983	0.0286145	0.0260287	0.0211146	0.0289403	0.0429862	0.0271473	0.0326085	0.0347826
PE	PE(P-16:0/22:5)	mol%	3.18296	2.69376	2.87557	2.56881	2.98309	3.4131	2.53879	2.44653	3.35954	3.2648	3.3979	2.51089	2.96627	2.71467	2.32877	2.29914	2.3225	2.69727	0.949659	1.971	0.773222	1.45236	0.963559	1.2778	0.477673	1.3457	0.604624	0.723409	2.26451	1.75392	1.11077	1.53534	1.5423	1.61564	1.74368	0.783065
[truncated: 662 more rows]

## Sheet: Fatty Acid Concentrations
		CLIENT IDENTIFIER	FB06211255	FB06211366	FB06211364	FB06211358	FB06211290	FB06211619	FB06211415	FB06211582	FB06211515	FB06211279	FB06211609	FB06211426	FB06211386	FB06211507	FB06211504	FB06211295	FB06211614	FB06211553	FB06211306	FB06211374	FB06211763	FB06211493	FB06211299	FB06211546	FB06211561	FB06211246	FB06211371	FB06211367	FB06211351	FB06211343	FB06211329	FB06211621	FB06211296	FB06211606	FB06211624	FB06211348
[truncated: 289 more rows]

[truncated: 3 more sheets: Fatty Acid Concentrations_Group, Fatty Acid Compositions, Methods]
